# Supplementary material for: Molecular detection of relapsing fever Borrelia puertoricensis in migratory Mexican free-tailed bats
Source: mSphere. 2026 Jun 2;11(6):e00085-26. doi: 10.1128/msphere.00085-26 (PMC13317190; doi:10.1128/msphere.00085-26)
Supplement: File S1 — FASTA file of reads affiliated with the genus Borrelia. [file msphere.00085-26-s0001.txt]

>VH01794:64:AAHNC7YM5:1:1101:58810:6433
ATCACGAACATTATTATAGTCAAGATACATAAATCCAGTAGGAAGTTCTCGGTTCACGCTTAAATGTAAATCTTCTAGCAAGTCAGCGGTTTTAACTAAAATGTATCCAACACCATTAAAACGGTAACTAATTAGGCACTGCAATAATGCTGTCTTTAATTCTATTTTTAAGGATTCTAAAGCATCATTAATATTAATAACAGTATTAATACTATTTAAGGTGATTCCATTCTTAAGTGTGTCCTCTGCTACATTTGAAATGTAGTTTCTAAAAAATATTGAATATTTATATAATTCTAAA
>VH01794:64:AAHNC7YM5:1:1101:58810:6433
GATCAAATAAGATCTGTCCTTTAGAATTATATAAATATTCAATATTTTTTAGAAACTACATTTCAAATGTAGCAGAGGACACACTTAAGAATGGAATCACCTTAAATAGTATTAATACTGTTATTAATATTAATGATGCTTTAGAATCCTTAAAAATAGAATTAAAGACAGCATTATTGCAGTGCCTAATTAGTTACCGTTTTAATGGTGTTGGATACATTTTAGTTAAAACCGCTGACTTGCTAGAAGATTTACATTTAAGCGTGAACCGAGAACTTCCTACTGGATTTATGTATCTTGA
>VH01794:64:AAHNC7YM5:1:1101:27642:18512
CATTACCCTTAATAAATTTTATAGCTTCATCAAAAGACAACAACAATTCTTCCTTTTTAGTCAAGTCTATCACTTTCAACTTATTTTCTCTATATTCATCTTGACCTACAAAAATTAAAAATCTTATAGCCTTATTAAGAGCATATTCTATTTGTACCTTAATATTTTTACCCTCTTTACTCTTAGGATATACTTCACAAGCAATATTATTTATCTTCGAATAATCATGTCTTCTAAATTTATCCGCAAGTTTATAATAATAATCTTGTAAACTATCGTCTATATTAACAATTAATACTCT
>VH01794:64:AAHNC7YM5:1:1101:27642:18512
TGAGAAATTTAATTATATCAAGTTGTTTGTGGTTAAGGCCAGTTCTAGAGTATTAATTGTTAATATAGACGATAGTTTACAAGATTATTATTATAAACTTGCGGATAAATTTAGAAGACATGATTATTCGAAGATAAATAATATTGCTTGTGAAGTATATCCTAAGAGTAAAGAGGGTAAAAATATTAAGGTACAAATAGAATATGCTCTTAATAAGGCTATAAGATTTTTAATTTTTGTAGGTCAAGATGAATATAGAGAAAATAAGTTGAAAGTGAGAGACTTGACTAAAAAGGAAGAA
>VH01794:64:AAHNC7YM5:1:1101:75132:19383
ACAACTAATTACATTACCCTCTACTGATTTTTGTGAATTACCTATTATAAAATTATTTGTATTTTTTTATCCACATTCATATTTGTCATCAGTATTTTTAAGAATAGATACCATGCCAGACATGTTTTACCACTCGCCATACCACCACAACGAATTATTCTAGTTTGTCTATGCTTTTCAATAGCTTTAAGTACTTCTAGTTGCTTTTTAGTTACGTATCTCTATTCACACCCTTTCACATCAATATCCAATGCTTCAGGCTTAATTAAATTAGATATATCAACACCATACTTTTTATATT
>VH01794:64:AAHNC7YM5:1:1101:75132:19383
CTGTACTTGATTGTAGTAGAAGTAGTGGATGGGAGGAATGGAATTTTTAACATTAAGTCTATGTATCAAATTGAAGAAGAAATATAAAAAGTATGGTGTTGATATATCTAATTCAATTAAGAATGAAACATTGGGTATTGCTCTTACAAGGTTTACAGAGAGATACTTAACTAACAAGCAACGCGAAGTACTTAACTCTACTGAAACACATAGACAAACTAAAAGAATCTGTTGCGGTGGTAGTGCTAGTGGTAAAACAGTTCTAGCATGTTGTCTATTCTTAAAAATACTGCTGAAAAAC
>VH01794:64:AAHNC7YM5:1:1101:34289:25346
ATAAATGCGAAAATATTTAAAAAGCACAACATCAAAGTTGTATCTCAAATAATCAAACAAAAAAAATTAAACCTCACAAAATATCTGGTTAAATCTCAATTTCAAATTGGGGAGGGTGGGATTCGAACCCACGTAGGCGATGCCAACAGATTTACAGTCTGCCCCGGTTAACCACTTCGGTACCGCCCATAAAAGCCGACTGTCGGACTCGAACCGACGACCTGCGGTTTACAAGACCGCTGCTCTAGCCAGCTGAGCTAAGTCGGCATAATAAAGCTAATGGTTAGTTTATAAAAATAAA
>VH01794:64:AAHNC7YM5:1:1101:34289:25346
TTAAAAATTTTTCTTTTTCTTGAAACATAATTTGCTTATTTTAATCTTGCTATTGACTAATATATTTTATTTTTATAAACTAACCATTAGCTTTATTATGCCGACTTAGCTCAGCTGGCTAGAGCAGCGGTCTTGTAAACCGCAGGTCGTCGGTTCGAGTCCGACAGTCGGCTTTTAGGGGCGGTACCGAAGTGGTTAACCGGGGCAGACTGTAAATCTGTTGGCATCGCCTACGTGGGTTCGAATCCCACCCTCACCAATTTGAAATTGAGATTTAAACAGATATTTTGTGAGGTTTAAT
>VH01794:64:AAHNC7YM5:1:1101:50213:25744
TAATAAGGTTATTGTAAGACATTATGAACGTGGTGTTGTTGTGTCTCTTTTGGCCGATGCTTTTTTTGAGTCAGCTAGTGCTGAGGTTAAACTTGATGATAATAGGGAGACTATACAAAAGATAGCTTCTTTTATTGGGTTTTTGGATAATCAAGGGTATAATTTTAAAATCGAAGGACATACAGACAATGTTGATGTTAATATAAATGGAATTTGGAAAAGTAATTGGGAGCTTTCATCGGCAAGAGCAGTAAATATGTTAGAGCAGATTTTGAATTATACCGATCAGTCTAAGATACAA
>VH01794:64:AAHNC7YM5:1:1101:50213:25744
TCTACTTCCCGCAAATCCAGACACCTCAAATTTACTCTCAATGCTTTGTATCTTAGACTGATCGGTATAATTCAAAATCTGCTCTAACATATTTACTGCTCTTGCCGATGAAAGCTCCCAATTACTTTTCCAAATTCCATTTATATTAACATCAACATTGTCTGTATGTCCTTCGATTTTAAAATTATACCCTTGATTATCCAAAAACCCAATAAAAGAAGCTATCTTTTGTATAGTCTCCCTATTATCATCAAGTTTAACCTAAGCACTAGCTGACTCAAAAAAAGCATCGGCCAAAAGA
>VH01794:64:AAHNC7YM5:1:1101:31638:28451
TAACTGCTCTGCGCATTCTAGTTTTTGTATTTTGAACTTTATTTTTTTGTCATATTTAATCTCCTATTAAGTTTTATAAATAAAATATTATATTAAATATAAATTTTTGTCAATTTTTTACATCCATATAAAAACTTAATTCTTCATTAAATACTCTTTTAAAGAGTATTTAATGAAGAATTAAAATCTACAATGGTGAAAACTTAATAGGATGTGTGAAAAAACACATACTATGCATATATATATATATACCAAATGTAAAATAAAATCAACTACTCGAAATAATAAATGTTATATCATT
>VH01794:64:AAHNC7YM5:1:1101:31638:28451
AAAACCACTCAGATTTCAACTTAGGAATCAAAGTAGTTATGACTTTTATAAAAGTAATGCTAAATTTACGAGTTTTTTATTAGATGAACTTTTTATGAATCGAAAAGATTTGCTTGAAGAAATTTTAAAGCAATTTAAAAAATAACATGGTTGAATAATGATATAACATTTATTATTTCAAGTAGTTGATTTTATTTTACATTTGGTATATATATATATATGCATAGTATGTGTTTTTTAACACATCCTATTAAGTTTTAAACATTGTAGATTTTAATTCTTCATTAAATACTCTTTAAAA
>VH01794:64:AAHNC7YM5:1:1101:50762:30382
TTTGTTTTTTACAAAAGAACAAAAAGGTTGGAATTTTTGAAAGGGTTTTTAGCCATAAGGCTGTCTAATGATGAATATTTTTCAATTTTAAATTTGGATGATACTGCTGTAAAGAGAGTGGTATTAGGTAAGATTGCAGATGAGACTAATGTAAAATTGGATTTTTATATTAGTGAGCATGATGACTTTTCTAATTCTGTTATTATTGGGTCTTTTTTCTTAGATAATCTTAGGAAAGAGAGTGCTAATATAAATGTTTATTTCAAAATAGATTCGATGATGCTTTATGTTTATGGTGAGC
>VH01794:64:AAHNC7YM5:1:1101:50762:30382
GTTTATGGTGAGTGTGATGGAATTGCAAATAAGTCTAAGTTTGATTTAAGCTCACCATAAACATAAAGCATCATCGAATCTATTTTGAAATAAACATTTATATTAGCACTCTCTTTCATAAGATTATCTAAGAAAAAAGACCCAATAATAACAGAATTAGAAAAGTCATCATGCTCACTAATATAAAAATCCAATTTTACATTAGTCTAATCTGCAATCTTACCTAATACCACTCTCTTTACAGCAGTATCATCCAAATTTAAAATTGCAAAATATTCATCATTAGACAGCCTTATGGCTA
>VH01794:64:AAHNC7YM5:1:1101:60363:47326
TTGTAATTTAAGTTTATCTTTAATAGGTTTGGTTAACCTAGACAACTCTAACGCATGAGCCTTTTTAGTCTCCTCTTCTACCTTGTCAATTTCAGATTGCAATGCATTAATCTCATCTAAACGTCTACTTAAATCCAAAATTTCCCAGTCACTATCAATCTCAAGTTGACTTGATTTTACAAATTCTAAAAATTCGAACTTAAAATCTACATCACAAAACTCTTCATATACAAAATTATTTTTCAAAACATCCCTGATAATATCACTAAGCTCGTCTAAATCAATATTTTTAATATCAATA
>VH01794:64:AAHNC7YM5:1:1101:60363:47326
ATTGATAAGAGTGATGATTTTATTAGTTATGTAATGACTGAGGTTTCAAGATTGGAGAGAGAAGTTAGTCGTATTGCCCAGTCTTTAAAATCCAATAGTGATATTGATATTAAAAATATTGATTTCGACGAGCTTAGTGACATTATCAGGGATTTTTTGAAAAATAATTTTGTATATGAAGAGTTGTGTGATGTAGATTTTAAGTTCGAATTTTTAGAATTTGTCAAATCAAGTCAACTTGAGATTGATAGTGACGGGGAAATTTTGGATTTAATTAGAAGTTTAGATGAGATTAATTCAT
>VH01794:64:AAHNC7YM5:1:1101:15315:53517
GCAAGTCACTGTTGAACTTGGTAGAACTGAGCGTAAAATAAAAGATATACTTGGTATGTCTGAGGGGACGATCATTACACTTGATAAACTTGCTGGTGAGCCTGTAGATATTTTGGTAAATGGCAAAGTGATAGCTAAAGGAGAGGTTGTTGTAATTGATGAAAATTTTGGTGTTAGAATTACCGAAATAATTAAAATTAAAAATGAGTAGATTAACTTTATTTAAGTTTGTGTTTTTAATTTTTTTTATATTTTTTTTAAAAAATTTGTTTGCACAGGAGGATGAAGTTGATTTAAATAT
>VH01794:64:AAHNC7YM5:1:1101:15315:53517
ACTCTCTAATCTAGAAGAAGAAATATTTAAATCAACTTCATCCTCCTGTGCAAACAAATTTTTTAAAAAAAATATAAAAAAAATTAAAAACACAAACTTAAATAAAGTTAATCTAATCATTTTTAATTTTAATTATTTCGGTAATTCTAACACCAAAATTTTCATCAATTACAACAACCTCTCCTTTAGCTATCACTTTGCCATTTACCAAAATATCTCCAGGCTCACCAGCAAGTTTATCAAGTGTAATGATCGTCCCCTCAGACATACCAAGTATATCTTTTATTTTACGCTCAGTTCT
>VH01794:64:AAHNC7YM5:1:1102:30520:4010
TTTAAGAAGAAGAATTCAAAAATAATAAAGGCCATCTTAAGTCATTTGGGAGACAAAAAGGTAATTACTTTTGAGGATTTATCTACCTTTTTATCAGGGGATATGTTGGAACCTGACAATATTGATTATATTTATGGAGTCCTTGAGAATGAGGGAATAAGCTTGGTTAATGAAAAGATGGGGTCAGATATTTGTGATATTGATGAATTTGATGAAGCAGATAAACTTGATAGTCAGTGTATGATGTTAGATGATTCTATTCAGAGTGATGATGAAATTGATGATAAATTGGATGAATTTG
>VH01794:64:AAHNC7YM5:1:1102:30520:4010
CTTCAGAATTACTATCTTTTAATAAACCACTCTTAATATATCCTGAACTAAAATCTTCTTTGTCTAAAACTTCATCATCAAATTCATCCAATTTATCATCAATTTCATCATCACTCTGAATAGAATCATCTAACATCATACACTGACTATCAAGTTTATCTGCTTCATCAAATTCATCAATATCACAAATATCTGAACCAATCTTTTCATTAAACAAGCTTATTCCCTAATTCTCAAGGACTCCATAAATATAATCAATATTGTCAGGTTCCAACATATACCATGATAAAAAGGTAGATAA
>VH01794:64:AAHNC7YM5:1:1102:70323:8364
CCTACGTCTTGTTTTTGGAGAGGATTGATAGGAGTGTTGGGGACTGTTGATAGAATGCTTTCTACCGCATTTATATCTGTTTATAATATTATTTTATTTTTTTAATTTTGTAAATATTTTTAAATAATTTTATTATATTCAATTCCAAGACTGAATATTCACATAATATTGAAGCAATTGCCGTTGCAAGTAAGTATAAATAAGTTAATAATAGTTAATATTTGTAAGTTATTACCGATTTTTTACCATTGCAAATTTAGGATGTATTTTGATTAAATACACTGTACCTTATTATCTTGCG
>VH01794:64:AAHNC7YM5:1:1102:70323:8364
CTTGATCATGATTTCTAACGCAAGATAATAAGGTACAGTGTATTTAATCAAAATACATCCTAAATTTGCAATGGTAAAAAATCGGTAATAACTTACAAATATTAACTATTATTAACTTATTTATACTTACTTGCAACGGCAATTGCTTCAATATTATGTGAATATTCAGTCTTGGAATTGAATATAATAAAATTATTTAAAAATATTTACAAAATTAAAAAAATAAAATAATATTATAAACAGATATAAATGCGGTAGAAAGCATTCTATCAACCGTCCACAAAAATCCTATCAATCCTCT
>VH01794:64:AAHNC7YM5:1:1102:72425:9216
CCTACGTCTTGTTTTTGGAGAGGATTGATAGGAGTGTTGGGGACTGTTGATAGAATGCTTTCTACCGCATTTATATCTGTTTATAATATTATTTTATTTTTTTAATTTTGTAAATATTTTTAAATAATTTTATTATATTCAATTCCAAGACTGAATATTCACATAATATTGAAGCAATTGCCGTTGCAAGTAAGTATAAATAAGTTAATAATAGTTAATATTTGTAAGTTATTACCGATTTTTTACCATTGCAAATTTAGGATGTATTTTGATTAAATACACTGTACCTTATTATCTTGCG
>VH01794:64:AAHNC7YM5:1:1102:72425:9216
CTTGATCATGATTTCTAACGCAAGATAATAAGGTACAGTGTATTTAATCAAAATACATCCTAAATTTGCAATGGTAAAAAATCGGTAATAACTTACAAATATTAACTATTATTAACTTATTTATACTTACTTGCAACGGCAATTGCTTCAATATTATGTGAATATTCAGTCTTGGAATTGAATATAATAAAATTATTTAAAAATATTTACAAAATTAAAAAAATAAACTAAGCTTATAAACATATATAAATGCGGTATAAAGCATTCTATCAACAGTCAACACCACTCCTACCAACCCTCC
>VH01794:64:AAHNC7YM5:1:1102:36940:36289
CACAACTACTAATTAGTAGTGCCAACACCAAAATAAAATTAATTTTATTCATATAAATCCCCTTATCTATTTGTTTTAAAAATATATCTCTATTTATCTTCTTAATGTACATGTACGTATGAGTATTAATTGTTTTTGTAAAATTTATTGTTTTGTTATAAATTTTATGTTAAATATATTTTTGTTAACCTATTAGTTAACTTATATTAAAAGGTATGATTAGGGTAAAGAAATCGTTTGATGATTATGTTGTGTATTTTAGAGAAGGGAAGCTTAATGACGCGAGGATAGCAAAAGAGCT
>VH01794:64:AAHNC7YM5:1:1102:36940:36289
ATAGTAAGCTTAGCAGCACCATTAATATACTCAGGGTCATCCTTAATCTCTTCCCATTTGCGTCTCATCTTTCCCACATTAACACGACTAACTCCAAGCTCTTTTGCTATCCTCGCGTCATTAAGCTTCCCTTCTCTAAAATACACAACATAATCATCAAACGATTTCTTTACCCTAATCATACCTTTTAATATAAGTTAAATAATAGGTTAACAAAAATATATTTAACATAAAATTTATAACAAAACAATAAATTTTACAAAAACAATTAATACTCATACGTACATGTACATTAAGAAGA
>VH01794:64:AAHNC7YM5:1:1102:72709:37330
CTTCAAGCTTCTTACTTTCTTCTTCTGAATGTGCAACTTTTTTACTTAAAGTCTTCTTGTAAAGATTGCTAATTTGAGACTCTAATTCTTCTATTTTGTAATTATGAGTTTTAAGTTCTAACTCTAAATAACGACTAAATGAATTTATAAATTCTAGTCCAAACATACTTTTAGCCATACTAAACTGACTTTTAAGATCACGTGCTTGGGCCGTACTTTGTGATGCATGAAATAATATGTTATTTAAAGTATCTTCACAAATAGTGAGCTTAGCAGCACCATTAATATACTCAGGGTCATC
>VH01794:64:AAHNC7YM5:1:1102:72709:37330
TATTGTTTTGTTATAAATTTTATGTTAAATGATATGAGTAGGGTAAAGAAATCATTAGATGATTATGTTGTGTATTTTAGAGAAGGCAGGCTTAATGACGCTAGGATAGCAAAAGAGCTTGGGGTTAGTAGTGTTAATGTGGGAAAGATGAGACGCAAATGGGAAGAGATTAAGGATGACCCTGAGTATATTAATGGTGCTGCTAAGCTCACTATTTGTGAAGATACTTTAAATAACATATTATTTCATGCATCACAAAGTACGGCCCAAACACGTGATCTTAAAAGTCAGTTTAGTATGG
>VH01794:64:AAHNC7YM5:1:1102:58090:48311
TGGGACTCTAATTCTTCTATTTTGTAATTATGAGTTTTAAGTTCTAACTCTAAATAACGACCAAATGAATTTATAAATTCTAGTCCCAACATACTTTTAGCCATACTAAACTGACTTTTAAGATCACGTGCTTGGGCTGTACTTTGTGATGCATGAAATAATATATTATTTAAAGTATTTTCACAAATAGTAAGCTTAGCAGCACCATTAATATACTCAGGGTCATCCTTAATCTCTTCCCATTTGCGTCTCATCTTTCCCACATTAACACGACTAACTCCAAGCTCTTTTGCTATCCTCT
>VH01794:64:AAHNC7YM5:1:1102:58090:48311
GAGAAGGGAAGCTTAATGACGCGAGGATAGCAAAAGAGCTTGGAGTTAGTCGTGTTAATGTGGGAAAGATGAGACGCAAATGGGAAGAGATTAAGGATGACCCTGAGTATATTAATGGTGCTGCTAAGCTTACTATTTGTGAAAATACTTTAAATAATATATTATTTCATGCATCACAAAGTACAGCCCAAGCACGTGATCTTAAAAGTAAGTTTAGTATGGCTAAAAGTATGTTGGGACTAGAATTTATAAATTCATTTGGTCGTTATTTAGAGTTAGAACTTAAAACTAATAATTAAAA
>VH01794:64:AAHNC7YM5:1:1102:54928:49125
TGGGACTCTAATTCTTCTATTTTGTAATTATGAGTTTTAAGTTCTAACTCTAAATAACGACCAAATGAATTTATAAATTCTAGTCCCAACATACTTTTAGCCATACTAAACTGACTTTTAAGATCACGTGCTTGGGCTGTACTTTGTGATGCATGAAATAATATATTATTTAAAGTATTTTCACAAATAGTAAGCTTAGCAGCACCATTAATATACTCAGGGTCATCCTTAATCTCTTCCCATTTGCGTCTCATCTTTCCCACATTAACACGACTAACTCCAAGCTCTTTTGCTATCCTCT
>VH01794:64:AAHNC7YM5:1:1102:54928:49125
GAGAAGGGAAGCTTAATGACGCGAGGATAGCAAAAGAGCTTGGAGTTAGTCGTGTTAATGTGGGAAAGATGAGACGCAAATGGGAAGAGATTAAGGATGACCCTGAGTATATTAATGGTGCTGCTAAGCTTACTATTTGTGAAAATACTTTAAATAATATATTATTTCATGCATCACAAAGTACAGCCCAAGCACGTGATCTTAAAAGTCAGTTTAGTATGGCTAAAAGTATGTTGGGACTAGAATTTATAAATTCATTTGGTCGTTATTTAGAGTTAGCACTTAAAACTCATAATTACAA
>VH01794:64:AAHNC7YM5:1:1102:23912:53858
AAGAATTAAACTGTAGAAATAGAAGAAGAAAAATTTCTTCATTGCAAACGGGTCAAATGAGACTCTTACAAGCAATAAAAAACCTTGATCATGATTTCTAACGCAAGATAATAAGGTACAGTGTATTTAATCAAAATACATCCTAAATTTGCAATGGTAAAAAATCGGTAATAACTTACAAATATTAACTATTATTAACTTATTTATACTTACTTGCAACGGCAATTGCTTCAATATTATGTGAATATTCAGTCTTGGAATTGAATATAATAAAATTATTTAAAAATATTTACAAAATTAA
>VH01794:64:AAHNC7YM5:1:1102:23912:53858
AAAAGAAAGCCCCTACTCCTACGTCTTGTTTTTGGAGAGGATTGATAGGAGTGTTGGGGACTGTTGATAGAATGCTTTCTACCGCATTTATATCTGTTTATAATATTATTTTATTTTTTTAATTTTGTAAATATTTTTAAATAATTTTATTATATTCAATTCCAAGACTGAATATTTACATAGTATTGAAGCAATTGCCGTTGCAAGTAAGTATAAATAAGTTAATAATAGTTAATATTTGTAAGTTATTACCGATTTTTTACCATTGCAAATTTAGGATGTATTTTGATTAAATACACTG
>VH01794:64:AAHNC7YM5:1:1103:40840:21863
TTACAAAAACAATTAATACTCATACGTACATGTACATTAAGAAGATAAATAGAGATATATTTTTAAAACAAATAGATAAGGGGATTTATATGAATAAAATTAATTTTATTTTGGTGTTGGCACTACTAATTAGTAGTTGTGAATATGAGCATGGAAATGCTACACCTAAGAGTAGAGTTAAAAGAGAAGTAAATGAAGAACAATCAGAGGAACAAAAAACACCTGAAGAAGTGTTAAGAGAAAAATTAAATGAGACTGAAAAATCAAACCTGGATTTCTTAAAAGATGCTTTAAATAATAA
>VH01794:64:AAHNC7YM5:1:1103:40840:21863
CTTATTATTTAAAGCATCTTTTAAGAAATCCAGGTTTGATTTTTCAGTCTCATTTAATTTTTCTCTTAACACTTCTTCAGGTGTTTTTTGTTCCTCTGATTGTTCTTCATTTACTTCTCTTTTAACTCTACTCTTAGGTGTAGCATTTCCATGCTCATATTCACAACTACTAATTAGTAGTGCCAACACCAAAATAAAATTAATTTTATTCATATAAATCCCCTTATCTATTTGTTTTAAAAATATATCTCTATTTATCTTCTTAATGTACCTGTACGTATGAGTATTAATTGTTTTTGTC
>VH01794:64:AAHNC7YM5:1:1103:17701:32805
TATAGAAAAAGTTAATAGTAATCCAGATAATATGCGATTACCAAAAGAAATCGCACAACATAAAGGGGAGGATTTATGAAATTAAGCACTGCCAAATTAAGCGTTGATATTTTAAATAACTTTACCGAAATTATTAAAAATAATCATCACGGTAAAAATACTGCCACTTATATCAATATTTTTACTAAAGTGGTTAATTACTTTTACGCTCTATATGAGGCTAGCATATATCAAATGGAAGGGAGGGAAGCTATTAAACTACTCTATGAAATTGAGGAGATACTAAGGATTAACATTGAAA
>VH01794:64:AAHNC7YM5:1:1103:17701:32805
CTTCAGTTAGGGAGGCAATAGATGTACAAGAGAGAATAAGTGTTGAGAGGATTAACTTTATAAATTTGCTCAAATTATGCCTCCTTTAGCATTTTGAGATAAGTACTCATTATCTTGTTACGTCTAGCTCTAAGTTGTGATGTGTATTTTGTAAGCTACTCAGAGTCATGAGAATTTTCTATAGTTTCCATGTTAATCCTTAGTATCTCCTAAATTTCAGCGATTCGTTTAATAGCTCCCCTCCATTCCATTTGCTCTATGCTAGCCTCATATAGAGCGTAAAAGCAACTAACCCATTTAG
>VH01794:64:AAHNC7YM5:1:1103:64945:37557
CTTCCACATTGATGGATAAAATACGCATCAATTTTGTTTTTGATATTGAGTGTTAATTTATTTAGAATTTCTGCTCCAAGAGAGCCTACAAGTATGCTAATTATGGGTTTTTTTGTATCTTGAGTTAAATTTTTTATTATATTTGGATTTGGACTTGAGAATTCTTTTCTTATTGGTGAGCCTGTATATAAGACATTTTTATTCTTAAAATATTTTGTGCTTTCTTTAAAGCTGATATGTATTTTGTTTGCAAATTTTGACTTGCTTTTTGTTGCAAGACCAGGATCAAGGTCCATTTCGT
>VH01794:64:AAHNC7YM5:1:1103:64945:37557
TACGCCACTGGTGGTTTTGTATCACGTCCACCAATTATTGCAGCAAGTCTACTTACGGTAAAAAGTATCACCCACGAAATAGACCTTGATCCTGGTCTTGCAACAAAAATCCAATAAAACTTTGCAAACAAAATACATACCAACTCTAACGAAAGCACAAAATATTTTAAGAATAAAAAGGCCTTATATACAGGCTCACCAATAAGAAAAGAACCATCAAGTCCAAATCAAAATATAATAAAACATTCAACGCAAGATACACAAAAACCCCTAATTAGCATCCTTGTAGACTCTATTGGAG
>VH01794:64:AAHNC7YM5:1:1103:53413:43294
TAGTTTATGTTAATGAAATAAATACAATTCCAGGATTTACAGATATTTCTATGTTTTCTAAGATGTGTGAACATGATGGTCTTGATTATGGAGCTTTGATTGATAAATTGATAGCTTTAGCTTTTCAAAGTTATGCAAAGAGGAAGGAGAGGATTGATTTTAACCGTCTGGAAAACTAATTTAGTTTCAAATTTTTTAAATTTTCAATTTCCTTGTCATTTTGAAGTTTAAAAAAGGGATTTTGATTGTATTTTGCAGATTTTGGAAGTATTCCAGAATACTTTATTGTGTATGAATAGTC
>VH01794:64:AAHNC7YM5:1:1103:53413:43294
AGATAAAGGGGGCATCAAAAAACCAAAAAAGAAGTTAAAAACATTAATATAGACTATTCATACACAATAAAGTATTCTGGAATACTTCCAAAATCTGCAAAATACAATCAAAATCCCTTTTTTAAACTTCAAAATGACAAGGAAATTGAAAATTTAAAAAATTTGAAACTAAATTAGTTTTCAAGACGGTTAAAATCAATCCTCTCCTTCCTCTTTGCATAACTTTGAAAAGCTAAAGCTATCAATTTATCACTCAAAGCTCCATAATCAAGAAAATCATGTTCACACATCTTAGAAAACA
>VH01794:64:AAHNC7YM5:1:1103:68505:44979
CATATACTCCGTAATATATTTATAGCTTCACTAAAATCTAGAGGATACAATTCATTTGAAATCAAAGAGCTTATGAAATACTCATCTACTTCTGAGATTGATAATGTTTATGGTCTATCAAGTGCAAGTAAAATACAGGCTTACAGAGATATCAAAACTAGCTTGAAATAACTCTTCCCTTTTGCTAATATCTTTAGTGTACTACTCCCCCCACTTCAAGATTTTTACCAAACACCAGTAAATACCTAAAGGTCAAATTAGGTATTTATTTACAAAAAAAATATTTGTTAAGTCTTTGTTT
>VH01794:64:AAHNC7YM5:1:1103:68505:44979
GTTAAAAGAGTATATATATATTATAAACTAAAGAATTATCAAAAACAAAGACTTAACAAATATTTTTTTTGTAAATAAATACCTAATTTGACCTTTAGGTATTTACTGGTGTTTGGTAAAAATCTTGAAGTGGGGGGAGTAGTACACTAAAGATATTAGCAAAAGGGAAGAGTTATTTCAAGCTAGTTTTGATATCTCTGTAAGCCTGTATTTTAATTGCACTTGAGAGACCATAAACATTATCAATCTCAGAAGTAGATGAGTATTTAATAAGCTCTTTGATTTCAAATGAATTGTATCC
>VH01794:64:AAHNC7YM5:1:1103:52789:54179
TTTCTGAGCTAATAAAGTTGCAAATATCAAACAAGTTGTACTTTTGCCAACACCACCCTTAATGCTTGCAATTGTTATTATTTTTGTCTTTTTTTTATCCACTTCGTTATAAGTCCCCCATCTGGTAATTTTTTATTGTAAAATTCATATACTTGCTCCTCTAAGTTCACAAGTTTTTCAATTAAAGATTTGTAATATTTCGTATCAATTTTTTCTTTCCTAAGCAAGTAAGAAATTCCTTTAATATAGCAAAAAACACTGCCTTTCTTAAATCTAAATTCTATGTAGTAAATTTTTGAAA
>VH01794:64:AAHNC7YM5:1:1103:52789:54179
GAGGAGAATGGAGTAATAAAAGTAGCCACATTTTCAAAAATTTACTACATAGAATTTAGATTTAAGAAAGGCAGTGTTTTTTGCTATATTAAAGGAATTTCTTACTTGCTTAGGAAAGAAAAAATTGATACGAAATATTACAAATCTTTAATTGAAAAACTTGTGAACTTAGAGGAGCAAGTATATGAATTTTACAATAAAAAATTACCAGATGGGGGACTTATAACGAAGTGGATAAAAAAAAGACAAAAATAATAACAATTGCAAGCATTAAGGGTGGTGTTGGCAAAAGTACAACTTG
>VH01794:64:AAHNC7YM5:1:1104:41238:7304
GAAAACAAGTCTACTACTGTAAGCAAACTCATATCATTAAGTGGCCTTCTACTATATATAAGCATGCCTGAAATATAAAGACCAGCAATACTTTTCTTTACATCCTTTAAATGTTTACCACAAATATCTAAAGCTTCTTCTGTTAAATTTTCAGAAATTATACTATCTATTAATTCATCCAATTCCCTTATCTTGGCAAGAGAATAATTATTAACAACTATCCTTGTCCATTTATCCTCCTGCAAGATATTATCTAATCTTTCTATAGTAATATTAGACATTCAACTATCCTCATACCAAT
>VH01794:64:AAHNC7YM5:1:1104:41238:7304
TTTTAATAAAATTGGTATTAGGAGAGTTGAATGTCTAATATTACTATAGAAAGATTAGATAATATCTTGCAGGAGGATAAATGGACAAGGATAGTTGTTAATAATTATTCTCTTGCCAAGATAAGGGAATTGGATGAATTAATAGATAGTATAATTTCTGAAAATTTAACAGAAGAAGCTTTAGATATTTGTGGTAAACATTTAAAGGATGTAAAGAAAAGTATCGCTGGTCTTTATATTTCAGGCATGCTTATATATAGTAGAAGGCCACTTAATGATATGAGTTTGCTTACAGTAGTAG
>VH01794:64:AAHNC7YM5:1:1104:61745:9065
CAATATTTCTTAAATATTGAAACTACTAACTAGAGAAGGAAGTAAGTACCGCTATAGTAATGATATTATAAGTCTTTTTCCTAGGCATACTCAGTATATTGAAGGATTTTTTGGTACAGGAGCAATATTTTTTGCAAAGCCGTTAGCCCATTATAATATACTCAATGATAATTCTAAAGTTATTTTAAGTTTTTCTATATCTTAAAGCAAGATCCTGAGTTGCTCTACAATCGTGTAAGGGACGTGATTATTTATGATAGTATAATTGATGAGAACCTGGACAAAATCGAATACATGGTTT
>VH01794:64:AAHNC7YM5:1:1104:61745:9065
ATAACGAGTACTCTTTAAATCTTGACTTATATGTTTGAAGGGTACTTAAAAATAATCTATTAGCATTACTTCGATTTAACTTCATAGTTACACCGGATGAAGCGTACAGTGAATATAAACTTCGCAAAACCATGTATTCGATTTTGTCCAGGTTCTCCTCAATTATACTATCATAAATAATCACGTCCATTACACGATTGTAGAGCAACTCAGGATCTTGCTTTAAGATATAGAAAAACTTAAAATAACTTTAGAATTATCATTGAGTATATTCTAATGGGCTAACGGCTTTGCAAAAAAT
>VH01794:64:AAHNC7YM5:1:1104:51880:12908
CAAAAAAACCATTTCAAGAGAACTTAAAAAAGAAGGCCTCATAATATTTAAATTCAACATAGGAATAATAGAAGTAAACCTAAAAGAAGATATAGAGACAAAGATTTCAAAATTAAAAATAGCAACAAAAATATCCGATGAATATAAAGATTCCACGCCTATTTTATACAAAGATGAATTACCAGAAACAATACTTATCAAAAAACAAAATAAAATATTTGAATATATAGTAAAAGCAATAAAGAATGACTTTTTTAGTCTCTATTATCAAAAAATTACTCCTCTTAAAAAAGATCTAAAA
>VH01794:64:AAHNC7YM5:1:1104:51880:12908
AGTCAAAAAGTCTTGTTAATATTTCAATTTTGGGTTTTAGATCTTTTTTAAGAGGAGTAATTTTTTGATAATAGAGACTAAAAAAGTCATTCTTTATTGCTTTTACTATATATTCAAATATTTTATTTTGTTTTTTGATAAGTATTGTTTCTGGTAATTCATCTTTGTATAAAATAGGCGTGGAATCTTTATATTCATCGGATATTTTTGTTGCTATTTTTAATTTTGAAATCTTTGTCTATATATCTTCTTTTAGGTTTACTTATATTATTCCTATGTTGAATTTAAATATTATGAGGCC
>VH01794:64:AAHNC7YM5:1:1104:61821:15918
TTTTTAAAAAGGATTGCAATGTCCAGTTAACTGGACATTATTTCTTATTGTAGTAAGAAAGGCGGTATAAATGGATATTATAATAAATAAAAGAAATTTAGAAACATTGGATGAGATTAGGGGTTATTACAATAAGCTAAAACAAAAGTTTAAATCTAATTTTCAACAAGAAATTTATTATAAAATGGAGGCCATTAAAATTTTAAAAGAAATAAAAGATAATGAGTATTATAAGTTAGATGGATATAGAATATTTGAAGATTTTATTAAGGATTATAAATTGGCAAGAAGTCAGGCTTAT
>VH01794:64:AAHNC7YM5:1:1104:61821:15918
ATTTTCTACTACATAACTTTCTTCTAAAATTCCATTTTCCAAAGCAGTTGCTATCTTTAAATAATCATAAGCCTGACTTCTTGCCAATTTATAATCCTTAATAAAATCTTCAAATATTCTATATCCATCTAACTTATAATACTCATTATCTTTTATTTCTTTTAAAATTTTAATGGCCTCCATTTTATAATAAATTTCTTGTTGAAAATTAGATTTAAACTTTTGTTTTAGCTTATTGTAATAACCACTAATCTAATCCAATGTTTCTAAATTTCTTTTATTTATTATAATATCCATTTAT
>VH01794:64:AAHNC7YM5:1:1104:29384:19837
CTTTAAGGCAGTATGAGTGTGTTTTACTGGATCTTTAGTAATGACTTTAATATGATCTTTGCAGGAATTATAATGTTATAACGATATTAATTCTCTTGTGAAATTTATACCTTAACAAAGGTACTTCTTCGGTGAGAGAATAACCTTTATCTCTTATTGAGATTACTTTAAAAGTAATGCGTCATTTTAATTATTTGTATAAATTTTTTATTTTCAATTTAAAAAGTTTGTCTATTTGATGTAAAGAAGTTTTTTTGTTTTTGTTAGCGTGTTTGGTTTTATGTTCTTTCTGACAAATTTT
>VH01794:64:AAHNC7YM5:1:1104:29384:19837
GTTACACAAGGGTAAGCAACAAAAAAAGACTACCAAGATATAAGGATAAAAAGAAAAAATTAATACATGAGCTAAACAAAAGAAAGAAAAAATAATTACAAGTATAAAATTAAGAATTTTTTCAAAAACCCACTATACTTTGTAATAGCTAAAAATTTGTCAGACAGAACATAAAACCAAACACCCTAACAAAACCAAAAAAACTTCTTTACATTAAATAGACAACCTTTTTAAATTGAAAATAAAAAATTTATACAAATAATTACAATGACGCATTACTTTTAACGTAATCTCAATAAGA
>VH01794:64:AAHNC7YM5:1:1104:32584:30799
ATTACCTAAAGATTTTGACATTTTTCTACCCTTTTTATCTCTTAAAAGGGGTGTTATATATATATCTTTAAAAGGAACTTGTCCTGTAAACTCAAGTCCTGCCATTACCATTCTTGCTACCCAGAAAAATATTATGTCATAAGCAGTAACCAAAGTATTTGTAGGATAATAATTTTTAAAATCAAGAGTAACTTTTGGCCAGCCAAGAGAAGAAAATGGCAATAACCAAGAAGAAAACCAAGTATCAAGTACATCTGGATCTCTAAAGAAACTTCTGCCCTTATATTCTTCTCTTAGAGAA
>VH01794:64:AAHNC7YM5:1:1104:32584:30799
TAGAGATTGGTGTATATCTAGACAGTTAGTTTGGGGACACAGAATTCCTGCCTGGTATGATGTTAAAACAGGAGAGATTATTGTTCGTGAATTTGATCCTTCTCTAAGAGAAGAATATAAGGGCAGAAGTTTCTTTAGAGATCCAGATGTACTTGATACTTGGTTTTCTTCTTGGTTATGGCCATTTTCTTCTCTTGGCTGGCCAAAAGTTACTCTTGATTTTAAAAATTATTATCCTACAAATACTTTGGTTACTGCTTATGACATAATATTTTTCTGGGTAGCAAGAATGGTACTGGCA
>VH01794:64:AAHNC7YM5:1:1104:37867:37860
ATTAAATCGTATCTTTTTAAAGATTTCTATGTAACAATAAAGACATAAAAAGTAACATCCCCCATTGCTGTATTTATACAATTTTCATATTTTAAAAGACCTACTAACCACAATTTAATTGCCTTTCACAACAAAGATAATAAAACCTTCAGTTTTTTACAAAAAAACACAAACACAAAACTAATCTGGCTAAAGTATCCATTTCAACGCTGCTTCCAACCTCCACTAATCTCAAGTTGACTTGATTTTACAAATTCTAAAAAATCAAATTTGAAATCCATATCACACAAATCTTGATATA
>VH01794:64:AAHNC7YM5:1:1104:37867:37860
GTGTTATTATCACAGATTTTTTAAAGAATAGCTTTGTATATCAAGAGTTGTGTGATATGGATGTCAAATTTGATTTTTTAGAATTTGTAAAATCAAGTCAACTTGAGATTAGTGGAGGTTGGAAGCAGCGTTGAAAGGGATACTTTAGCCAGATTAGTTTTGTGTTTGTGTTTTTTTGTAAAAAACTGAAGGTTTTATTATCTTTGTTGTGAAAGGCAATTAAATTGTGGTTAGTAGGTCTTTTAAAATATGAAAATTGTATAAATACAGCAATGGGGGATGTTACTTTTTATGTCTTTAT
>VH01794:64:AAHNC7YM5:1:1104:59170:43597
AATTAAACTCGTTATAAAAATGGTAAGAGTAACTATAAAAGTAAACTTCAAGTTAACAGAGATAGAGAATTTAAAATTTATACTAAACAACGCATCATTGCAAAGTTGCAAGCTACTGAGTAGGCAAATAAAGGATATGGGAAGTAAAATTTTAAGTATTTGTTAAGCTTAGGTTAAAGTATTCTAGATATATTAACCAAATATATCAAAAAACACACTCTCTATTTATATAAATAACCTTAGATTGAATATTTTATATACAATGGAGACCTTTAAAAATTGACTCTACGCATAAGTATTT
>VH01794:64:AAHNC7YM5:1:1104:59170:43597
GTTAACTAAACATATTAAAAAAAGATAAAATTAGTTATAAAAATATTAGCAAATACTTATGCGTAGAGTCAATTTTTAAAGGTCTCCATTGTATATAAAATATTCAATCTAAGGTTATTTATATAAATAGAGAGTGTGTTTTTTGATATATTTGGTTAATATATCTAGAATACTTTAACCTAAGCTTAACAAATACTTAAAATTTTACTTACCATATCCTTTATTTGCCTACTCAGTCGCTTGCAACTTTGCAATGATGCGTTGTTTAGTATAAATTTTAAATTCTATATCTCTGTTAACT
>VH01794:64:AAHNC7YM5:1:1201:66479:11753
TGCTTTTTCAAGTCTTCCTGTTGAATTTAATATTGGAGCAATTTTAAACGCAATATCTGTTGCAGTGATCATTGGTTTTGTTAGTATATTTACCTCTTTTAATAGATAATTAATGGATATGTTTTCTCTTAGTGCGATTTCTTTAAGTCCTTCTCTTACAATTATTCGATTTTCATTAATAATTGGCATGTTATCAGCAATAGTTCCTATTACGACAAATTTAAGTCTCTTAAGGCAGTTTTTTAGTAAATCTTTATTTATTTCAAATATTATGTTGTAAAATATGTAATATAGTTTTTCT
>VH01794:64:AAHNC7YM5:1:1201:66479:11753
AAATTACCAAATATTTTAAATATAGAGAAATTAATATTAAAGAAAAACTATATTAAATATTTTACAACATAATATTTGAAATAAATAAAGATTTACTAAAAAACTGCCTTAAGAGACTTAAATTTGTCGTAATAGGAACTATTGCTGATAACATGCCAATTATTAATGAAAATCGAATAATTGTCAGAGAAGGACTCAAAGAAATCGCACTAAGAGAAAACATATACATTAATTATCTATTACAAGAGGTAAATATACTAACAAAACCAATGATCAATGCCACCGATATTGCGTTTACAAT
>VH01794:64:AAHNC7YM5:1:1201:70702:16392
AAAAAACACACTCTCTATTTATATAAATAACCTTAGATTGAATATTTTATATACAATGGAGACCTTTAAAAATTGACTCTACGCATAAGTATTTGCTAATATTTTTATAACTAATTTTATCTTTTTTTAATATGTTTAGTTAACTTTAAAATTACATGAAAGGAAAACATTTAATTAACTACAATCTTAACTTAAAAATTAAAGAATTAGAGCTGCAAAATGAACGCTTAAGTGAAGAATTAACTCTACTTAAAAGTAAAAGCAAAACTAGACATACTAAAAAATTAAACCCACCTTTAAG
>VH01794:64:AAHNC7YM5:1:1201:70702:16392
TTGGATCTTGTTCTTTAAGTCTCTCTATAGAGCGTTTTACTAGTCTAATTGTCCTGTCATTTAGATAAAATCTTAAAGGTGGGTTTAATTTTTTAGTATGTCTAGTTTTGCTTTTACTTTTAAGTAGAGTTAATTCTTCACTTAAGCGTTCATTTTGCAGCTCTAATTCTTTAATTTTTAAGTTAAGATTGTAGTTAATTAAATGTTTTCCTTTCATGTAATTTTAAAGTTAACTAAACATATTAAAAAAAGATAAAATTAGTTATAAAAATATTAGCAAATACTTATGCGTAGAGTCAAT
>VH01794:64:AAHNC7YM5:1:1201:22454:16808
GCTAATAAATCTTCAGGAATAGATTTATAAACTTCTCCTAAACTTTTTAACGCCTGCAACATCTGAAGTCCAGAAATTGTTGACATAGGATTATCTTTATTGAAATTTAACTTTACCTCAAATAACTTAGCATCACCAATACGCTCTCTTAAACTTATAAGCTCATCATTAGAAAGTCGAACTTTTCCTTCAGACAGAATATCATGAACAACAAAATTTCTCTCACTTGACTCTGTTTTTGCCAACTCATTATCAATATCAAATTCATCAATTGCATAACTCAAAGCAACACCAGACAACT
>VH01794:64:AAHNC7YM5:1:1201:22454:16808
TTGAGGAAAAAATCAAGTTGTCTGGTGTTGCTTTGAGTTATGCAATTGATGAATTTGATATTGATAATGAGTTGGCAAAAACAGAGTCAAGTGAGAGAAATTTTGTTGTTCATGATATTCTGTCTGAAGGAAAAGTTCGACTTTCTAATGATGAGCTTATAAGTTTAAGAGAGCGTATTGGTGATGCTAAGTTATTTGAGGTAAAGTTAAATTTCAATAAAGATAATCCTATGTAAACAATTTCTGGACTTCAGATGTTGCAGGCGTTAAAAAGTTTAGGAGAAGTTTATAAATCTATTCC
>VH01794:64:AAHNC7YM5:1:1201:7476:24551
ACACAAGCATCAACGACTAGTTATTATTTTAAAATAATAAAAGAATGTGGGGTAGATTTATTTAATCGGAACATATACGAAGTTTTAATATCCAATCTTCATATTGATAATGCTATTGTAAATATTAGTAGTAATTTAGATTTAATACCAACTTATTTAACTTTGCACAAATTTAATTCAGAATCGATTCCATACAAGGAATTCAGATTAAAGGAACAGTTAAAGTTATTGGGTTTTGAGTATGATTACATAATACTTGATACTAATCCTAGCTTAGATTTTACTTTAACTAATGCTTTAG
>VH01794:64:AAHNC7YM5:1:1201:7476:24551
ACATACTAAAGCATTAGTTAAAGTAAAATCTAAGCTAGGATTAGTATCAAGTATTATGTAATCATACTCAAAACCCAATAACTTTAACTGTTCCTTTAATCTGAATTCCTTGTATGGAATCGATTCTGAATTAAATTTGTGCAAAGTTAAATAACTTGGTATTAAATCTAAATTACTACTAATATTTACAATAGCATTATCAATATGAAGATTGGATATTAAAACTTAGTATATGTTCCGATTAAATAAATCTACCCCACATTCTTTTATTATTTTAAAATAATAACTAGTCGTTGATGTT
>VH01794:64:AAHNC7YM5:1:1201:55856:30212
CTGCAAAAATGGCGCTTGAGCTTTTTAAACCATTTGTAATTAGAAAATTGATTGAGAGTGAATCTGTATTTAACATAAAGCGAGCAAAGAGTTTAATTGAGCAAGAAGTAGATGAAGTATGGCAGATTTTAGACAATGTTATTAAAGAACATCCTGTGCTTTTAAACCGAGCCCCAACACTTCACAGGCTGGGAATACAAGCTTTTGAACCAGTGTTAGTTGAAGGTAAGGCAATTAAATTACATCCTATTGTTTGTCATGCATATAATGCTGACTTTGATGGAGATCAGATGGCTGTACA
>VH01794:64:AAHNC7YM5:1:1201:55856:30212
CCAACTTTCAGCCTGTGCTGCAGGTGTTAAAGGAACATGTACAGCCATCTGATCTCCATCAAAGTCAGAATTATATGCATGACAAACCAGAGGATGTAATTTAATTGCCTTACCTTCAACTAACACTGGTTCACAAGCTTGTATTCCCAGCCTGTGAAGTGTTGGGGCTCGGTTTAAAAGCACAGGATGTTCTTTAATAACATTGTCTAAAATCTGCCATACTTCATCTACTTCTTGATCAATTACACTCTTTGCTCGCTTTATGTTAAATACAGATTCACTCTCAATCAATTTTCTAATT
>VH01794:64:AAHNC7YM5:1:1201:25256:37444
TAACTTTCTTCTAAAATTCCATTTTCCAAAGCCGTTGCTATCTTTAAATAATCATAAGCCTGACTTCTTGCCAATTTATAATCCTTAATAAAATCTTCAAATATTCTATATCCATCTAACTTATAATACTCATTATCTTTTATTTCTTTTAAAATTTTAATGGCCTCCATTTTATAATAAATTTCTTGTTGAAAATTAGATTTAAACTTTTGTTTTAGCTTATTGTAATAACCCCTAATCTCATCCAATGTTTCTAAATTTCTTTTATTTATTATAATATCCATTTATACCGCCTTTCTTA
>VH01794:64:AAHNC7YM5:1:1201:25256:37444
GAGAAGATTTAAATAAAAAAATAGCAAAAAATGATATATTCAATTTGGGTAAAGATTATATATTAGAGTATGACAGTATATTAAATAATTTCTTAAAAAGGATTGCAATGTCCAGTTAACTGGACATTATTTCTTATTGTAGTAAGAAAGGCGGTATAAATGGATATTATAATAAATAAAAGAAATTTAGAAACATTGGATGAGATTAGGGGTTATTACAATAAGCTAAAACAAAAGTTTAAATCTAATTGTCAACAAGAAATTTATTATAAAATGGAGGCCATTAAAATTTTAAAAGAAA
>VH01794:64:AAHNC7YM5:1:1201:27074:37785
TAACTTTCTTCTAAAATTCCATTTTCCAAAGCCGTTGCTATCTTTAAATAATCATAAGCCTGACTTCTTGCCAATTTATAATCCTTAATAAAATCTTCAAATATTCTATATCCATCTAACTTATAATACTCATTATCTTTTATTTCTTTTAAAATTTTAATGGCCTCCATTTTATAATAAATTTCTTGTTGAAAATTAGATTTAAACTTTTGTTTTAGCTTATTGTAATAACCCCTAATCTCATCCAATGTTTCTAAATTTCTTTTATTTATTATAATATCCATTTATACCGCCTTTCTTA
>VH01794:64:AAHNC7YM5:1:1201:27074:37785
GAGAAGATTTAAATAAAAAAATAGCAAAAAATGATATATTCAATTTGGGTAAAGATTATATATTAGAGTATGAAAGTATATTAAATAATTTTTTCAAAAGGATTGCAATGTCCAGTTAACTGGACATTATTTCTTATTGTAGTAAGAAAGGCGGTATAAATGGATATTATAATAAATAACAGAAATTTAGAAACATTGGATGAGATTAGGGGTTATTACCATAAGCTAAAACAAAAGTTTAAATCTAATTTTCAACAAGCAATTTATTATAAAAGGGAGGCCATTAAAATTCTAAAAGAAA
>VH01794:64:AAHNC7YM5:1:1201:30142:40965
GTATTTTTAATTTTAACTTCACTTATTTCAAATTCTCCATCTAAACATAACTTAGCATTCTGAATAGTAAGCCCTTCTCTACAAAGCCTTTCAAATAAAGGCTCTCCTTGTCTGTCTTTTCTACAAAATAAAACATCTTCAAAATCATATTTAGCTTCAATCATCTTTGCTATAAGGTCCCTTTTTGATACTACCACCCCTAACCCCCTTAACTTAAATATAACTATTAAAAAGGAATATCTTCATAAAACTCATCTTCAGACTTAAGATCATTAGTCTCTTGTGTTTTAATTGATGAGTT
>VH01794:64:AAHNC7YM5:1:1201:30142:40965
GGGTTCAAGTTGTACTTAGTGGATCCCTATCTTATTCAAGTTGGAATGATAAGCGTACAGGTGAGGGTAAGAGTAAATACAGTATTTTGGTAAATGATATTTGCGTCTTAAACTCATCAATTAAAACACAAGAGACTAATGATCTTAAGTCTGAAGATGAGTTTTATGAAGATATTCCTTTTTAATAGTTATATTTAAGTTAAGGGGGTTAGGGGTGGTAGTATCAAAAAGGGACCTTATAGCAAAGATGATTGAAGCTAAATATGATTTTGAAGATGTTTTATTTTGTAGAAAAGACAGA
>VH01794:64:AAHNC7YM5:1:1201:63885:48689
CTTGGTTCTATTGGAATAGAGCATAAATCTTATTCTAGTGGAGAGTTTTATAATAAATTGATAGTTGCTTCTATTGTTGAGCGTGAGTATCGAGTTAAGAGTGAAGCACCAGTAATGGCATCTGTTTTTTATAATAGGATAAATTCTAATATGGCATTACAATCTTGTGCTACAATTGAGTATATTATTACTGAAGAGCTAAGAAAAACTCATCCTACAAGAATTTATTTTTCAGATTTAGAGATTAATTCTGCATATAATACCTATATTAATAAAGGTTATCCTCCAGGTCCAATTTCTA
>VH01794:64:AAHNC7YM5:1:1201:63885:48689
TTCACAGCTAAGAGATGGTCATTATAAGCTGAAGAAAATTTATGAGTTCCAACTTTAGGATCTTTTATAACAAAAAATAAATACTCTGTGTTAGCTGGAAAAAAAGCGGCCTTCAAAGATATAATCCCAGCGTTAGAAATTGGACCTGGAGGATAACCTTTATTAATATAGGTATTATATGCAGAATTAATCTCTAAATCTGAAAAATAAATTCTTGTAGGATGAGTTTTTCTTCGCTCTTCAGTAATAATATACTCAATTGTAGCACAAGATTGTAATGCAATATTAGAATTTATCCTAT
>VH01794:64:AAHNC7YM5:1:1201:69319:52457
TTATGGATCGAATGTTCTTTAAGAATCTTATCTACAAAAGCATCTATTTCTTTCTCAGTGATAAACTTTCTGTTTTTTCTGCTATTTAAAAAACCTTCTACTAATTTCTTATCAAGAATTTGTCTGTATGCTAAGACTTCAGTTTCAGAAAACTCTCTCTCTCCAACTTCCAAGTCAGGCTTAATACCAATATTATGAATACTGTGACCAGAAGGGGTATAGTACTTGGAATTTGTAATCTTAAATCCTCCAGTATAGAAAGGTAATATACGTTGAATTACTCCTTTACCATAAGATTTCT
>VH01794:64:AAHNC7YM5:1:1201:69319:52457
ATAAAGGAGTTTATGTTATAGGTGAGAAATCTTATGGTAAAGGAGTAATTCAACGTATATTACCTTTCTATACTGGAGGATTTAAGATTACAAATTCCAAGTACTATACCCCTTCTGGTCACAGTATTCATAATATTGGTATTAAGCCTGACTTGGAAGTTGGAGAGAGCGAGTTTTCTGAAACTGAAGTCTTAGCATACAGCCAAATTCTTGATAAGAAATTAGTAGAAGGTTTTTTAAATAGCAGAAAAAACAGAAAGTTTATCACTGAGAAAGAAATAGATGCTTTTGTAGATAAGAT
>VH01794:64:AAHNC7YM5:1:1202:21109:10693
GAAATTTCTATTTTTTTTGTCTTTTTGTTTGATTCAAGTAGTGCTTCTTCTGCATTTTTTACTATGTTGATTATTACTTGCCGGATGAGTTTTTCGTCAATTAATGCAGAGCTTACTTTTTTTAGATTGATTAGGAATTTAATATCTTTATTGTTTAATTCTGGATTTAATAGGTTATAGACGCTTTTTATAACGTTAGTAAGATTTTTTTTTTCTGGTACTATTTTTATTGGTCTTACTGTTAATAAAAAATCTGTTACAGTTTTATCCATTCTATTTATTTCTTCTTTTATTATTTTGA
>VH01794:64:AAHNC7YM5:1:1202:21109:10693
ATTAAAAATCCACTAGGAGCAATTGATATAAACTTACAACTACTCAAAAAAGAAATAGATAGACAAAGTATCAAAAGCACAAAAGCAAATAATTACTTCAAAATAATAAAAGAAGAAATAAATAGAATGGATAAAACTGTAACAGATTTTTTATTAACAGTAAGACCAATAAAAATAGTACCAGAAAAAAAAAATCTTACTAACGTTATAAAAAGCGTCTATAACCTATTAAATCCAGAATTAAACAATAAAGATATTAAATTCCTAATCAATCTAAAAAAAGTAAGCTCTGCATTAATTG
>VH01794:64:AAHNC7YM5:1:1202:49721:14763
CCCAAATAATGAGACTACTTATAATAAATTCCTGAAAAAATTTGTTAATTAGTTTTAATTTTAGGTAATTTTTGGAAAATATATTTTCATTTTTAATATCAGTTAGGTTTGTTTGATTGTCGTTTAGGCCTAAATTTTTTTAATTATTTTAAGTTATATCAATCTGTTGTTGCAATATATAGTTTTAACTAATTTATTTTGCTTGGGTATTGCTTAGCTTTAAAATTGTGTTTAATATTAAAATTTTTGGTTTTCAGTCTTATTTTGTTGTTATTATAATGTATAATAGATAGAAGTTGAT
>VH01794:64:AAHNC7YM5:1:1202:49721:14763
CTACAAAGCTTGAGAAAAAACAATTTTGTCTAGAATCCAAGAAAGACTCTTATTATAAATATCAATAAAATCATGATCGTAATAATAAATTTTGGGAAAAACACTCTTATTCAATGCTCGAACCTCTGAAAAACAAATATCAATCAACTTCTATCTATTATACATTATAATAAAAACAAAATAAGACTGAAAACCAAAAATTTTAATATTAAACACAATTTTAAAGCTAAGCAATACCCAAGCAAAATAACTTAGTTAAAACTATATATTGAAAAAACAGATTGATATAACTCACAACAAT
>VH01794:64:AAHNC7YM5:1:1202:60931:21995
TTATTTACAAATATTGTTCTCTCAGCAAATCCATATATTGTTAACAATATTAATATGCTTGAGACTGTTTGTAAAACAAGAACGAGACCTGTAATTATTCTTTTTGCTTTTGAGTTATTTGTCTTTAACATAATCTTAAAATATTATATTATGAAGATAAAATCAAGTTTTATTTATGTAGGAATTATTCAATGAAAAAAAAATGTTTAGTATTTGTATACTTTGTATTAGCCTTAAGTATCAGTTCTTCAGTTATTGTAGAATCTATCTTTGCACAAACGGATCCTTCTAAGGGTAAGAT
>VH01794:64:AAHNC7YM5:1:1202:60931:21995
TTGACCATAAGTGGACGCAGATATCTTACCCTTAGAAGGATCCGTTTGTGCAAAGATAGATTCTACAATAACTGAAGAACTGATACTTAAGGCTAATACAAAGTATACAAATACTAAACATTTTTTTTTCATTGAATAATTCCTACATAAATAAAACTTGATTTTATCTTCATAATATAATATTTTAAGATTATGTTAAAGACAAATAACTCAAAAGCAAAAAGAATAATTAAAGGTCTCGTTCTTGTTTTACAAACAGTCTCAAGCATATTAATATTGTTAACAATATATGGATTTGCTG
>VH01794:64:AAHNC7YM5:1:1202:23874:32200
AACCAAATATATCAAAAAACACACTCTCTATTTATATAAATAACCTTAGATTGAATATTTTATATACAATGGAGACCTTTAAAAATTGACTCTACGCATAAGTATTTGCTAATATTTTTATAACTAATTTTATCTTTTTTTAATATGTTTAGTTAACTTTAAAATTACATGAAAGGAAAACATTTAATTAACTACAATCTTAACTTCAAAATTAAAGAATTAGAGCTGCAAAATGAACGCTTAAGTGAAGAATTAACTCTAATTAAAAGTAAAAGCAAAACTAGACATACTAAAAAATTAA
>VH01794:64:AAHNC7YM5:1:1202:23874:32200
TTAAAGGTGGGTTTAATTTTTTAGTATGTCTAGTTTTGCTTTTACTTTTAAGTAGAGTTAATTCTTCACTTAAGCGTTCATTTTGCAGCTCTAATTCTTTAATTTTTAAGTTAAGATTGTAGTTAATTAAATGTTTTCCTTTCATGTAATTTTAAAGTTAACTAAACATATTAAAAAAAGATAAAATTAGTTATAAAAATATTAGCAAATACTTATGCGTAGAGTCAATTTTTAAAGGTCTACATTGTATATAAAATATTCAATTTAAGGTTATTTATATAAGTAGAGAGTTTGTTTTTTG
>VH01794:64:AAHNC7YM5:1:1202:25313:32427
AACCAAATATATCAAAAAACACACTCTCTATTTATATAAATAACCTTAGATTGAATATTTTATATACAATGGAGACCTTTAAAAATTGACTCTACGCATAAGTATTTGCTAATATTTTTATAACTAATTTTATCTTTTTTTAATATGTTTAGTTAACTTTAAAATTACATGAAAGGAAAACATTTAATTAACTACAATCTTAACTTAAAAATTAAAGAATTAGAGCTGCAAAATGAACGCTTAAGTGAAGAATTAACTCTACTTAAAAGTAAAAGCAAAACTAGACATACTAAAAAATTAA
>VH01794:64:AAHNC7YM5:1:1202:25313:32427
TTAAAGGTGGGTTTAATTTTTTAGTATGTCTAGTTTTGCTTTTACTTTTAAGTAGAGTTAATTCTTCACTTAAGCGTTCATTTTGCAGCTCTAATTCTTTAATTTTTAAGTTAAGATTGTAGTTAATTAAATGTTTTCCTTTCATGTAATTTTAAAGTTAACTAAACATATTAAAAAAAGATAAAATTAGTTATAAAAATATTAGCAAATACTTATGCGTAGAGTCGATTTTTAAAGGTCTCCATTGTATATAAAATATTCAATCTAAGGTTATTTATATAAATAGAGAGTGTGTTTTTTT
>VH01794:64:AAHNC7YM5:1:1202:33683:37803
TGAGATTACATCAAGGAGAATATTTAAGAAATATTGAAACTACTAACTAGAGAAGGAAGTAAGTACCGCTATAGTAATGATATTATAAGTCTTTTTCCTAGGCATACTCAGTATATTGAAGGATTTTTTGGTACAGGAGCAATATTTTTTGCAAAGCCGTTAGCCCATTATAATATACTCAATGATAATTCTAAAGTTATTTTAAGTTTTTCTATATCTTAAAGCAAGATCCTGAGTTGCTCTACAATCGTGTAAGGGACGTGATTATTTATGATAGTATAATTGATGAGAACCTGGACAA
>VH01794:64:AAHNC7YM5:1:1202:33683:37803
GCAAAACCATGTATTCGATTTTGTCCAGGTTCTCATCAATTATACTATCATAAATAATCACGTCCATTAAACGATTGTAGAGCAACTCAGGATCTTGCTTTAAGATATAGAAAAACTTAAAATAACTTTAGAATTATCATTGAGTATATTATAATGGGCTAACGGCTTTGCAAAAAATATTGCTCCTGTACCAAAAAATCCTTCAATATACTGAGTATGCCTAGGAAAAAGACTTATAATATCATTACTATAGCGGTACTTACTTCCTTCTCTAGTTAGTAGTTTCAATATTTCTTAAATA
>VH01794:64:AAHNC7YM5:1:1202:53338:40000
GGTCTCTTAATTTTTGTTTTTATTGAATGATTATGTTTACTTTAGTTAATTGTTTTTTAATTATTTGTTTTTTTAAGTTTGAATTGGATGTAATTGATTACAAGTTTTATATTAAGATTATATTTTTGTTCTTTATTGTATAAATTTACTTGGTAAAATAGTTTTGTTGCGTTTTTAAGTAGGTCAAAGTGAGATTATTGTATGATTTTAGGAATTTATTTTTGTTATCTAAAATAAAAGGTGTATAATTACCAGTAATTATTATATTTCAATATCGAGATTTAATATTTCAATAATTTGG
>VH01794:64:AAHNC7YM5:1:1202:53338:40000
TATCTCCCTCCTGGGATACCAAATTATTGAAATATTAAATCTCGATATTGAAATATAATAATTACTGGTAATTATACACCTTTTATTTTAGATAACAAAAATAAATTCCTAAAATCATACAATAATCTCACTTTGACCTACTTAAAAACGCAAAAAAACTATTTTACCAAGTAAATTTATACAATAAAGAACAAAAATATAATCTTAATATAAAACTTGTAATCAATTAAATCCAATTCAAACTTAAAAAAACAAATAATTAAAAAACAATTAACTAAAGTAAACATAATCCTTCAATAAC
>VH01794:64:AAHNC7YM5:1:1202:62237:53290
GTCAAGATACATAAATCCAGTAGGAAGTTCTCGGTTCACGCTTAAATGTAAATCTTCTAGCAAGTCAGCGGTTTTAACTAAAATGTATCCAACACCATTAAAACGGTAACTAATTAGGCACTGCAATAATGCTGTCTTTAATTCTATTTTTAAGGATTCTAAAGCATCATTAATATTAATAACAGTATTAATACTATTTAAGGTGATTCCATTCTTAAGTGTGTACTCTGCTACATTTGAAATGTAGTTTCTAAAAAATATTGAATATTTATATAATTCTAAAGGACAGATCTTATTTGAT
>VH01794:64:AAHNC7YM5:1:1202:62237:53290
TTTTGATGAACTAAAGAAACGATCAAATAAGATCTGTCCTTTAGAATTATATAAATATTCAATATTTTTTAGAAACTACATTTCAAATGTAGCAGAGGACACCCTTAAGAATGGAATCACCTTAAATAGTATTAATACTGTTATTAATATTAATGATGCTTTAGAATCCTTAAAAATAGAATTAACGACAGCATTATTGCAGTGCCTAACTAGTTACCGTTTTAATGGTGTTGGCTACATTTTAGTTAAAACCGCTGACTTGCTAGAAGATTTACATTTAAGCGTGAACCAAGAACTTCAT
>VH01794:64:AAHNC7YM5:1:1202:17455:55088
GTACAGGGTATAGCACGGGCAATCATTTACATTTTACTATTTTTAAAGATGGAAAAACGGGAAATCCTATGAAATATCTAAGATAGTGGGTCTATACGTATTTTGATATATCCAATGTTTTTAATATTTGTATTAGTTTCTTTCCTTCTATGAGGTCAATTAACCTACCTTCAATGATTTGTTTGGCTTTATCAGAAAATGTAGCTGGTGCAATACAGAGTCCTTTTAATTTGTTCTCTTTGGTTTTTGCAATAAGGTCTTTTAGGAATAATTCTCCAAAATTTTTTTGATCTGTTCTTAC
>VH01794:64:AAHNC7YM5:1:1202:17455:55088
AAGAAAATTTAATAGTACGATTTGTAAGAACAGATCAAAAAAATTTTGGAGAATTATTCCTAAAAGACCTTATTGCAAAAACCAAAGAGAACAAATTAAAAGGACTCTGTATTGCACCAGCTACATTTTCTGATAAAGCCAAACAAATCATTGAAGGTAGGTTAATTGACCTCATAGAAGGAACGAAACTAATACAAATATTAAAAACATTGGATATATCAAAATACGTATAGACCCACTATCTGAGATATTTCATAGGCTTTCCCGTTTTTCCATCTTTAAAAATAGTAAAATGTAAATG
>VH01794:64:AAHNC7YM5:1:1202:28911:56054
CCTACAGCGTGAGCTATGAGAAAGCGCCACGCTTCCCGAAGGGAGAAAGGCGGACAGGTATCCGGTAAGCGGCAGGGTCGGAACAGGAGAGCGCACGAGGGAGCTTCCAGGGGGAAACGCATGGTATCTTTATAGTCCTGTCGGGTTTCGCCACCTCTGACTTGAGCGTCGATTTTTGTGATGCTCGTCAGGGGGGCGGAGCCTATGGAAAAACGCCAGCAACGCGGCCTTTTTACGGTTCCTGGCCTTTTGCTGGCCTTTTGCTCACATGTTCTTTCCTGCGTTATCCCATGATTCTGTG
>VH01794:64:AAHNC7YM5:1:1202:28911:56054
GCGAGCGGTATCAGCTCACTCAAAGGCGGTAATACGGTTATCCACAGAATCAGGGGATAACGCAGGAAAGAACATGTGAGCAAAAGGCCAGCAAAAGGCCAGGAACCGTAAAAAGGCCGCGTTGCTGGCGTTTTTCCATAGGCTCCGCCCACCTGACGAGCATCACAAAAATCGACGCTCAAGTCAGAGGTGGCGAAACCCGACAGGACTATAAAGATACCAGGCGTTTACCCATGGAAGCTCCCTAGTGCGCTCTCATGTTCCGACCCTGCAGCTTACCGGATACCTGTCCGCCTTTATA
>VH01794:64:AAHNC7YM5:1:1203:70777:6547
CATTGATGTTGTGCTTAGCATTTATATCAATATAATTATCAGATTTGATATCAACTTTATTAATAGTTTGTATGTGAACATCATTACAAGCAAGTTCTAAATATTTAGGATTTATGATACTTAATATATAGAAATGGTTTTTATCAAAGTTAATATCATCATCTTGATTGAAAAGATTGATATTAGATTGAAGTAATAAGACCATTTCACCTTCTGTTGGTTTTATATTTATATTTGATATATTTTGTGTTTCAATTTCAATGTTATCAAATTCTTTAATTACTACAACACCTTTTTGTGA
>VH01794:64:AAHNC7YM5:1:1203:70777:6547
AATGGATTTTTAATAACATATTTATTATTAAAATAGGTATAATTAAGAGTTTCAATCCAGATTCACAAAAAGGTGTTGTAGTAATTAAAGAATTTGATAACCTTGAAATTGAAACACAAAATATATCAAATATAAATATAAAACCAACAGAAGGTGAAATGGTCTTCTTACTTCAATCTAATATCAATCTTTTCAATCAAGATGATGATATTAACTTTGATAAAAACCATTTCTATATATTAAGTATCATAAATCATAAATATTTAGAACTTGCTTGTAATGATTTTCAAATACAAACTAC
>VH01794:64:AAHNC7YM5:1:1203:32187:8213
CCTCAAAAAGCTCTATAACAAAATTCAAAGCCTTTAAAAACCCACCATCAAGATAAAGTGCACCAACAAAAGCCTCAATAGCATCTGCAAGAATACCCTTCTTATTGCGTCCATCATTATTCTCTTCGCCCCTACCAAGCAAAATATAGCTACCAAGGTTAAGTTCTCGAGCGATACTAGATAGAGATTCTTCACTAACAATATAAGATCTGGCTTTACTAAGTTCACCTTCACTCTTTTCAGGATAAAACCTATATAAATAATCTGTAATAATAAGATTAAGAACAGAATTTCCTACAAA
>VH01794:64:AAHNC7YM5:1:1203:32187:8213
AATGAATTTGACCAAAAATATGCTAATAATGAAAGATTAGAGTTTTTAGGAGATTCTGTTCTTAATCTTATTATTACAGATTATTTATATAGGTTTTATCCTGAAAAGAGTGAAGGTGAACTTAGTAAAGCCAGATCTTATATTGTTAGTGAAGAATCTATATCTAGTATCGCTCGAGAACTTCACCTTGGTAGCTCTATTTTGCTTGGTAGGGGCGAAGAGAATAATGATGGACGCAATAAGAAGGGTATTCTTGCAGATGCTATTGAGGCTTTTGTTGGTGCACTTTATCTTGATGGTG
>VH01794:64:AAHNC7YM5:1:1203:11926:12454
AATGCTTCTAAAGCATCATTAACATTAAAAGCAGTATCAATACTATTTAAGGTGATTCCATTCTTAAGTGTGTCTTCTGCTACATTTGAAATGTAATTTCTAAAAAATATTGAATATTTATATAAGTCTTTTACGTTGATATTGCTATTTAAAATCATGGCTTCTTTAACCTTTCACCATAAATATATGGAAGAAATATAACGCAACAATTGACAAAAACTAATTGTTTTTAACAAAATTTAAATAATTTTTGTAAAAAAAATAATTGACAGAAGGTCAATTAAATAAAGGAATAGGTAAA
>VH01794:64:AAHNC7YM5:1:1203:11926:12454
GTAAATTTATTTACCTATTCCTTTATTTAATTGACCTTCTGTCAATTATTTTTTTTACAAAAATTATTTAAATTTTGTTAAAAACAATTAGTTTTTGTCAATTGTTGCGTTATATTTATTCCATATATTTATGGTGAAAGGTTAAAGAAGCCATGATTTTAAATAGCAATATCAACGTAAAAGACTTATATAAATATTCAATATTTTTTAGAAATTACATTTCAAATGTAGCAGAAGACACACTTAAGAATGGAATCAACTTAAATAGTATTGATACTGCTTTTAATGTTAATGATGCTTT
>VH01794:64:AAHNC7YM5:1:1203:25446:23964
TTGAAACGGTTATTAATATATGAGCATTAAATTCGATCCTAATTTTGGTATTTTAAAACAAAGTATATCTGAAATTGTAGAGATTAAAAGACAATATTTAATGCAAATGTATAATGTTGTAATTAATGATGACCCATCCTCAATTTATAATATTATTGCAACCTCACTCTCAATTGTTGAAGAACAGATTATCAATGAACTTAACCTATTTTTTGATAAAATGCAACCTGGTGGTGAATATTTCAGTTCAATTCAATATCACATAACTTCAAATAGTATTACTCACCCTGGGACTATAAAA
>VH01794:64:AAHNC7YM5:1:1203:25446:23964
AGCATATTCAACTTTATCTAAATTAAGTAATGCTTTTATAGTCCAAGGGTGAGTAATACTATTTGAAGTTATGTGATATTGAATTGAACTGAAATATTCACCACCAGGTTGCATTTTATCAAAAAATAGGTTAAGTTCATTGATAATCTGTTCTTCAACAATTGAGAGTGAGGTTGCAATAATATTATAAATTGAGGATGGGTCATCATTAATTACAACATTATACATTTGCATTAAATATTGTCTTTTAATCTCTACAATTTCAGATATACTTTGTTTTAAAATACCAAAATTAGGATCG
>VH01794:64:AAHNC7YM5:1:1203:47676:41306
CTAACACAGAGTATTTATTTTTTGTTATAAAAGATCCTAAAGTTGGAACTCATAAATTTTCTTCAGCTTATAATGACCATCTCTTAGCTGTGAATAGTTATATTCGTAATTTTATTACTAAGGATTAAGGAAATATGGAGTATGCTAAGGTTATAGATTTAATTAAACAGAGAGTAGATATTGTAGCTTTAATAAGTGAGCGTGTTAGATTAGTTAAATCAGGAGCATCTTATAAGGGGCTTTGTCCTTTTCATGCTGAAAGGACCCCTTCTTTTTCTATAACTCCTGCTCAGGGACTTTT
>VH01794:64:AAHNC7YM5:1:1203:47676:41306
AAAAGTCCCTGAGCAGGAGTTATAGAAAAAGAAGGGGTCCTTTCAGCATGAAAAGGACAAAGCCCCTTATAAGATGCTCCTGATTTAACTAATCTAACACGCTCACTTATTAAAGCTACAATATCTACTCTCTGTTTAATTAAATCTATAACCTTAGCATACTCCATATTTCCTTAATCCTTAGTAATAACATTACGAATATAACTATTCACCGCTAAGAGATGGTCATTATAAGCTGAAGAAAATTTATGAGTTCCAACTTTAGGATCTTTTATAACAAAAAATAAATACTCTGTGTTAG
>VH01794:64:AAHNC7YM5:1:1203:23628:43578
GCTCTCAGGTTTTTTGTAAGTTATCACAAATCCTATTTCCTTGTCTGGCTCTCTTAAGTACTCAATAAAGAATCTAAATAGTCCGTAAAGAATTATGTATATTCCAAAGATAAAACCGTCATATTTTTTTATTTTCCTAAAAATAAACCATAGTAATAAAAAGGTTACAGTTCCCTCAAAGAATCCTTCAATGAGTTGTGATGGAATTCTCGGTAGGTTAATAAACAAGTCGTGAGGTAATATTTCCAGTCCAATTGATTCTGCAAATTCTCTTACTCCTTTCTGACTTACTTTAAAAGGT
>VH01794:64:AAHNC7YM5:1:1203:23628:43578
GAAGATTTGCTAATTTTGCAAATGCAGAGCTTTATGGAAGACCAATGAAAGGCGGTATAATATTTCCCAATGCAGAACCTTTTAAAGTAAGTCAGAAAGGAGTAAGAGAATTTGCAGAATCAATTGGACTGGCAATATTACCTCACGACTTGTTTATTAACCTACCGAGAATTCCATCACAACTCATTGAAGGATTCTTTGAGGGAACTGTAACCTTTTTATTACTATGGTTTATTTTTAGGCAAATAAAAAAATATGACGGTTTTATCTTTGGAATATACATAATTCTTTACGGACTATT
>VH01794:64:AAHNC7YM5:1:1203:62427:43862
AAAGAAATAGATAGACAAAGTATCAAAAGCACAAAAGCAAATAATTACTTCAAAATAATAAAAGAAGAAATAAATAGAATGGATAAAACTGTAACAGATTTTTTATTAACAGTAAGACCAATAAAAATAGTACCAGAAAAAAAAAATCTTACTAACGTTATAAAAAGCGTCTATAACCTATTAAATCCAGAATTAAACAATAAAGATATTAAATTCCTAATCAATCTAAAAAAAGTAAGCTCTGCATTAATTGACGAAAAACTCATCCGGCAAGTAATAATCAACATAGTAAAAAATGCAG
>VH01794:64:AAHNC7YM5:1:1203:62427:43862
TGCTTCTTCTGCATTTTTTACTATGTTGATTATTACTTGCCGGATGAGTTTTTCGTCAATTAATGCAGAGCTTACTTTTTTTAGATTGATTAGGAATTTAATATCTTTATTGTTTAATTCTGGATTTAATAGGTTATAGACGCTTTTTATAACGTTAGTAAGATTTTTTTTTTCTGGTACTATTTTTATTGGTCTTACTGTTAATAAAAAATCTGTTACAGTTTTATCCATTCTATTTATTTCTTCTTTTATTATTTTGAAGTAATTATTTGCTTTTGTGCTTTTGATACTTTGTCTATCT
>VH01794:64:AAHNC7YM5:1:1203:24101:44430
GCTCTCAGGTTTTTTGTAAGTTATCACAAATCCTATTTCCTTGTCTGGCTCTCTTAAGTACTCAATAAAGAATCTAAATAGTCCGTAAAGAATTATGTATATTCCAAAGATAAAACCGTCATATTTTTTTATTTTCCTAAAAATAAACCATAGTAATAAAAAGGTTACAGTTCCCTCAAAGAATCCTTCAATGAGTTGTGATGGAATTCTCGGTAGGTTAATAAACAAGTCGTGAGGTAATATTTCCAGTCCAATTGATTCTGCAAATTCTCTTACTCCTTTCTGACTTACTTTAAAAGGT
>VH01794:64:AAHNC7YM5:1:1203:24101:44430
GAAGATTTGCTAATTTTGCAAATGCAGAGCTTTATGGAAGACCAATGAAAGGCGGTATAATATTTCCCAATGCAGAACCTTTTAAAGTAAGTCAGAAAGGAGTAAGAGAATTTGCAGAATCAATTGGACTGGAAATATTACCTCACGACTTGTTTATTAACCTAACGAGAATTCCATCACAAATCATTGAAGGATTCTTTGAGGGAACTGTAACCTTTTTATTAATATGGTTTATTTTTAGGAAAATAAAAAAATATGACGGTTTTATCTTTGGAATATATATACTTCTTTAAGGACTATT
>VH01794:64:AAHNC7YM5:1:1203:60249:49674
ATAGCATTCATCATATTCTCACCAGAATTATGTATATCAATATTAACAACAAACTATATGTTGTATGAACAATTCAAAATCCTTCACAACTTAATCATCATAACAAAAACCTTTCAAATAGTAATGGTTTTTTTACTTATTATATTGGGATTAAGCCTTGACTTATTATATGTATATCAACCATGGCTATTTATGCTTTTAGGAATAATAATAACTTATACCATATTTAATGCAGTGATTTTAATTTTAATAAAAATAAAGGATAAAATAACGGAGTAAAGGTTTGATTATCATTCCTGTA
>VH01794:64:AAHNC7YM5:1:1203:60249:49674
GCAAGACAAATTGCAATATTTGTTGAAAAAAGAGATTTACCAACACCTCCTTTTCCACTAGCTACAGGAATGATAATCAAACCTTTACTCCGTTATTTTATCCTTTATTTTTATTAAAATTAAAATCAATGCATTAAATATGGTATAAGTTATTATTATTCCTAAAAGCATAAATAGCCATGGTTGATATACATATAATAAGTCAAGGCTTAATCCAAATATAATAAGTAAAAAAACCATTACTATTTGAAAGGTTTTTGTTATGATGATTAAGTTGTGAAGGATTTTGAATTGTTCATAC
>VH01794:64:AAHNC7YM5:1:1204:46919:6017
ATAGCTTTTCAAGTCCTTTAATGTTATACAGATCTGTTTGTTGATCAATGATTGTGAGATCTTGAATACTGTGTTTCGATTTTAACTCTGATATGTCTTTGATTGTAATTAATTTATCAATATTGTTTTGAGCAATTGTACTGATAAATAAGTCTACTATTAATTTTTTGTTATTCTTAATCTTTAAAAGGCAGTTGGTTATTAGTATGTTTTTGAATTCGGGAATATCATTTATATTGTAACTTAAATCTATTTTTGTATCTTTTTCTAAATCTATGATATTGATGTCACTTCTTTTATT
>VH01794:64:AAHNC7YM5:1:1204:46919:6017
TTACAAATACTGACAATGACATCATTTACATTAACGAAAAAGGAAGCAAAGAACTTGAACTCCCAATAAAGATTGGGGGCAAAACAAATAAAATAAGTGACATCAATATCATAGATTTAGAAAAAGATACAAAAATAGATTTAAGTTACAATATAAATGATATTCCCGAATTCAAAAACATACTAATAACCAACTGCCTTTTAAAGATTAAGAATAACAAACAATTAATCGTAGACTTATTTATCAGTACAATTGCTCACAACAATATTGCTCAATTAATTACAATCAAAGACATATCAGA
>VH01794:64:AAHNC7YM5:1:1204:40632:7797
AATATATGAGCATTACATTCGATCCTAATTTTGGTATTTTAAAACAAAGTATATCTGAAATTGTAGAGATTAAAAGACAATATTTAATGCAAATGTATAATGTTGTAATTAATGATGACCCATCCTCAATTTATAATATTATTGCAACCTCACTCTCAATTGTTGAAGAACAGATTATCAATGAACTTAACCTATTTTTTGATAAAATGCAACCTGGTGGTGAATATTTCAGTTCAATTCAATATCACATAACTTCAAATAGTATTACTCACCCTGGGACTATAAAAGCATTACTTAATTT
>VH01794:64:AAHNC7YM5:1:1204:40632:7797
CATTTAAAAGTAAATAGATCTTAACACACCCAGCTTCCCTTATAAGATTAGCATATTCAACTTTATCTAAATTAAGTAATGCTTTTATAGTCCAAGGGTGAGTAATACTATTTGAAGTTATGTGATATTGAATTGAACTGAAATATTCACCACCAGGTTGCATTTTATCAAAAAATAGGTTAAGTTCATTGATAATCTGTTCTTCAACAATTGAGAGTGAGGTTGCAATAATATTATAAATTGAGGATGGGTCATCATTAATTACAACATTATACATTTGCATTAAATATTGTATTTTAAT
>VH01794:64:AAHNC7YM5:1:1204:42374:9425
AATATATGAGCATTACATTCGATCCTAATTTTGGTATTTTAAAACAAAGTATATCTGAAATTGTAGAGATTAAAAGACAATATTTAATGCAAATGTATAATGTTGTAATTCATGATGACCCATCCTCAATTTATAATATTATTGCAACCTCACTCTCAATTGTTGAAGAACAGATTATCAATGAACTTAACCTATTTTTTGATAAAATGCAACCTGGTGGTGAATATTTCAGTTCAATTCAATATCACATAACTTCAAATAGTATTACTCACCCTGGGACTATAAAAGCATTACTTAATTT
>VH01794:64:AAHNC7YM5:1:1204:42374:9425
CATTTAAAAGTAAATAGATCTTAACACACCCAGCTTCACTTATAAGATTAGCATATTCAACTTTATCTAAATTAAGTAATGCTTTTATAGTCCAAGGGTGAGTAATACTATTTGAAGTTATGTGATATTGAATTGAACTGAAATATTCACCACCAGGTTGCATTTTATCAAAAAATAGGTTAAGTTCATTGATAATCTGTTCTTCACCAATTGAGAGTGAGGTTGCAATAATATTATAAATTGAGGATGGGTCATCATTAATTACACCATTATACATTTGCATTAAATATTGTCTTTTAAT
>VH01794:64:AAHNC7YM5:1:1204:43775:10296
CTCTGATCTTGGAATTAGTGGTAATGGTTTTTTTATTTTAAGAGATGGTAATAATTCTTTTTATACAAGAGCTGGTGCATTTGATGTTGATTCTAATAGGCGTCTTGTAAATCCTGCAAATGGTATGAGAATTCAAGGTTGGATGGCAAAGTCTATTGGTGGAGAACAGGTTATTAATACATCTGCTGATGTTGAAGATTTAGTTATTCCTATTGGGGATAAAGAAGGTGCTAAGGCTACGGAACACATTACTTTTGCTTGTAATCTTGATAAAAGATTACCTATAATTGAGGAAGGTGCA
>VH01794:64:AAHNC7YM5:1:1204:43775:10296
GCAATGTTCCTTCATTATTAAAGCCTATTGTAAAATTGGAATTTGTCTCCCCATTTACTAAAACTGTAGCGTTCCATAAATTAGGAATAGTTGTATCCTTTACAACTCTAAGTTCAACAACACTAGTATTTCCCAAACTATCATAAATAGTCTTATTAACAACCCAAGTACCACGAGCAACATCCACTTCACTTGCACCTTCCTCAATTATAGGTAATCTTTTATCAAGATTACAAGCAAAAGTAGTGTGTTCAGTAGCCTTAGCATCTTCTTTATCCCACACAGGGATAACTAAATCTTC
>VH01794:64:AAHNC7YM5:1:1204:25957:17584
ATTTCCTTTATATCCATACCCTTATAAAATTTATAAGTATCTGGAAACAAAAAACCTTCAAGAGAATCATAACTAAGTCCAAGTTCCCTGATAAATTTAACATCATTTATTAAATCAACAAAACTTTGCGCATCACTAATAATGCCTGATTCATAAAGCTTTAAAGCTATTCTTCTACCAGTATACCCCTAAGGGATGGTGATATTAATAGAAAGTATAGGTCTGCCTTTAAAAAATTCTCTATATACATCAAAAGTTGAACAATGACCACTGATTAAATATTTGCCTTCCTTAAAATTTT
>VH01794:64:AAHNC7YM5:1:1204:25957:17584
CTGACAAATTATTGATAGCTATTTCCTATCTTTTTGGTAGTGATAAAAATTTTAAGGAAGGCAAATATTTAATCAGTGGTCATTGTTCAACTTTTGATGTATATAGAGAATTTTTGAAAGGCAGACCTATACTTTCTATTCATATCACCATCCATGAGGGGTATACTGGTAGAAGAATAGCTTTAAAGCTTTATGAATCAGGCATTATTAGTGATGCGCAAAGTTTTGTTGATTTAATAAATGATGTTAAATTTATCAGGGAACTTGGACTTAGTTATGATTCTCTTGAAGGTTTTTTGTT
>VH01794:64:AAHNC7YM5:1:1204:44627:37198
ATAGCATAGTTATTGTCGTTTTAATACTCATAACATTGATAAGTTGCAAAGATAAAAACGTAAACTACGATAAAAAAATAAAAAAAATACTTGACAATAACAAAATTGAATACAGAATAGACAAAGAAAATGATTTTATTGTATCAAAAATCATCAATGACACAAAAATAGAAATAATAGTCAGATCAAAACTAAATTCATATCAAAATTCAAAAACAAGAGAAATATTTGGAATTGTAGAAATATTCGATGTCAATTCAAACAAAATTCAAGAAATATCAGAATCTCTAATGCGTGACAG
>VH01794:64:AAHNC7YM5:1:1204:44627:37198
GGAAAATAATATTATTGATTAATTTTCCCAAAGAATTATTGCCCCTTTCAGGATCATGAATGATTTCCAATGATCCTAAAACTCGGTTATTGTAGCTGTCACTCATTAGAGATTCTGATATTTCTTGAATTTTGTTTGAATTGACATCGAATATTTCTACAATTCCAAATATTTATATTGTTTTTGAATTTTGATATGAATTTAGTTTTGATCTGACTATTATTTCTATTTTTGTGTCATTGATGATTTTTGATACAATAAAATCATTTTCTTTGTCTATTCTGTATTCAATTTTGTTATT
>VH01794:64:AAHNC7YM5:1:1204:46275:37444
ATAGCATAGTTATTGTCGTTTTAATACTCATAACATTGATAAGTTGCAAAGATAAAAACGTAAACTACGATAAAAAAATAAAAAAAATACTTGACAATAACAAAATTGAATACAGAATAGACAAAGAAAATGATTTTATTGTATCAAAAATCATCAATGACACAAAAATAGAAATAATAGTCAGATCAAAACTAAATTCATATCAAAATTCAAAAACAAGAGAAATATTTGGAATTGTAGAAATATTCGATGTCAATTCAAACAAAATTCAAGAAATATCAGAATCTCTAATGAGTGACAG
>VH01794:64:AAHNC7YM5:1:1204:46275:37444
GGAAAATAATATTATTGATTAATTTTCCAAAAGAATTATTGCCCCTTTCAGGATCATGAATGATTTCCCATGATCCTAAAACGAGGTTATTGTAGCTGTCAATCATTAGAGATTCTGATATTTCTTGCATTTTGTTTGAATTGACATCGAATATTTCTACAATTCCAAATATTCCTCTTGTTTTTGAATTTTGATATGAATTTAGTTTTGATCTGACTATTATTTATATTTTTGTGTCATTGATGATTTTTGATCCAATAAAATCATTTTCTTTGTAGATCCTGCATTCAATTTTGTTATT
>VH01794:64:AAHNC7YM5:1:1204:40670:43918
AAAATTTAAGCTTTATTGCAGGAGATTCAGATATTCCTGAACTTGCAAATATAGCTATCTTTCAAAAGAAAAAAATAATAAATAACTTAAAGAAGTTAAACTATGATTACCTAATAATTGACCTTGGTGCTGGCACAACATTTAATACAATAGATTTCTTTTTAATTTCAAATCGCGGAGTAATAATAACGATCCCAACAGTAACAGCAACAATGAATGCTTATTTATTCTTAAAAAATGCAATCTTTAGGCTTATATCAAAAATATTTACAAAAGAGACAAAAGCATACAAACTAATATC
>VH01794:64:AAHNC7YM5:1:1204:40670:43918
GAGTAATAGATTAGGTATATATATTCTTTGTAAATCGCTAGAGTCTTTTTTTATGTAAGATATTAGTTTGTATGCTTTTGTCTCTTTTGTAAATATTTTTGATATAAGCCTAAAGATTGCATTTTTTAAGAATAAATAAGCATTCATTGTTGCTGTTACTGTTGGGATCGTTATTATTACTCCGCGATTTGAAATTAAAAAGAAATCTATTGTATTAAATGTTGTGCCAGCACCAAGGTCAATTATTAGGTAATCATAGTTTAACTTCTTTAAGTTATTTATTATTTTTTTCTTTTGAAAG
>VH01794:64:AAHNC7YM5:1:1204:61328:45035
CTTCAGAATCATCAAACAAGAATGGATGTTGTTGGTAATAACATTGCCAATGTTAATACTATTGGTTTTAAGAAAGGAAGGGTTAATTTTCAAGATGTGATATCTCAGAGTATTTCTGGAGCATCTCGTCCTACTGATGGTCGCGGAGGTGTTAATCCAAAACAAGTTGGTCTTGGAATGAGTGTTGCTACTATTGATACTATTCATACTCAAGGATCTTTTCAAAGCACCCAAAAAGCCTCTGATCTTGGAATTAGTGGTAATGGTTTTTTTATTTTAAGAGATGGTAATAATTCTTTTT
>VH01794:64:AAHNC7YM5:1:1204:61328:45035
TAACCTGTTCTCCACCAATAGACTTTGCCATCCAACCTTGAATTCTCATACCATTTGCAGGATTTACAAGACGCCTATTAGAATCAACATCAAATGCACCAGCTCTTGTATAAAAAGAATTATTACCATCTATTAAAATAAAAAAACCATTACCACTAATTCCAAGATCAGAGGCTTTTTGGGTGCTTTGAAAAGATCATTGAGTATGAATAGTATCAATAGTAGCAACACTCATTCCAAGACCAACTTGTTTTGGATTAACACCTCAGCGACCATCAGCCGGACGAGCTGCTCCAGAAAT
>VH01794:64:AAHNC7YM5:1:1204:46710:54501
AAAATTCGAATTATTTCCTTTATATCCATACCCTTATAAAATTTATAAGTATCTGGAAACAAAAAACCTTCAAGAGAATCATAACTAAGTCCAAGTTCCCTGATAAATTTAACATCATTTATTAAATCAACAAAACTTTGCGCATCACTAATAATGCCTGATTCATAAAGCTTTAAAGCTATTCTTCTACCAGTATACCCCTCAGGGATGGTGATATTAATAGAAAGTATAGGTCTGCCTTTCAAAAATTCTCTATATACATCAAAAGTTGAACAATGACCACTGATTAAATATTTGCCTT
>VH01794:64:AAHNC7YM5:1:1204:46710:54501
TTTTAAGGAAGGCAAATATTTAATCAGTGGTCATTGTTCAACTTTTGATGTATATAGAGAATTTTTGAAAGGCAGACCTATACTTTCTATTAATATCACCATCCCTGAGGGGTATACTGGTAGAAGAATAGCTTTACAGCTTTATGAATCAGGCATTATTAGTGATGCGCAAAGTTTTGTTGATTTAATAAATGATGTTAAATTTATCAGGGAACTTGGACTTAGTTATGATTCTCTTGAAGGTTTTTTGTTTCCAGATACTTATAAATTTTATAAGGGTATGGATATAAAGGAAATAATT
>VH01794:64:AAHNC7YM5:1:1301:59113:1398
CTGAGTTTTTAATAAGAGAATGGAATAATTTTGCTAAAAAATATTTAAAAAAGATGAATTTTGATTTTATTCAAGGTCGTAACTCAATTAAGTATTTTGTATTTCAATTGTGCTTAGAGATATATAAAAATATATATAAATTACAGCCAGAGAACTTAGATATTTTAATAAAAATTGCTAAGTCTTACAAGGGAATGGGTAATTATGAGCGAGCCATAACTGTTTTTTTGCAGATTTTAGGAGATGCAAAAGATAATGCAGATGTAGTTGCTGAACTTGCTGATTCTTATGCCCTTATTGA
>VH01794:64:AAHNC7YM5:1:1301:59113:1398
CTCAGATTCAAGAGCATCTATATCTATCTTTTGGGGATTAATAAAAAAAGCCTCTCTAAATAACACCTTAGACTCCTTAATCTCATCAATAAGGGCATAAGAATCAGCAAGTTCAGCAACTACATCTGCATTATCTTTTGCATCTCCTAAAATCTGCAAAAAAACAGTTATGGCTCGCTCATAATTACCCATTCAATTGTAAGAATTAGCAATTTTTATTAAAATATCTAAGTTCTATGGCTGTAATTTATATATATTTTCATATATCTATAAGCACAATTGAAATACAAAATACTGAATT
>VH01794:64:AAHNC7YM5:1:1301:33815:2117
CTAATTAATGGGGGTCAAACAGAAGAAATTTTTGAAGATATGCTCTATTTAGAAAGAGCAAAACAAATAGCCAAATCTAAAAGTTTTAGACTTGCTGATTTAATTTATAACCAAATAGCAGAAGTAAATAACTTTAGGAAATAGTTCATATTTAATAAAAAAATATTAATTATTTTCTAAGTTGGCATGATTTTTGCACCACATCAAAAACAGAGAGAGGGATGTTGATATGCAAATTTCAAAAATGGGAGAAGTATTGTGAATATATTTAGCAATGAAGATTTAAACATATACTTAAAAT
>VH01794:64:AAHNC7YM5:1:1301:33815:2117
ACCTAGATTTCCTTCTTGTATTAAGTCTTCAACTTTTAATCCTTTGCCAGCATATTTTTTAATTATTTTTAAGACAAGACGTAAATTGGCATTTATCATTTTGTTTTTGGCTTTTAGGTCTCCTAGTTTAATTTGTTTTGCAAGTTCAATTTCTTCTTCGTGAGTTATCAGTCTGTGTTCTATTACGGATTTTAAGTATATGTTTAAATCTTCATTGCTAAATATATTCACAATACTTATAACATTTTTGAAATTTGCATATCAACATCCATATATCTGTTTTTGATGTGGTGCAAAAATC
>VH01794:64:AAHNC7YM5:1:1301:17928:7399
GGCAGTTTGAAAAGATTGCTAGTATGCTTAAAATACCCTTTAAGCCAAAATTTTCTAATACATCGTATTTTGAAATAGACTCACTAAAAGTTAATTTGTATGGTGGTGATAGGTCAAGTGATTTTGAGCGGTTTAGAGGCTCTAATTCAGCGCTCATTTACGTTAATGAAGCAACAACACTGCATAAAGAAACATTAATAGAATGTTTAAAAAGACTTAGAGTAGGAATGCAGGCAATTATATTTGATACCAATCCAGATAGTCCAGAGCATTTCTTTAAGTGTGATTATATTGATAACAC
>VH01794:64:AAHNC7YM5:1:1301:17928:7399
TTGGTTTTTAATAAAATCCCGAGAAATTAATTCATTATCATATGTTGTAAAGTTATATGTAGAGTAAATTTTTGTGTTATCCATATAATCACACTTAAAGAAATGCTCTGGACTATCTGGATTGGTATCAAATATAATTGCCTGCATTCCTACTCTAAGTCTTTTTAAACATTCTATTAATGTTTCTTTATGCAGTGTTGTTGCTTCATTAACGTAAATGAGCGCTGAATTAGCGCCTATAAACCGCTCAAAATCACTTGACCTATCACCACCATACAAATTAACTTTTAGTGAGTCTATT
>VH01794:64:AAHNC7YM5:1:1301:57276:9254
GTCAAAAAATTTATGTTTTATAATTTTGTTTATTTTATTGTTTGTATCTTGTTTTTCTTCAAAAGAGTCTTCTTCTTTTGTTGATAGACAAATTATTATGGGAATCATGTTTCCAGATAATTTCGATGATAAAGGATATTTTCAAAATGCTTTTGAGGGTGCCGTTAAAATAAAAAATGAATTTGAAATTAAGCTTATTCCAAAAGTTTTAACACCTTATCCTGTTGAAGGCAAAAGATTAATGACGGCTACTGAAGTATTAGAAGAAGATGTTTACACATTGCAAAAGGATGGTGCCAAT
>VH01794:64:AAHNC7YM5:1:1301:57276:9254
AAAAGGATCTATAATTCCATAAAAAATATTTGCATTTTTATGAGCAAGTCTTAAGGCAGAATCTGAAAAATGAGCACTAATAAACCAAATAAGATTGGCACCATCCTTTTGCAATGTGTAAACATCTTCTTCTAATACTTCAGTAGCCGTCATTAATCTTTTGCCTTCAACAGGATAAGGTGTTAAAACTTTTGGAATAAGCTTAATTTCAAATTCATTTTTTATTTTAACGGCACCCTCACAAGCATTTTGAAAATATCCTTTATCATCGAAATTATCTGGAAACATGATTCCCATAATA
>VH01794:64:AAHNC7YM5:1:1301:20276:10920
GTTAAGGAATTTCTTAATTCAGGTTCTAGGTTTAGGTTCATTGATGGTGAAAATTATGTTGGCAAGTATGGTCTTAAAGAAACGTTTGATGGATTGACAGAATTTATAGGTGATCTTTCTAGTTTTAATACAAAACCTGTTAAAGGATCCTTTATTAGTCCCATTGCTGCTAGTTTAATGTCAGAATGGAATTTAAAAATAAATCATAATATTGTGAATAAGGCCAAAATTGTGTTAAAATCGAATAATACAGGAGAAATTAGGCTGATTTTAAAGCCCAAAAGACTTGGTAGTATAAGAA
>VH01794:64:AAHNC7YM5:1:1301:20276:10920
GCAAGAGAAAGATTTACACTAGTATTAAAACCATTCTCTTTTAACATTTTGTTGATTGAGTCCATATTTTTCTCCAAGAGAGTCTTAACATTCTGATTGTCACCTCTAATCTTCCCTAATAAATTATTATTCGAATCAAGATTTCAATTAATCCTCATACTACCCAGTCTTTTGGGCTTTAAAATCAGCCTAATTTATCCTGTATTATTCGATTTTAACACAATTTTGGCCTTATTCACAATATTATGATTTATTTTTAAATTCCATTCTGACATTAAATTATCAGCAATGTGAATAATAA
>VH01794:64:AAHNC7YM5:1:1301:19595:21939
GCATTTTTTTCTCCTTAGTCTTTTTTTAATTGTGCAAATAATTTTTTTTTAAACATTATATTTTGTTTTCTTAATGTTGCAATTTCTTTTTGTTGAGATTTTATTATATCAATAATTGTATTATTATCTATTGTTTTGTTCATTAGTAACGATTCAAGATATGCATATTTTTTTTAGGTATTCATCTTGTGCTTCTTGAATTACAAAATGATAGTTTTCGTTTAGATCCTCTTCGCTTAAGAGTTCACATCATTTATTATGGTTTCAAGTTCAACTAATTTTTTTGCTATTTTTTTAATAC
>VH01794:64:AAHNC7YM5:1:1301:19595:21939
TTAAATATAAATTTACAAAGTATAGGTTCAATTTATAAAGACGAGCTTATCGACAAAGCATTAAACCATAAAATACCAATAACTATTTATAAACCAACAAGCTTAACTTCCAAAAGTATTAAAAAAATAGCAAAAAAATTAGTTGAACTTGAAACCATAATAAATGATGTGAACTCTTAAGCGAAGAGGATCTAAACGAAAACTATCATTTTGTAATTCAAGAAGCACAAGATGAATACCTAAAAAAAATATGCATATCTTGAATAGTTACTAATGACCAAAACAATAGCTCATAATACAA
>VH01794:64:AAHNC7YM5:1:1301:78276:24229
TTTTTTCTAAAAAGTATAAAACTTTACTTATAGATATTGATTCTCAGGCCAGTGTTACTTCTTATTTTCTTCCTTATTTTGAAAACAAAATCGACATAAGAGAATATAATATTTACGAAGTATTAAAGTCTAAAAAGTCTTTTATGAGTATTGTTCATGAAATAACAGATAATTTGCACTTTGCTCCATCGCATATTAAGCTTTCTCAATTTTCAGGAGAGAATATTATTGGGCAGGAGTATAAGTTGAAAACGATTTTGACCCCTTATTTCGATAATTATGATTATATATTAATTGATAC
>VH01794:64:AAHNC7YM5:1:1301:78276:24229
GAGGAGTATCAATTAATATATAATCATAATTATCGAAATAAGGGGTCAAAATCGTTTTCAACTTATACTCCTGCCCAATAATATTCTCTACTGAAAATTGAGAAAGCTTAATATGCGATGGAGCAAAGTGCAAATTATCTGTTATTTCATGAACAATACTCATAAAAGACTTTTTAGACTTTAATACTTCGTAAATATTATATTCTCTTATGTCGATTTTGTTTTCAAAATAAGGAAGAAAATAAGAAGTAACACTGGCCTGAGAATCAATATCTATAAGTAAAGTCTTATACTTTTTAGA
>VH01794:64:AAHNC7YM5:1:1301:56121:29568
CAAGATTATTATTATAAACTTGCGGATAAATTTAGAAGACATGATTATTCGAAGATAAATAATATTGCTTGTGAAGTATATCCTAAGAGTAAAGAGGGTAAAAATATTAAGGTACAAATAGAATATGCTCTTAATAAGGCTATAAGATTTTTAATTTTTGTAGGTCAAGATGAATATAGAGAAAATAAGTTGAAAGTGAGAGACTTGACTAAAAAGGAAGAATTGTTGTTGTCTTTTGATGAAGCTATAAAATTTATTAAGGGTAATGACAAATTTTTATGCACACCTTTTTAACTTAAAG
>VH01794:64:AAHNC7YM5:1:1301:56121:29568
TAAATAGCTTTAAGTTAAAAAGGTGTGCATAAAAATTTGTCATTACCCTTAATAAATTTTATAGCTTCATCAAAAGACAACAACAATTCTTCCTTTTTAGTCAAGTTTCTCACTTTCAACTTATTTTCTCTATATTCATCTTGACCTACAAAAATTAAACATCTTATAGCCTTATTAAGAGCATATTCTATTTGTACCTTAATATTTTTACCATCTTTACTCTTAGGATATACTTCACAAGCAATATTATTTATCTTCGAATAATCATGTCTTCTAAATTTATCCGCAAGTTTATAATAGT
>VH01794:64:AAHNC7YM5:1:1301:42601:37557
ATATTCAAATTTTAAAAAACTTTACTTTCTCAATGAATTCTTTAAATATATTTATGACATAAAAATAATAGAAATATTGAGAACCGTAAATAATGTAGTACTTGTCAATAATACTGACTTAAGAAGTTTGTATATTAAGATTGAGAGAAATATAAGTGTGCTGAGGAAAAAAGTTTATGATTTGTATTTTGAGCTTAATTATAAAAATGAAGAGTATGAGCAATATAACAAAGATTATGATAGTGATGATTCTTATAGAGATAAAATTTTGGAATGGTGCTTGAGGGAGGTTGAGACTGTT
>VH01794:64:AAHNC7YM5:1:1301:42601:37557
TTCTCTAAAAGAGCAATGTACTTCTAATTAAGATCAATAAAATAACCCATAAACTCAAACCCCAAACCTTTAACAGTCTCAACCTCCCTCAAGCACCATTCCAAAATTTTATCTCTATAAGAATCATCACTATCATAATCTTTGTTATATTGCTCATACTCTTCATTTTTATAATTAAGCTCAAAATACAAATCATAAACTTTTTTCCTCAGCACACTTATATTTCTCTCAATCTTAATATACAAACTTCTTAAGTCAGTATTATTGACAAGTACTAAATTATTTACGGTTCTCAATATTT
>VH01794:64:AAHNC7YM5:1:1301:55932:38769
CACTTATAAACCATTTCTAAATCTTTATAAGAAAATAAAAATAACAAACCACTACCTTCCATAAATTTAAAGGGAATTGAAATAATAAAATTATTATCGTTTTCAATAAAAATTGGCAGTTTATTATCATGTTCTCTTATTCTTAATTTATTACCAAAATAATTATAAATTTGCATAAAATCCTGTTCTGTTATAATTTGATCATACAAAGTTAAAAGAAACTTTAAAACAAACTCATCTTTTATATCAGCAAAAATATTCCTAAACAATTTTTTAGTGTTTTGATCTAAAGAATTACCTC
>VH01794:64:AAHNC7YM5:1:1301:55932:38769
TAAAGAGTAGTTTGCCATTAAAAGTTGGTTCTAAGTATTTTGCTAAGATGGTTAGTACTTCGGGTAATTTTTTGATTCATGTTAATTATGCATCTATATTTCGAGATTTAGATTTATTTGAAATTGATGATAAGTTTGTATTTAAACTAAGAGGTAATTCTTTAGATCAAAAAACTAAAAAATTGTTTAGGAATATTTTTGCTGATATAAAAGATGAGTTTGTTTTAAAGTTTCTTTTAACTTTGTATGATCAAATTATAACAGAACAGGATTTTATGCAAATTTATAATTATTTTGGTAA
>VH01794:64:AAHNC7YM5:1:1301:51122:39223
TCTAAATTAAGAATATATGCAGATTTTGATTTAAAAAATATTGTTAGAGAGCTGAGAAGTTTTCTTTTTTGTTATAATATAACTGATATAAAAATATTAGATTCAATTCAAGAATTTGAAGATTTTGATTGTGAAGTAATAGTAGCTAAAAGTATTGATTATAAGATATGAGTGGAGAAAAATTAGCTTTATTGGTTAAATATGATACTAAATTTCCAGCGCCTTTTATTTTGGCTAAGGCCAGGGGAGAGAAGGTTTTACGTATAAAGGAGCTTGCGAAGCGAGGGGGTATTCCTATTGT
>VH01794:64:AAHNC7YM5:1:1301:51122:39223
AAAATATTTAGAATCAATAAAATCACCCTCATTAACTAAAAACAAGCTCTCAGATAAATATTTATCCTCTACAATAGGAATACCCCCTCGCTTCGCAAGCTCCTTTATACGTAAAACCTTCTCTCCCCTGGCCTTAGCCAAAATAAAAGGCGCTGGAAATTTAGTATCATATTTAACCAATAAAGCTAATTTTTCTCCACTCATATCTTATAATCAATACTTTTAGCTACTATTACTTCACAATCAACATCTTCAAATTCTTGAATTGAATCTAATATTTTTATATCAGTTATATTATAAC
>VH01794:64:AAHNC7YM5:1:1301:12740:39280
TGCAAGTACTACAAAGGCTATTATCCAAGATGGATATGGTATGGGATATATGGAAAACTATGAAATAGATCAAAATGGCATAATAATGGGAGTTTATTCAAATGGTATTAGACGAGATATTGGTAAAATTGCGCTTGCTTCATTTGTTAATCCTGGGGGACTTGCAAAGATAGGTGATACTAATTTTAGTGAGACAAGTAATTCAGGTCAGGCTAGGGTAGGTGAAACTGGTTTGGCAGGTCTTGGTACTATTAGAGCAGGAGTTTTAGAAATGGCTAATGTTGATCTTGCTGAGCAATTT
>VH01794:64:AAHNC7YM5:1:1301:12740:39280
CCTCTTTGAGTAACTATCATATCTGTAAATTGCTCAGCAAGATCAACATTAGCCATTTCTAAAACTCCTGCTCTAATAGTACCAAGACCTGCCAAACCAGTTTCACCTACCCTAGCCTGACCTGAATTACTTGTCTAACTAAAATTAGTATCACCTATCTTTGCAAGTCCCCAAGGATTAACAAATGAAGCAAGCGCAATTTTACCAATATCTCGTATAATACCATTTGAATAAACTACAATTATTATGCCATTTTGCTCTATTTCATAGTTTTCAATATATCCAATACCATATCCATCTT
>VH01794:64:AAHNC7YM5:1:1301:13876:50450
ATAAAGAAACATTAATAGAATGTTTAAAAAGACTTAGAGTAGGAATGCAGGCAATTATATTTGATACCAATCCAGATAGTCCAGAGCATTTCTTTAAGTGTGATTATATTGATAACACAAAAATTTACTCTACATATAACTTTACAACATATGATAATGAATTAATTTCTAGGGATTTTATTAAAAACCAAGAAGAGATTTATAGAGACATTCCAACATATAAAGCAAGGGTACTACTTGGAGAATGGGTCTCGTCCTGTGATGCGATATTTACCAATGTTAATCTTACAAGTAAGCATGA
>VH01794:64:AAHNC7YM5:1:1301:13876:50450
TAAATATGCTATTGGAGATATAAATTCATGCTTACTTGTAAGATTAACATTGGTAAATATCGCATCACAGGACGAGACCCATTCTCCAAGTAGTACCCTTGCTTTACATGTTGGAATGTCTCTATAAATCTCTTCTTGGTTTTTAATAAAATCCCGAGAAATTAATTCATTATCATATGTTGTAAAGTTATATGTAGAGTAAATTTTTGTGTTATCAATATAATCAAACTTAAAGAAATGCTCTGGACTATCTGGATTGGTATCAAATATACTTGCCTGCATTCCTACTCTAAGTCTTTTT
>VH01794:64:AAHNC7YM5:1:1301:39022:51510
TATAGATTTAATTAAACAGAGAGTAGATATTGTAGCTTTAATAAGTGAGCTTCTGTAATTTGCTCTTTAATTAGATCTTCTAGTATATTTAAAGATTTTTCTATCCTCTCCCGTCTCTCAGGAATAGCTAAGTCTCTTCCCAAAATTCTCAGATTGCGTACCTTATCTATCTTTAATCTACCCAATATGGACTTTTGTTGCCTCTTTAAATCCTTTATTTTGCTAGCAGAATCAATGTAATCATCTGAAAAAATACGCAACTCTTCTTGATATAAAGGCACCGATTTAAGCATTTCTTTTA
>VH01794:64:AAHNC7YM5:1:1301:39022:51510
TTTATATGAACTTGGGGAAGATATTTTTGAAGAGAGTATTATTAGTGAGAGACTTCATATAAAAGAAATGCTTAAATCGGTGCCTTTATATCAAGAAGAGTTGCGTATTTTTTCAGATGATTACATTGATTCTGCTAGCAAAATAAAGGATTTAAAGAGGCAACAAAAGTCCATATTGGGTAGATTAAAGATAGATAAGGTCCGCAATCTGAGAATTTTGGGAAGAGACTTAGCTATTCCTGAGAGACGGGAGAGGATAGAAAAATCTTTAAATATACGAGAAGATCTAATTAAAGAGCAA
>VH01794:64:AAHNC7YM5:1:1302:17455:6396
CAATAATTGTATTATTATCTATTGTTTTGTTCATTAGTAACGATTCAAGATATGCATATTTTTTTAGGTATTCATCTTGTGCTTCTTGAATTACAAAATGATAGTTTTCGTTTAGATCCTCTTCGCTTAAGAGTTCTACATCATTTATTATGGTTTCAAGTTCAACTAATTTTTTTGCTATTTTTTTAATACTTTTGGAAGTTAAGCTTGTTGGTTTATAAATAGTTATTGGTATTTTATGGTTTAATGCTTTGTCGATAAGCTCGTCTTTATAAATTGAACCTATACTTTGTAAATTTAT
>VH01794:64:AAHNC7YM5:1:1302:17455:6396
AAAACTATTTAAATATAAATTTACAAAGTATAGGTTCAATTTATAAAGACGAGCTTATCGACAAAGCATTAAACCATAAAATACCAATAACTATTTATAAACCAACAAGCTTAAATTCCAAAAGTATTAAAAAAATAGCAAAAAAATTAGTTGAACTTGAAACCATAATAAATGATGTAGAACTCTTAAGCGAAGAGGATCTAAACGAAAACTATCATTTTGTAATTCAAGAAGCACAAGATGAATACCTAAAAAAATATGCATATCTTGAATCGTTACTAATGAACAAAACAATAGATAA
>VH01794:64:AAHNC7YM5:1:1302:31732:9614
TTTAGAGATTAATTCTGCATATAATACCTATATTAATAAAGGTTATCCTCCAGGTCCAATTTCTAACGCTGGGATTATATCTTTGAAGGCCGCTTTTTTTCCAGCTAACACAGAGTATTTATTTTTTGTTATAAAAGATCCTAAAGTTGGAACTCATAAATTTTCTTCAGCTTATAATGACCATCTATTAGCTGTGAATAGTTATATTCGTAATTTTATTACTAAGGATTAAGGAAATATGGAGTATGCTAAGGTTATAGATTTAATTAAACAGAGAGTAGATATTGTAGCTTTAATAAGT
>VH01794:64:AAHNC7YM5:1:1302:31732:9614
GGATAGAAAAATCTTTAAATATACGAGAAGATCTAATTAAAGAGCAAATTACAGAAGCTCACTTATTAAAGCTACAATATCTACTCTCTGTTTAATTAAATCTATAACCTTAGCATACTCCATATTTCCTTAATCCTTAGTAATAAAATTACGAATATAACTATTCACAGCTAAGAGATGGTCATTATAAGCTGAAGAAAATTTATGAGTTCCAACTTTAGGATCTTTTATAACAAAAAATAAATACTCTGTGTTAGCTGGAACAAAAGCGGCCTTCAAAGATATAATCCAAGATTTAGAA
>VH01794:64:AAHNC7YM5:1:1302:64529:14877
TGATTTTACAAATTCTAAAAATTCGAACTTAAAATCTACATCACACAACTCTTCATATACAAAATTATTTTTCAAAAAATCCCTGATAATATCACTAAGCTCGTCTAAATCAATATTTTTAATATCAATATCACTATTTGATTTTAAAGACTGGGCAATACGACTAACTTCTCTCTCCAATCTTGAAACCTCAGTCATTACATAACTAATAAAATCATCACTCTTATCAATTACACAGTTGATAGCCTCTCCACCTATGATAAAAAATAAATTTCCCCTATCTAAACATGTACAGAGTCGC
>VH01794:64:AAHNC7YM5:1:1302:64529:14877
GTAATTTTTTAGAAAATAAATATTTCTTCAAATATTATGTTCAAGTACAAATACAGCTACTCTGTACAGGTTTAGATAGGGGAAATTTATTTTTTATCATAGGTGGAGAGGCTATCAACTGTGTAATTGATAAGAGTGATGATTTTATTAGTTATGTAATGACTGAGGTTTCAAGATTGGAGAGAGAAGTTAGTCGTATTGCCCAGTCTTTAAAATCAAATAGTGGTATTGATATTAAAAATATTGATTTAGACGAGCTTAGTGATATTATCAGGGATTTTTTGAAACATAATTTTGTATA
>VH01794:64:AAHNC7YM5:1:1302:35406:16581
TGGGTTTTAAGAGTGTTAAGGATATAAAACTACCTTTAGTTGTTGTTATATTTCTTGTATTAATGAATATTATTTAAATTATATCTTAATTTTTGGGTTTAATATGGGAATAAGAGGGGCTGTTTGTACTACTTTGCTTGCTAGGATTAGTGAATTTGTCTTTTATTTTTTTATAATCTTTTGAATGTAAAATCTTATTAAGATCTTAAAGTAAGTGATTCCTTTGTGTCAAAGAGTTTTAAAGTGGCTTATTTAAAGATATTGATTCCAGTTTTTTTACATGAAATCTGTTGGGTTTTAA
>VH01794:64:AAHNC7YM5:1:1302:35406:16581
CCCAGTTACAACTCCCATCCCATGCATCACAACAAAGTATAAATCTAAATATTAAACGCTTACTGTAAAAGCTATATATTCACTAATTCCAAGCCGAACATAAAAAGCATGCAAAATAGTTATGCTTAAAACCAAACAGATTTCATGTAAAAAAACTGGAATCAATATCTTTAAATAAGCAACTTTAAAACTCTTTGACACAAAGGAATCACTTACTTTAAGATCTTAATAAGATTTTACATTCAAAAGATTATAAAAAACTACAAGACAAATCCACTAATCCTAGCCAGCAAAGTAGTAC
>VH01794:64:AAHNC7YM5:1:1302:22833:21049
AAATACTATCAATACTTAGATACTTTCAGAATAAGGCAATTAAGTATAATCAAACATTCATTCTAAATATATTAAACATTTTTCTATTTAAAGATGGTCTTAAACAAATTACACTTAGAACTTTAAGAAAAGATTTGGCATTTCTATGCAATAAAGGCATTATTAAAAAAACTTTATTAAGACTAGGTGAAGGAAATGGCTCATACATAAGATATACAGTAACTAAATACAGTGTTAATAACTTAAAAAGACTGCTTAAAGCTCAACAAGAAATCACCGAACATGATGCAAATAAAATATT
>VH01794:64:AAHNC7YM5:1:1302:22833:21049
GTTTCTTTTGTAAATGTGAATATTTTATTTGCATCATGTTCGGTGATTTCTTGTTGAGCTTTAAGCAGTCTTTTTAAGTTATTAACACTGTATTTAGTTACTGTATATCTTATGTATGAGCCATTTCCTTCACCTAGTCTTAATAAAGTTTTTTTAATAATGCCTTTATTGCATAGAAATGCCAAATCTTTTCTTAAAGTTCTAAGTGTAATTTGTTTAAGACCATCTTTAAATAGAAAAATGTTTAATATATTTAGAATGAATGTTTGATTATACTTAATTGCCTTATTCTGCAAGTATC
>VH01794:64:AAHNC7YM5:1:1302:30388:25952
ACAGTTTCTTGTTAAACGACCAGACATACTTAACGAATTAATATCAAACACCAGAACTCTCCTCATCATGAATCCTACTTCAAAGTTCCATACGTCTTAAATCACAATCAAGTCTCTCACGATTTTCTAAAAATTCTCGTCTTGCATAATAAGCTTGAACGAGTCTCTCTATAATTCTTGCACCAAACTTACCTAAAAATCTTAAAATCTTGTAAGTAATTAATAAAAATAAACCCATAAACATAAATCTCATAAAGGTACCCTTAAACAGCATTTAAAATAGGAGTAGACCATTCCTTAT
>VH01794:64:AAHNC7YM5:1:1302:30388:25952
CAAATATAGATCATGAATGGTCTACTCCTATTTTAAATGTTGTTTAAGGGTACCTTTATGTGATTTATGTTTATGGTTTTATTTTTAGTAATTACTTACAAGATTTTAAGATTTTTAGGTAAGTTTGGTGCAAGAATTATAGAGAGACTCGTTCAAGCTTATTATGCAAGACGAGAATTTTTAGAAAATCTTGAGAGACTTGATTGTGATTTACGACGTATGGAACTTTTAAGTCGGATTCATGATGAGGAGAGTTCTGGTGTTTGATATTAATTCGTTAAGTATGCCTGATCGTTTCACA
>VH01794:64:AAHNC7YM5:1:1302:42847:34471
ACAAAAACAGTTAAGTAAAATGAGCAGGATAGGACGTAAGTTACCAAAAATTGGCAAGAATGAATGTTTTAAGTTTAATAGTAAGGTTGACTTTAGTATGCAAAGAGAATCGTTAAAGCGTATGGGAGCTAGTGAAGTTGGAAGCATGTTTATTGGAGCTGATGCTTTAGAGAAATTAATGCTAGAGCGAATACTTAAAGCTATAGGAAGGGAAATACCATTTGAAGATAGTTTAAGCATGAGAAAGGGAAAGGAACTAGAAAATTTCGGATTTAGAGAATTTGTTCGTATGAATGCTGAT
>VH01794:64:AAHNC7YM5:1:1302:42847:34471
GCACTCTTTAAGTAAAGATTATCACTAATTTTGATCTCAAGTAACTCGGCGTCTACCGCACTGTTTACAAACCATCCATCAATTGTTGAACCAACTAATGTCTAACAGCACTTAAATTTTTTAAAGTAATTATATTTGTCAATACCGTTTGCATATTTGTTTTTATGTAAAACCTCAATATTATCAGCATTCATACGAACAAATTCTATAAATCCGAAATTTTCTAGTTCCTTTACCTTTCTCATGCTTAAACTATCTTCAAATGGTATTTCCCTTACTATAGCTTTAAGTATTCTCTCTC
>VH01794:64:AAHNC7YM5:1:1302:34762:39753
CTTAAAAAAGTTTCTAATATTTCATTATAAGCTTTGTAGTAGTCTTCGTTTGGATTAAAATCAACTCTGTGAAAAATAGTTTTTCTCAAATTATCTCTCTTTGGAACACTTCCCAAAAAATTTTCCTTATATTCACTCTCAATAAATTCTTTTAATTCTTTATCTATTGTCTGCCTTTCAATCAGATTAGTTACTAAATAAAATGTTGGTAATTCACTTCTAAATATATCCATCAATCTGTTAGTTATCAAATCTACACTCTCAATTGCCCATTGATCGGTTGGTAAAGGAATGATAAGAT
>VH01794:64:AAHNC7YM5:1:1302:34762:39753
CAGGTATAACTTTATCATTATGGATACAGCTCCGACTTTAGGAAGTTTACTAAATAATAGTTTAATAATCACTGATTATCTTATCATTCCTTTACCAACCGATCAATGGGCAATTGAGAGTGTAGATTTGATCAATAACAGATTGAGGGATAGATTTAGAAGTGAATTAACAACATTTTATTTAGTAACTAATCTGATTGAAAGGCAGACAATAGATAAAGAATTAAAAGAATTTATTGAGAATGAATATAAGGAAAATTTCTTGGGAAGTGTTCCAAAGAGAGATAATTTGAGAAAAACT
>VH01794:64:AAHNC7YM5:1:1302:21772:41647
CAAGGAAGAGATTGGATCTACTGGATCAACCGGGCTAAACTCAAGATATCTTGAATACTTTGTATCAGACATAATATTCAAACTTGAACAGAACAAATATAATAACCTCCTTGTTCAAAAAGTATTATGGAACTCAAAAAGTATATCTGCTGATGTTTGCGGTGCAATAAATCCCTTATTCAAATCGGTGCATGATGAACAAAACGCACCCAAATTGGGATATGGAATATCTATCATGAAATATACAGGTCACGGGGGTAAAATCATGGCTAGTGATGCTGATGCTGAACTTATCTCTTAT
>VH01794:64:AAHNC7YM5:1:1302:21772:41647
ATGCCATAATGTGCTAAAAATTTTGCAACAGTTCCTCCACCACCTTCGTCTACTTTTCCAAGTGTGGCTACTTGCCAAGCTATTTTATTTTTATTTAGCAAATTCCTAACATAAGAGATAAGTTCAGCATCAGCATCACTAGCCATGATTTTACCCCCGTGACCTGTATATTTAATGATAGATATTCCATATCCCAAGTTGGGTGCGTTTTGTTCATCATGCACCGATTTGAATAAGGGATTTATTGCACCGCAAACATCAGCAGATATACTTCTTGAGTTCCATAATACTTTTTGAACAA
>VH01794:64:AAHNC7YM5:1:1302:17322:41931
TAGGTGAAACTGGTTTGGCAGGTCTTGGTACTATTAGAGCAGGAGTTTTAGAAATGGCTAATATCTCGTCTAATACCATTTGAATAAACTCCCATTATTATGCCATTTTGATCTATTTCATAGTTTTCCATATATCCCATACCATATCCATCTTGGATAATAGCCTTTGTAGTACTTGCATCAGCAAATTGCGTAATTGAATCAGTATAACTACCAACATTACCAAGTCTAAGATTAATAGTTTGCTGCTCACCAACTTCTCCGGCATTAGCATTCACAACACCAAAAGTTATAGGAAACT
>VH01794:64:AAHNC7YM5:1:1302:17322:41931
GGAGACAAATTCCAATTTTAAAATAGGCTTTAATAATGAAGGAGCATTGCTTTCTTTAAATGGTCAGGCAGGTCAGCCTGGTGATTTACTTGAGTTTCCTATAACTTTTGGTGTTGTGAATGCTAATGCCGGAGAAGTTGGTGAGCAGCAAACTATTAATCTTAGACTTGGTAATGTTGGTAGTTATACTGATTCAATTACGCAATTTGCTGATGCAAGTACTACAAAGGCTATTATCCAAGATGGATATGGTATGGGATATATGGAAAAATATGAAATAGATCAAAATGGCATAATAATG
>VH01794:64:AAHNC7YM5:1:1303:24044:17073
AAACGTATATGAACAATATAAAAACAAACCACACTTTATCATAGAAAAAGATAAATACAGTGATTTAAAGAAGATAATAGAAAAACTTAAAAAGTCAGTTGAGCGTGTTAAATCAAATACTAAGAAAGATAAAAAGGATATTAGAAACAACATCTTTAGCATACTTCTTGATCAACTAAGGCATAAAGTAAAAATTGAAATGTTTATACCATTACTGAAAGATTATTTGGATAAACAAGGAAAATTGGAGTATGGAAAAGTATTTAATAATCAGTATTACTATGATTTTTTAGATTTAATA
>VH01794:64:AAHNC7YM5:1:1303:24044:17073
TTTTTGATCATTCTTTATTAAATCTAAAAAATCATAGTAATACTGATTATTAAATACTTTTCCATACTCCAATTTTCCTTGTTTATCCAAATAATCTTTCAGTAATGGTATAAACATTTCAATTTTTACTTTATGCCTTAGTTGATCAAGAAGTATGCTAAAGATGTTGTTTCTAATATCCTTTTTATCTTTATTAGTATTTGATTTAACACGCTCAACTGACTTTTTAAGTTTTTCTATTATCTTCTTTAAATCACTGTATTTATCTTTTTCTATGATAAAGTGTGGTTTGTTTTTATAT
>VH01794:64:AAHNC7YM5:1:1303:76022:22544
ATGATAATCAAACCTTTACTCCGTTATTTTATCCTTTATTTTTATTAAAATTAAAATCACTGCATTAAATATGGTATAAGTTATTATTATTCCTAAAAGCATAAATAGCCATGGTTGATATACATATAATAAGTCAAGGCTTAATCCCAATATAATAAGTAAAAAAACCATTACTATTTGAAAGGTTTTTGTTATGATGATTAAGTTGTGAAGGATTTTGAATTGTTCATACAACATATAGTTTGTTGTTAATATTGATATACATAATTCTGGTGAGAATATGATGAATGCTATCATAAAC
>VH01794:64:AAHNC7YM5:1:1303:76022:22544
CTGGAGGATTTGCTGAGAGAACAATATTTGTAAATAACTCTTATATCAAGTTTATGATAGCATTCATCATATTCTCACCAGAATTATGTATATCAATATTAACAACAAACTATATGTTGTATGAACAATTCAAAATCCTTCACAACTTAATCATCATAACAAAAACCTTTCAAATAGTAATGGTTTTTTTACTTATTATATTGGGATTAAGCCTTGACTTATTATATGTATATCAACCATGGCTATTTATGCTTTTAGGAATAATAATAACTTATACCATATTTAATGCAGTGATTTTAAT
>VH01794:64:AAHNC7YM5:1:1303:14463:24116
TCTGAAATAGCTACGTAAGAAGCAACTGAAGCTAATATTTGATAAAAATCAATTTTTTCCAAATATTTCTCTTGCATAACTCTTATATCTCTTAAGCTCATTTACAATTTTTAGATAACTATTGTATCTAACTTCTGAAATTTTAAATCCAATTTGATTCATTATAAAACAATTTGGCTCATTTGCATGCAAACAAGAATTAAATCTACAAAAATTATTCAAATCTTTAAATTCTCTAAAATAATATCTAAGCTTAAGGGGTTCTAAGCTTTCAATTCCAAATTCCTTTATTCCAGGAGTA
>VH01794:64:AAHNC7YM5:1:1303:14463:24116
TTTTCATTCTGATAATGGAGTAGTAATTGATACTCCTGGAATAAAGGAATTTGGAATTGAAAGCTTAGAACCCCTTAAGCTTAGATATTATTTTAGAGAATTTAAAGATTTGAATAATTTTTGTAGATTTAATTCTTGTTTGCATGCAAATGAGCCAAATTGTTTTATAATGAATCAAATTGGATTTAAAATTTCAGAAGTTAGATACAATAGTTATCTAAAAATTGTAAATGAGCTTAAGAGATATAAGAGTTATGCAAGAGAAATATTTGGAAAAAATTGATTTTTATCAAATATTAGC
>VH01794:64:AAHNC7YM5:1:1303:50933:26804
CTCTCACTAATAATACTCTCTTCAAAAATATCTTCCCCAAGTTCATATAAACTGTGTTTTCTCTCAATATATTTTATTAAACGCTCCTGAAATGGTTTTAATGAAGCTTTATAAAAAGAAGTGATCCTTTTTTTTTTGCTATAATAATCGAAATTATTATCTTTTTCTCTTTCCTTTTCTTTCTTAAAAAACTCCTCTTTATCTACTCTTGAATAAATAGCATTAACTAAATTATAATAATTTTCTATGACCAGTCCTTCATTTTTAAGAATATTCTCAATTATGCTCTCACCAGAATCCC
>VH01794:64:AAHNC7YM5:1:1303:50933:26804
CATCAAATTCATCCAATTTGATGATGAAGTTTTAGACAAAGAAGATTTTAGTTCAGGATATATTAAGAGTGGTTTATTAAAAGATAGTAATTCTGAAGATCCCATAAGGCTTTACTTAAAGGAAATAGGCAAAGAGTTTTTGTTAACTGGGAATCAAGAGGTTGAGCTTGCAAAACAGATGGATTCTGGTGAGAGCATAATTGAGAATATTCTTAAAAATGAAGGACTGGTCATAGAAAATTATTATAATTTAGTTAATGCTATTTATTCAAGAGTAGATAAAGAGGAGTTTTTTAAGCAA
>VH01794:64:AAHNC7YM5:1:1303:58886:39829
CTACCGGGCATCTAAGGTTCACTCATATTGTTAAGCCTTGGAACTTATAAAGAAATTATCAACATCATTTCACAACTCAATATAAAACTATGCATAACACTTGGAATATCCACAATAATAGGAACAGGAATTACAATACTAATAATCAAACAAACAATAGACAAGCATATTGTAAAATTTCTCTATTTATCTACAGGTTTAATCATGGGATCAATCATAAATATGCTATTTGCCATAACAAAACTCAACGTACAACATAATTTAATAACTTACCTATCTTTACGTAGCCTATTTATTACAG
>VH01794:64:AAHNC7YM5:1:1303:58886:39829
GTCCGGTTTTCGGTATTTAAGATTTTCAAATTGCTTGATTTATCCATAAGTAGTTTATTTATGTAAATTCCTGTAATAAATAGGCTACTTAAAGATAGGTAAGTTATTAAATTATGTTGTACGTTGAGTTTTGTTATGGCAAATAGCATATTTATGATTGATCCCATGATTAAACCTGTAGATAAATAGAGAAATTTTACAATATGCTTGTCTATTGTTTGTTTGATTATTAGTATTGTAATTCCTGTTCCTATTATTGTGGATATTCAAAGTGTTATGCATAGTTTTATATTGAGTTGTG
>VH01794:64:AAHNC7YM5:1:1304:31978:2477
GCATTTGCAAGGTATACTACAACTTCACTCTCAGCACTTTTGAGGAAGATGGTTCATGTACATGTAGCTTCAGTTGATCAGTTGACTTATGAAGAGTTTATTAGATCTATTCCAAATCCTACTACTTTGGCAATAATTAACATGGATCCTCTTAAGGGTTCTGCTATATTTGAGGTTGATCCAACCATTGCGTTTGCAATAGTTGATAGACTTTTTGGAGGAGATGGAGATACTATTAAGGATAAGAGTAGAGATTTAACAGAAATAGAACAGTCTGTCATGGAAAGTGTTATTATCCGTA
>VH01794:64:AAHNC7YM5:1:1304:31978:2477
CAAGCAAAAGTAATGTGTTCCGTAGCCTTAGCACCTTCTTTATCCCAATTTCTGTTGGAGGAACTATTTGCGCAAACTGAGGATTAACCTCTATGTGCCCAAAACGAGGCCTAAGATCGACTACCTGCGACCAAGCTTCTCTCATGTTAGCAAGTATACGGATAATAACACTTTCCATGACAGACTGTTCTATTTCTGTTAAATCTCTAATCTTATCCTTAATAGTATCTACATCTCCTAAAAAAAGTCTATCAACTATTGCAAACGCAATGGTTGAATCAAACGAAAATATAGCAGAACC
>VH01794:64:AAHNC7YM5:1:1304:67161:4711
TAAAATTTTACCTATTAATAATTTTGATTATGTGATAATTGATACATCTCCTGGTTTAAATTTTTTATTATATAATGCCTTAAATGTTACAGAAAAAATTGTAATTCCTGTCCAATTAGAAAGATGGTCTGTTGAAGCGTTTCCTATGTTAATGAACACAATAGAAGAATTTAATATTTTCAAGAAGAAAAAAATAGAGATTTCTATAATAGAAAGTCAGTTTATTAAAAATAGAAATACATTCAAAGACATAGAGAAATTGTTATTCAAAAAGTATGGGATGTTTATTAAAGGGAAAATT
>VH01794:64:AAHNC7YM5:1:1304:67161:4711
CCTCCTCATTACTAGGCTCGTTTAACTCATTAATCAAAACTTTAATGCTATTAGCACTATGAATTTTCCCTTTAATAAACATCCCATACTTTTTGAATAACAATTTCTCTATGTCTTTGAATGTATTTCTATTTTTAATAAACTGACTTTCTATTATAGAAATCTCTATTTTTTTCTTCTTGAAAATATTAAATTCTTATATTGTGTTCATTAACATAGGAAACGCTTCAACAGACCATCTTTATAATTGGACAGGAATTACAATTTTTTCTGTACCATTTAAGGCATTATATAATAAAAA
>VH01794:64:AAHNC7YM5:1:1304:68391:9046
CAAACATTTGGGTATTAACATGGGAACTGAAGTTCATTACAAACTTAAATACTCTAAAAAAGAATGTCATCGTATAATCAATAAACACTTTAGAGATAAAAAAGAAGAAAGACACAAAAACCGTGTCAATGGTTACTTAAAAAAAAGATGTAATAAAAAGGGGAGTGTAGAAAAAGCGGAGTGTTTTAATAATAATTATAATAATAAAGAAGAAGATAAGAACAACACAAAATCTATAGAAAGATTACAAGTAGAAAAATACGCTAAGAAATACAATTTTAAATCGAATGCTTTCCTCTCT
>VH01794:64:AAHNC7YM5:1:1304:68391:9046
GGTTTTTCGTAACTACAATTTTCAGCTATTTTAACGGCTTTCAATGATTGAATTTTAAAATCTTTTTTCGCTTCTAAATTCAAAATAGAGAGGAAAGCATTCGATTTAAAATTGTATTTCTTAGCGTATTTTTCTACTTGTAATCTTTCTATAGATTTTGTGTTGTTCTTATCTTCTTCTTTATTATTATAATTATTATTAAAACACTCCGCTTTTTCTACACTCCCCTTTTTATTACATCTTTTTTTTAAGTAACCATTGAAACGGTTTTTGTGTCTTTCTTCTTTTTTATCTATAAAGT
>VH01794:64:AAHNC7YM5:1:1304:69300:9273
GTCATGACTCTTTTTGCAAATGCTTAAAAACACATCTAAACATAACTTAGCATTCTGAATAGTAAGCCCTTCTCTACAAAGCCTTTCAAATAAAGGCTCTCCTTGTCTGTCTTTTCTACAAAGTAAAACATCTTCAAAATCATATTTAGCTTCAATCATCTTTGCTATAAGGTCCCTTTTTGCTACTACCACCCCTAACCCCCTTAACTTAAATATAACTATTAAAAAGGAATATCTTCATAAAACTCATCTTCAGATTTAAGATCATTAGTCTCTTGTGTTTTAATTGATGAGTTTAAGA
>VH01794:64:AAHNC7YM5:1:1304:69300:9273
GTGTTCTTTTTGGAGCTAGAGCTGAGAGTCTTGCTGCTTTACTTAAACGAGGGGTTCAAGTTGTACTTAGTGGATCCCTATCTTATTCAAGTTGGAATGATAAGCGTACAGGTGAGGGTAAGAGTAAATACAGTATTTTGGTAAATGATATTTGCGTCTTAAACTCATCAATTAAAACACAAGAGACTAATGATCTTAAATCTGAAGATGAGTTTTATGAAGATATTCCTTTTTAATAGTTATATTTAAGTTAAGGGGGTTAGGGGTGGTATTATCAAAAAGGGACCTTATAGCAAAGATG
>VH01794:64:AAHNC7YM5:1:1304:46956:16960
GAGTTGTCTAGGTTAACCAAACCTATTAAAGATAAACTTAAATTACAAATAGATGATCTTATGAGTAAATTTTCTTTAAATGAACATATAAATTATGACTTTGGTGGGAATCTGTTTAATTTAGATATGAGTAAGAGAGCTATTAAGGATAGGTTTAAGTTTTTAGGTATTTTTATAGACTTTACTTTTAGTAGTAATTCAAATGTAGATAATGAATGGTCTACTCCTATTTTAAATGCTGTTTAAGGGTACCTTTATGAGATTTATGTTTATGGTTTTATTTTTAGTAATTACTTACAAG
>VH01794:64:AAHNC7YM5:1:1304:46956:16960
GAACGAGTCTCTCTATAATTCTTGCACCAAACTTACCTAAAAATCTTAAAATCTTGTAAGTAATTACTAAAAATAAAACCATAAACATAAATCTCATAAAGGTACCCTTAAACAGCATTTAAAATAGGAGTAGACCATTCATTATCTACATTTGAATTACTACTAAAAGTAAAGTCTATAAAAATACCTAAAAACTTAAACCTATCCTTAATAGCTCTCTTACTCATATCTAAATTAAACAGATTCCCACCAAAGTCATAATTTATATGTTCATTTAAAGAAAATTTACTCATAAGATCAT
>VH01794:64:AAHNC7YM5:1:1304:38473:17300
AACATCTTGAATTTCATGGTACTATGCAGCATTATTTAGATGCTAAACTTAATCTTTTCTCTTCTGCAGATGCGAATGGTGGTTTTGGTCTTGTCAATATGGATGATAAAAATTTTTCTACCTTTTTAGATACTATTAATAGGGCTTATACGTATAGTTTAGAGAATAAAAATGCTGATTTTTTTGTAAGTAAGATTAATGAACAAATGGGTTTTACTGAATTTGAGTTTTATCATAAGAATGTTAAATATGATGCTAGAGTTAATTTGACTGGCAGTTTCAATGTTGAAAATGTTATGGC
>VH01794:64:AAHNC7YM5:1:1304:38473:17300
GAAAAATCCTGCCCAAAATCAACACTTTGCATTCGTCCAAAAAGACCCTCAATATTTACAAGCTTATCAATAAGTTCTGACACATCAACGTTAATAACTTGACTAACAACAATTAAAGCAGCCATAACATTTTCAACATTGAAACTGCCAGTCAAATTAACTCTAGCATCATATTTAACATTCTTATGATAAAACTCAAATTCAGTAAAACCCATTTGTTCATTAATCTTACTTACAAAAAAATCAGCATTTTTATTCTCTAAACTATAAGTATAAGCCCTATTAATAGTATCTAAAAAGG
>VH01794:64:AAHNC7YM5:1:1304:49248:30988
TAAAAATAAAGGATAAAATAACGGAGTAAAGGTTTGATTATCATTCCTGTAGCTAGTGGAAAAGGAGGTGTTGGTAAATCTCTTTTTTCAACAAATATTGCAATTTGTCTTGCAAATGAAGGGAAAAAAGTATTACTTGTCGACCTTGACCTTGGCGGTTCAAATTTACACTCTATGCTAAATATCATACCTAAAAAGAGTATTGGAACTTTTCTTAAAACAAAAATTCCCTTTAAAGACGTAATAATTGAATCAGGAATAAAAAATTTAAGCTTTATTGCAGGAGATTCAGATATTCCTT
>VH01794:64:AAHNC7YM5:1:1304:49248:30988
TTTTTTAAGAATAAATAAGCATTCATTGTTGCTGTTACTGTTGGGATCGTTATTATTACTCCGCGATTTGAAATTAAAAAGAAATCTATTGTATTAAATGTTGTGCCAGCACCAAGGTCAATTATTAGGTAATCATAGTTTCACTTCTTTAAGTTATTTATTATTTTTTTCTTTTGACAGATAGCTATATTTGCAAGTTCAGGAATATCTGAATCTCCTGCAATAAAGCTTAAATTTTTTATTCCTGATTCAATTATTAAGTCTTTAAAGGGAATTTTTGTTTTAAGAAAAGTTCCAATAC
>VH01794:64:AAHNC7YM5:1:1304:35917:31821
GTCAAACCATGATTTTAGAGAAAAACACAATTTGATATAATATGAACTTCTAACATTTTTTTAAATTCAATAAAATTTAGAAGAATCACTGTAAAAGTAAAAATATGTATAATATTTGCATTAAAATGCACTGTTAAATTACAATGTATATAAAAGAGGTATATGAAAACTAAGAAAAGAATATTTTTTACAGGAGGAGGTACAGGAGGGCATGTTTTCCCAGGAATAGCAATAATTTCAAAACTAAGAGAACTTGATACAAATATCGAATTTTTTTGGTTAGGACAAAAAGACTCAATGG
>VH01794:64:AAHNC7YM5:1:1304:35917:31821
CTTGTCTTCCATTGAGTCTTTTTGTCCTAACCAAAAAAATTCGATATTTGTATCAAGTTCTCTTAGTTTTGAAATTATTGCTATTCCTGGGAAAACATGCCCTCCTGTACCTCCTCCTGTAAAAAATATTCTTTTCTTAGTTTTCATATACCTCTTTTATATACATTGTAATTTAACAGTGCATTTTAATGCAAATATTATACATATTTTTACTTTTACAGTGATTCTTCTAAATTTTATTGAATTTAAAAAAATGTTAGAAGTTCATATTATATCAAATTGTGTTTTTCTATAAAATCAT
>VH01794:64:AAHNC7YM5:1:1304:29801:39564
AATAAAGGCCATCTTAAGTCATTTGGGAGACAAAAAGGTAATTACTTTTGAGGATTTATCTACCTTTTTATCAGGGGATATGTTGGAACCTGACAATATTGATTATATTTATGGAGTCCTTGAGAATGAGGGAATAAGCTTGGTTAATGAAAAGATGGGGTCAGATATTTGTGATATTGATGAATTTGATGAAGCAGATAAACTTGATAGTCAGTGTATGATGTTAGATGATTCTATTCAGAGTGATGATGAAATTGATGATAAATTGGATGAATTTGATGATGAAGTTTTAGACAAAGAA
>VH01794:64:AAHNC7YM5:1:1304:29801:39564
AAAAAGGAAAATGAAAATTTTTTTTATTGCCATAAAACTAAAATCTTCTTTGTCTAAAACTTCATCATCAAATTCATCCAATTTATCATCAATTTCATCATCACTCTGAATAGAATCATCTAACATCATACACTGACTATCAAGTTTATCTGATTCATCAAATTCATCAATATCACAAATATCTGACCCCATCTTTTAATTAACCAAGCTTATTCCCTCATTCTAAAGGACTCCATAAATATAATCAATATTGTCAGGTTCCAACATATCAACTGATAAAAAGGTAGATAAATTCTAAAAA
>VH01794:64:AAHNC7YM5:1:1304:64566:48841
CTAAGATCGACTACCTGCGACCAAGCTTCTCTCATGTTAGCAAGTATACGGATAATAACACTTTCCATGACAGACTGTTCTATTTCTGTTAAATCTCTACTCTTATCCTTAATAGTATCTACATCTCCTACAAAAAGTCTATCAACTATTGCAAACGCAATGGTTGGATCAACCTCAAATATAGCAGAACCCTTAAGAGGATCCATGTTAATTATTGCCAAAGTAGTAGGATTTGGAATAGATCTAATAAACTCTTCATAAGTCAACTGATCAACTGAAGCTACATGTACATGAACCATCT
>VH01794:64:AAHNC7YM5:1:1304:64566:48841
ACAAATTCTCAAAAGAGCAAGTAAGGACGGTGTCAAGTTTTCATGAAGCATTTGCAAGGTATACTACAACTTCACTCTCAGCACTTTTGAGGAAGATGGTTCATGTACATGTAGCTTCAGTTGATCAGTTGACTTATGAAGAGTTTATTAGATCTATTCCAAATCCTACTACTTTGGCAATAATTAACATGGATCCTCTTAAGGGTTCTGCTATATTTGAGGTTGATCCAACCATTGCGTTTGCAATAGTTGATAGACTTTTTGGAGGAGATGGAGATACTATTAAGGATAAGAGTAGAGA
>VH01794:64:AAHNC7YM5:1:1304:46881:51188
TACAAATGGAATAAATATTACGCATGCACCAGCATTGGCAAATTCTTTAATAGCCCCTGATCCTGCTCTGCTTATTATTATATTTGAAAATTTTATTATGCTTGCCATTTCTTCTGCATTAAAAAATTGATTTCTTAAATAATTATTTTCTCTAGTCGCATCTAAATTTCTTCCACATTGATGGATAAAATACGCATCAATTTTGTTTTTGATATTGAGTGTTAATTTATTTAGAATTTCTGCTCCAAGAGAGCCTCCAAGTATGCTAATTATGGGTTTTTTTGTATCTTGAGTTAAATTT
>VH01794:64:AAHNC7YM5:1:1304:46881:51188
AAGAAAAGAATTCTCAAGTCCAAATCCAAATATAATAAAAAATTTAACTCAAGATACAAAAAAACCCATAATTAGCATACTTGGAGGCTCTCTTGGAGCAGAAATTCTAAATAAATTAACACTCAATATCAAAAACAAAATTGATGCGTATTTTATCCATCAATGTGGAAGAAATTTAGATGCGACTAGAGAAAATAATTATTTAAGAAATCAATTTTTTAATGCAGAAGAAATGGCAAGCATAAGAAAATTTTCAAATATAATAATAAGCAGAGCAGGATCAGGGGCTATTACAGAATTT
>VH01794:64:AAHNC7YM5:1:1304:47013:51510
TCCAAATGGAATAAATATTACGCATGCACCAGCATTGGCAAATTCTTTAATAGCCCATGATCCTGCTCTGCTTATTATTATATTTGAAAATTTTATTATGCTTGTCATTTCTTCTGCATTAAAAAATTGCTTTCTTAAATAATTATTTTCTCTAGTCGCATCTAAATTTCTTCCACATTGATGGATAAAATACGCATCACTTTTGTTTTTGATATTGAGTGTTAATTTATTTCGCATTTCTGCTCCAAGAGAGCCTACAAGTATGCTAATTATGGGTTTTTTTGTATCTTGAGTTAAATTT
>VH01794:64:AAHNC7YM5:1:1304:47013:51510
AAGAAAAGAATTCTCAAGTCCAAATCCAAATATAATAAAAAATCTAACTCAAGATACAAAAAAAACCATAATTAGCATACTTGGAGGCTCTCTTGGAGCAGAAATTCTAAATAAATTAACACTCAATATCAAAAACAAAATTGATGCGTATTTTATCCATCAATGTGGAAGAACTTTAGATGCGACTAGAGAAAATAATTATTTAATAAATCACTTTTTTAATGCAGAAGAAATGGAAAGCATAATACAGTTTTCAAATATAATCCTAAGTAGCGCAGGATCCGGGGCTATTAAAGAATTT
>VH01794:64:AAHNC7YM5:1:1401:27869:2836
TTCTTTCTTAAAAAACTCCTCTTTATCTACTCTTGAATAAATAGCATTAACTAAATTATAATAATTTTCTATGACCAGTCCTTCATTTTTAAGAATATTCTCAATTATGCTCTCACCAGAATCCATCTGTTTTGCAAGCTCAACCTCTTGATTCCCAGTTAACAAAAACTCTTTGCCTATTTCCTTTAAGTAAAGCCTTATGGGATCTTCAGAATTACTATCTTTTAATAAACCACTCTTAATATATCCTGAACTAAAATCTTCTTTGTCTAAAACTTCATCATCAAATTCATCCAATTTA
>VH01794:64:AAHNC7YM5:1:1401:27869:2836
GGGGGATGTTGGAACCTGACAATATTGATTATATTTATGGAGTCCTTGAGAATGAGGGAATAAGCTTGGTTAATGAAAAGATGGGGTCAGATATTTGTGATATTGATGAATTTGATGAAGCAGATAAACTTGATAGTCAGTGTATGATGTTAGATGATTCTATTCAGAGTGATGATGAACTTGATGATAAATTGGATGAATTTGATGATGAAGTTTTAGACAAAGAAGATTTTAGTTCAGGATATATTAAGAGTGGTTTATTAAAAGATAGTAATTCTGAAGATCCAATAAGGCTTTACTT
>VH01794:64:AAHNC7YM5:1:1401:71573:13779
ACTTGAACTCCCAATAAAGATTGGGGGCAAAACAAATAAAATAAGTGACATCAATATCATAGATTTAGAAAAAGATACAAAAATAGATTTAAGTTACAATATAAATGATATTCCCGAATTCAAAAACATACTAATAACCAACTGCCTTTTAAAGATTAAGAATAACAAAAAATTAATAGTAGACTTATTTATCAGTACAATTGCTCAAAACAATATTGATAAATTAATTACAATCAAAGACATATCAGAGTTAAAATCTAAACACAGTATTCAAGATCTCACAATCATTGATCAACAAACA
>VH01794:64:AAHNC7YM5:1:1401:71573:13779
CAATAGCTTTTCCCTTTAATGTTATACAGATCTGTTTGTTGATCAATGATTGTGAGATCTTGAATACTGTGTTTAGATTTTAACTCTGATATGTCTTTGATTGTAATTAATTTATCAATATTGTTTTGAGCAATTGTACTGATAAATAAGTCTACTATTAATTTTTTGTTATTCTTAATCTTTAAAAGGCAGTTGGTTATTAGTATGTTTTTGAATTCGGGAATATCATTTATATTGTAACTTAAATCTATTTTTGTATCTTTTTATAAATCTATGATATTGATGTCACTTATTTTATTTG
>VH01794:64:AAHNC7YM5:1:1401:75644:14631
CGTCTTAAATCACAATCAAGTCTCTCAAGATTTTCTAAAAATTCTCGTCTTGCATAATAAGCTTGAACGAGTCTCTCTATAATTCTTGCACCAAACTTACCTAAAAATCTTAAAATCTTGTAAGTAATTACTAAAAATAAAACCATAAACATAAATCTCATAAAGGTACCCTTAAACAGCATTTAAAATAGGAGTAGACCATTCATTATCTACATTTGAATTACTACTAAAAGTAAAGTCTATAAAAATACCTAAAAACTTAAACCTATCCTTAATAGCTCTCTTACTCATATCTAAATTA
>VH01794:64:AAHNC7YM5:1:1401:75644:14631
AATCTGTTTAATTTAGATATGAGTAAGAGAGCTATTAAGGATAGGTTTAAGTTTTTAGGTATTTTTATAGACTTTACTTTTAGTAGTAATTCAAATGTAGATAATGAATGGTCTACTCCTATTTTAAATGCTGTTTAAGGGTACCTTTATGAGATTTATGTTTATGGTTTTATTTTTAGTAATTACTTACAAGATTTTAAGATTTTTAGGTAAGTTTGGTGCAAGAATTATAGAGAGACTCGTTCAAGCTTATTATGCAAGACGAGAATTTTTAGAAAATCTTGAGAGACTTGATTGTGAT
>VH01794:64:AAHNC7YM5:1:1401:47998:17774
AAATTTCGATGAATATTTTGGCATAGATTCAAATTCTTATGTTTATATTGCTTATCTTTTTAAAAAAATAGGATATGATAAAAAGTTTAAGGAATATATGTATAAGGCAATAAAGGGTAGCAATGATATTGCATCTCAATTTGCTGGAATTAAACTTCTTGAATATTATAATTCTAGAAGGGAATATTTTGAGGCTGAACTTGTTGGACGCAAACTTTACGAAAGATATTATAATAATAAATTTATTATATTAGGATATTTTAAAAGTCTTTATTGGCAAAAAAAGAATGATGAAGCTCTT
>VH01794:64:AAHNC7YM5:1:1401:47998:17774
AAAGCACCGCCTTAAATAAAAGATTTTCATTCTCTTGAGATTGTGCAAAATTCATCTTTTCAAGCTTATTTAAAACCAAAAGAGCTTCATCATTCTTTTTTTGCCAATAAAGACTTTTACAATATCCTAATATAATAAATTTATTATTATAATATCTTTCGTAAAGTTTGCGTACAACAAGTTCAGCCTCAAAATATTCCCTTCTAGAATTATAATATTCAAGAAGTTTAATTCCAGCAAATTGAGATGCAATATCATTGCTACCCTTTATTGCCTTCTACATATATTCCTTAAACTTTTT
>VH01794:64:AAHNC7YM5:1:1401:35368:21617
CAAAATGCAAAGTTTACAAGCTTCTTCAGTAAATCCCTTATTTAAAAACTCCCTTCTTAAATCTTCTGTTCTCTATATCTTATCTGCTAAATTGCCCATAAAAACTCATTATGTTTAGCCTTTTAAACTTTTAAATTTCTTCATAAACTCTTCTAGCAAATCCTTTTTGTCTTTCAAAAGTTCATCCATTAAGAAGCTTGTCAACTTTGCATTTTGCTTATAAAAAGCATACCTTTCTTGCTTCTTAAGCTGAAAGCTTAATGGTTTTATTGGATTTACTCTTGATTTCTTTATTGATGTA
>VH01794:64:AAHNC7YM5:1:1401:35368:21617
GAAAAAGAACGTACATCAATAAAGAAATCCAGAGTAAATCCAATAAAACCACCAAGATTTCAGCTTAAGAATCAAGAAAGTTATGCTTTTTATAAGCACAATGCAAAGTTTACAAGCTTCTTAATGGATGAACTTTTTAAAGACAAAAAGGATTTGCTAGAAGAGTTTATGAAAAAATTTCAAAGCCTAAAAGGCTAAGCATACGGAGTTTTTATGGACAATTTAGCATATAAGATATATAGACCAGACGATCCAAAAGGGGAGGTTTTAAATAAGGGATTTACTGAAGACGATTGTAAAC
>VH01794:64:AAHNC7YM5:1:1401:63089:27069
GGGAAATTTTGGATTTAAGTAGACGTTTAGATGAGATTAATGCATTGCAATCTGAAATTGACAAGGTAGAAGAGGAGACTAAAAAGGCTCATGCGTTAGAGTTGTCTAGGTTAACCAAACCTATTAAAGATAAACTTAAATTACAAATAGATGATCTTATGAGTAAATTTTCTTTAAATGAACATATAAATTATGACTTTGGTGGGAATCTGTTTAATTTAGATATGAGTAAGAGAGCTATTAAGGATAGGTTTAAGTTTTTAGGTATTTTTATAGACTTTACTTTTAGTAGTAATTCAAA
>VH01794:64:AAHNC7YM5:1:1401:63089:27069
CACCAAACTTACCTAAAAATCTTAAAATCTTGTAAGTAATTACTAAAAATAAAACCATAAACATAAATCTCATAAAGGTACCCTTAAACAGCATTTAAAATAGGAGTAGACCATTCATTATCTACATTTGAATTACTACTAAAAGTAAAGTCTATAAAAATACCTAAAAACTTCAACCTATCCTTAATAGCTCTCTTACTCATATCTAAATTAAACAGATTCCCACCAAAGTCATAATTTATATGTTCATTTAAAGAAAATTTACTAATAAGATCATCTATTTGTAAGTTCAGGTTATCTT
>VH01794:64:AAHNC7YM5:1:1401:10809:37425
ATTTTTTATTATTTTTTGCTGGGTGTTGCTTCCAAGAAATCCACTATAGAATATATCAAAGTTTTCATTTTGGTTTTTCCAAGATAAAATAAACTTTTTTAATTTATTTGTTAAATCTATTATTTCAAATTCTTTGTAATCTGTTGTTGCTGAGAGAACTGCAGTTACAAATGGACAAACTTGCATATTAAATGATGATATGACTGGTATGCATATTGTAAGAGATGCTCTACCTATAGTCGAAATGTCATGCATGGCTCGTACTCGTTTCACACTGTCTTTCCTTTTGTATGTTTATAGT
>VH01794:64:AAHNC7YM5:1:1401:10809:37425
TTAATAATATCTGGAGGAGTTGCAAGCAATCTTTATTTAAGAGAAAAGATCAAAAAACTTGAAATAAAAACATACTATCCCCCAATCGACCTTTGCACAGATAACGGAGCAATGATTGCAGGAACTGGTCACCTTATGTATTTAAAATACGGGGCAAGTCCAATTGAAATTGATGCAAATTCAAGAATAGAAAACTATAAACATAAAAAAGGAAAGACAGTGTGAAACGAGTACTAGCCATGCATGACATTTAGACTATAGGTAGAGCATATATTACAATATGCATACCAGTCATATCATC
>VH01794:64:AAHNC7YM5:1:1401:33020:38655
CTATTTAAACTACTATCAACTTATAAAACAAAAACAATTTATTAAACATATAATTAAATAAAAGCTATAATAACAAAAAATTACTAATAAAGCTTCTATTATCACATAAATATCTCAATAGCCTTAAAAACATAGTAATAGAGAACAATATATGCCTCTCTTAAAGTAGAATATTTGGAACTTCCCACAAAATACATAAGTTCACTTGTACTTGAATTAATATCATCTTCATGATTTCTAATTTCAAATTCACAGTTAATCTTTTTTATATGCTCTAAACTAAAAGTATAAGTAGAAAATT
>VH01794:64:AAHNC7YM5:1:1401:33020:38655
TAAATAGTGGGCTTGATATAGCTAATGATAGCCAATTTTCTACTTATACTTTTAGTTTAGAGCATATAAAAAAGATTAACTGTGAATTTGAAATTAGAAATCATGAAGATGATATTAATTCAAGTACAAGTGAACTTATGTATTTTGTGGGAAGTTCCAAATATTCTACTTTAAGAGAGGCATATATTGTTCTCTATTACTATGTTTTTAAGGCTATTGAGATATTTATGTGATAATAGAAGCTTTATTAGTAATTTTTTGTTATTATAGCTTTTATTTAATTATATGTTTAATAAATTGT
>VH01794:64:AAHNC7YM5:1:1401:21242:45547
AATAGCAAACCCAGCATCAATATCACCACCCTCCGAGTCAATGTAAACAAATATCGGTTTATTGCAATCTGATGCTTCCAAAAATAATATTCTTTCCTGAAATAACTTAGAAGTATCTTTATTAATCTCCCCTGTAATAACTATTGATCTACTCTTTAATACAAACTCCAATGACTGCTGTATTTCTGTTTGCATCTTCATATCTTTAAAATCCATAAACTTACCTTTTCAACAAATATAATGTGATATATATTATAATTAAAAACAAAAGGTTTTTAAATGTCCATATCAACATAAGAAA
>VH01794:64:AAHNC7YM5:1:1401:21242:45547
TTCAAATATTGGTCATCTTTAGTGGTGTATCTTTCTTATGTTGATATGGACATTTAAAAACCTTTTGTTTTTAATTATAATATATATCACATTATATTTGTTGAAAAGGTAAGTTTATGGATTTTAAAGATATGAAGATGCAAACAGAAATACAGCAGTCATTGGAGTTTGTATTAAAGAGTAGATCAATAGTTATTACAGGGGAGATTAATAAAGATACTTCTAAGTTATTTCCGGAAAGAATATTATTTTTGGAAGCATCAGATTGCAATAAAACGATATTTGTTTACATTGACTCGGA
>VH01794:64:AAHNC7YM5:1:1401:66611:45547
GAAATTTTCATATGCTGTTAACATTTTGTTTGTGATTAGAGTAGAGATATATGTACTTAGGAATAATATGAAAAATAGTTTTATGATTTTATGGTAATTTTCTTTCGTTTTTCTAAGTATGATACTAGTTTTTTTAAATTTTGTAATGAACACTAATATAATGAAATTGCAAATAGCATATATTATTATAATAAGTGTATTTTCATTGATTATCCACTTTTTAAATGTCATATTTATAATGATATAGTGTAGTTCATTTTCACTTTGATTATTTTTTTTAGTTTTGACTGTCTCTTCAATT
>VH01794:64:AAHNC7YM5:1:1401:66611:45547
GAAAATAATAAAGTAAACTTTAACGTATCAAAAATAAATGACAAACATATCAATGGAATATACAATTTGTATTTAAAAGAAGAAATTCCAATTTTAATAATAAGCAACAATAAAGAATACTCACTATTAAAACATGTAAAAAATAATAATCTTTGTGACATTTATAAATCAATTGAAGAGACAGTCAAAACTAAAAAAAATAATCAAAGTGAAAATGAACTAAACTATATCATTATAAATATGAAATTTAAAAAGTGGATAATCAATGAAAACACACTTATTATAATACTATATGCTATTT
>VH01794:64:AAHNC7YM5:1:1401:39988:47932
AAAGTATATTAAATAATTTTTTAAAAAGGATTGCAATGTCCAGTTAACTGGACATTATTTCTTATTGTAGTAAGAAAGGCGGTATAAATGGATATTATAATAAATAAAAGAAATTTAGAAACATTGGATGAGATTAGGGGTTATTACAATAAGCTAAAACAAAAGTTTAAATCTAATTTTCAACAAGAAATTTATTATAAAATGGAGGCCATTAAAATTTTAAAAGAAATAAAAGATAATGAGTATTATAAGTTAGATGGATATAGAATATTTGAAGATTTTATTAAGGATTATAAATTGG
>VH01794:64:AAHNC7YM5:1:1401:39988:47932
CTTCTTGCCAATTTATAATCCTTAATAAAATCTTCAAATATTCTATATCCATCTAACTTATAATACTCATTATCTTTTATTTCTTTTAAAATTTTAATGGCCTCCATTTTATAATAAATTTCTTGTTGAAAATTAGATTTAAACTTTTGTTTTAGCTTATTGTAATAACCCCTAATCTCATCCAATGTTTCTAAATTTCTTTTATTTATTATAATATCCATTTATACCGCCTTTCTTACTACAATAAGAAATAATGTCCAGTTAACTGGACATTGCAATCCTTTTTCAAAAATTATTTAAT
>VH01794:64:AAHNC7YM5:1:1401:13781:48576
AAAACTCAGAAGATATTTTTCACTGCAAAATTTTACTGACTTTTTTAAGGTCATATTTGGAATAATCAAAAGCTTTTTCATAATAAAAAAGTATAGACCCCAAATTATATACGCAACTGGTGGTTTTGTATCAAGTCCACCAATTATTGCAGCAAGTCTACTTAAGGTAAAAAGTATAACCCACGAAATGGACCTTGATCCTGGTCTTGCAACAAAAATCAATTCAAAATTTGCAAACAAAATACATATCAGCTTTAAAGAAAGCACAAAATATTTTAAGAATAAAAATGTCTTATTGGTG
>VH01794:64:AAHNC7YM5:1:1401:13781:48576
ATGTCTTATATACAGGCTCACCAATAAGACATTTTTATTCTTAAAATATTTTGTGCTTCCTTTAAAGCTGATATGTATTTTGTTTGCAAATTTTGAATTGATTTTTGTTGCAAGACCAGGATCAAGGTCTATTTCGTGGGTTATACTTTTTACCTTAAGTAGACTTGCTGCAATAATTGGTGGACTTGATACAAAACCACCAGTTGCGTATATAATTTGGGGTCTATACTTTTTTATTATGAAAAAGCTTTTGATTATTCCAAATATGAACTTAAACAAGTCAGTAAAATTTTGCAGTGAA
>VH01794:64:AAHNC7YM5:1:1401:33152:50791
GCCCAACCTTTAAATCTTAAGGTACCCAAAGGATAAACATATTCCATCCCACTCATATCTTCAAACAAAACTTCAAGATCAACTTCATGACCCAAACTGTAAACAGTAACCTTAAATTCTCTCATAGTCTTAACATTGTCAATTAAACCTTTACCTAAAAATTGATTGCCGTCTTCTCCAGAATAAAAAGGAATCTTAAATGGAGGTAAAATCATTGCAGAAGATTGAGAATGACTTGGAAATAATACTCTCACACCTAAGATTGTATCTACTGCATATCTTTTAGATTCACCCTTAACAA
>VH01794:64:AAHNC7YM5:1:1401:33152:50791
AAAATTCTGTTGTTGCTCCAGCTGTTGTTAAGGGTGAATCTAAAAGATATGCAGGAGATACAATCTTAGGTGTGAGAGTATTATTTCCAAGTCATTCTCAATCTTCTGCAATGATTTTACCTCCATTTAAGATTCCTTTTTATTCTGGAGAAGACGGCAATCAATTTTTAGGTAAAGGTTTAATTGACAATGTTAAGACTATGAGAGAAGTTAAGGTTACTGTTTACAGTTTGGGTCATGAAGTTGATCTTGAAGTTTTGTTTGAAGATATGAGTGGGATGGAATATGTTTATCCTTTGGG
>VH01794:64:AAHNC7YM5:1:1401:46369:54274
CCTGGTTTAAATTTTTTATTATATAATGCCTTAAATGTTACAGAAAAAATTGTAATTCCTGTCCAATTAGAAAGATGGTCTGTTGAAGCGTTTCCTATGTTAATGAACACAATAGAAGAATTTAATATTTTCAAGAAGAAAAAAATAGAGATTTCTATAATAGAAAGTCAGTTTATTAAAAATAGAAATACATTCAAAGACATAGAGAAATTGTTATTCAAAAAGTATGGGATGTTTATTAAAGGGAAAATTCATAGTGCTAATAGCATTAAAGTTTTGATTAATGAGTTAAACGAGCCTA
>VH01794:64:AAHNC7YM5:1:1401:46369:54274
ACTAGGCTCGTTTAACTCATTAATCAAAACTTTAATGCTATTAGCACTATGAATTTTCCCTTTAATAAACATCCCATACTTTTTGAATAACAATTTCTCTATGTCTTTGAATGTATTTCTATTTTTAATAAACTGACTTTCTATTATAGAAATCTCTATTTTTTTCTTCTTGAAAATATTAAATTCTTCTATTGTGTTCATTAACATAGGAAACGCTTCAACAGACCATCTTTCTAATTGGACAGGAATTACAATTTTTTCTGTAACATTTAAGGCATTATATAATAAAAAATTTAAACCA
>VH01794:64:AAHNC7YM5:1:1402:43302:2363
TTTTCTATGACTAGTCCTTCATTTTTAAGAATATTCTCAATTATGCTCTCACCAGAATCCATCTGTTTTGCAAGCTCAACCTCTTGATTCCCAGTTAACAAAAACTCTTTGCCTATTTCCTTTAAGTAAAGCCTTATGGGATCTTCAGAATTACTATCTTTTAATAAACCACTCTTAATATATCCTGAACTAAAATCTTCTTTGTCTAAAACTTCATCATCAAATTCATCCAATTTATCATCAATTTCATCATCACTCTGAATAGAATCATCTAACATCATACACTGACTATCAAGTTTAT
>VH01794:64:AAHNC7YM5:1:1402:43302:2363
GAAAAGATGGGGTCAGATATTTGTGATATTGATGAATTTGATGAAGCAGATAAACTTGATAGTCAGTGTATGATGTTAGATGATTCTATTCAGAGTGATGATGAAATTGATGATAAATTGGATGAATTTGATGATGAAGTTTTAGACAAAGAAGATTTTAGTTCAGGATATATTAAGAGTGGTTTATTAAAAGATAGTAATTCTGAAGATCCAATAAGGCTTTACTTAAAGGAAATAGGCAAAGAGTTTTTGTTAACTGGGAATCAAGAGGTTGAGCTTGCAAAACAGATGGATTCTGGTG
>VH01794:64:AAHNC7YM5:1:1402:54644:7721
ATCATAGTTTAACTTCTTTAAGTTATTTATTATTTTTTTCTTTTGAAAGATAGCTATATTTGCAAGTTCAGGAATATCTGAATCTCCTGCAATAAAGCTTAAATTTTTTATTCCTGATTCAATTATTACGTCTTTAAAGGGAATTTTTGTTTTAAGAAAAGTTCCAATACTCTTTTTAGGTATGATATTTAGCATAGAGTGTAAATTTGAACCGCCAAGGTCAAGGTCGACAAGTAATACTTTTTTCCCTTCATTTGCAAGACAAATTGCAATATTTGTTGAAAAAAGAGATTTACCAACA
>VH01794:64:AAHNC7YM5:1:1402:54644:7721
AGGAGGTGTTGGTAAATCTCTTTTTTCAACAAATATTGCAATTTGTCTTGCAAATGAAGGGAAAAAAGTATTACTTGTCGACCTTGACCTTGGCGGTTCAAATTTACACTCTATGCTAAATATCATACCTAAAAAGAGTATTGGAACTTTTATTAAAACAAAAATTCCCTTTAAAGACGTAATAATTGAATCAGGAATAAAAAATTTAAGCTTTATTGCAGGAGATTCAGATATTCCTGAACTTGCAAATATAGCTATCTTTCAAAAGAAAAAAATAATAAATAAATTAAAGAAGTTAAAC
>VH01794:64:AAHNC7YM5:1:1402:60306:17243
GCTCCTTTAATGATTAAAAAGATAGAATATCCATTTCTATCTCTAATATTAAGTGGAGGACATACAATACTTGCAAAACAAAATAACTTCGATGACATTGAAATACTTGGACGAACGCTTGACGATGCTTGTGGAGAAGCATTTGACAAGGTAGCAAAATACTATAAAATGGGATTCCCAGGTGGCCCAAACATAGAAAAATTAGCCAAAAGCGGTAACCAATATGCATTTAATTTTCCAATTACAATTTTTGACAAAAAAGAAAATAGGTATGATTTTTCATATTCAGGCCTCAAAACAG
>VH01794:64:AAHNC7YM5:1:1402:60306:17243
TTTTCAAGTTGATGTATACATGCTGTTTTGAGGCCTGAATATGAAAAATCATACCTATTTTCTTTTTTGTCAAAAATTGTAATTGGAAAATTAAATGCATATTGGTTACCGCTTTTGGCTAATTTTTCTATGTTTGGGCCACCTGGGAATCCCATTTTATAGTATTTTGCTACCTTGTCAAATGCTTCTCCACAAGCATCGTCAAGCGTTCGTCCAAGTATTTCAATGTCATCGAAGTTATTTTGTTTTGCAAGTATTGTATGTCCTCCACTTAATATTAGAGATAGAAATGGATATTCTA
>VH01794:64:AAHNC7YM5:1:1402:66555:25839
TCCCCAAAAATTTTTAGGTTGTCGAGAACTGGATGGAAAATGTTTTAAGAGTTGTGATTTTAGGTTTTGTTCAAGGAATTTCTGAATTTTTGCCTCTATCTAGTTCAGGGCATTTGTTGCTTTTAAAAAAGTTTATGCATATTGATATTCCGATGGTATTTGATATTTATTTGCACTTTGCAACTGTTTTGGTTGTAATGATTTATTATCGCAAACGAATATTAGAACTTGTGGTAGTTTTGGTAAAATTTGTTTTAAGAAAGACTACCAAATTGGATTTTGCAAAGTTGAGATTAATATT
>VH01794:64:AAHNC7YM5:1:1402:66555:25839
AATAAAATTAACTAAAACTAAATCAAGAGTAAATAACTAATTAAAATTTTCAATAAAAATTACAACAAATGCTGTAATAAGAGTGATTATTAATATGAGTAATATTAATCTCAACTTTACAAAATCCACTTTGGTAGTCTTTCTTAAAACAAATTTTACCAAAACTACCACACGTTCTAATATTCGTTTGCGATAATAAATCATTACAACCAAAACAGTTGCAAAGTGCAACTAAATATCAAATACTATCGGAATATCACTATGCATAAACTTTTTTAAAAGCAACAAATGCACTGGAATA
>VH01794:64:AAHNC7YM5:1:1402:26052:34566
GTTTTGCATAAATTGAAAAGTATGTGCACTACTAAAAAGTTTAAGTTAGCAATCCTTACAAAAGGTTTTATAACAATTAATGGGAGGCCTTGTACGATTGTAGATGTTGCAGAGAGTGTTTTAAGTGACTATAAAGATGAAATTACCTATATTGCAGGGCCAAGTCATGCTGAAGAAGTTGGACTTGGAATTATTACAGGACTTGTTGCTGCCAGTAAGAATAGAGCCAATGCTTTTGAATTTATTAATTTATTTAGTAATACTTCTATTTCTATGTTTTATAGTGATGATATCCTTGGGG
>VH01794:64:AAHNC7YM5:1:1402:26052:34566
TTTCAAAGCCGATGCTATTTGAACCCCAAGGATATCATCACTATAAAACATAGAAATAGAAGTATTACTAAATAAATTAATAAATTCAAAAGCATTGGCTCTATTCTTACTGGCAGCAACAAGTCCTGTAATAATTCCAAGTCCAAATTCTTCAGCATGACTTGGCCCTGCAATATAGGTAATTTCATCTTTATAGTCACTTAAAACACTCTCTGCAAACTCTACAATCGTACAAGGCCTCCAATTAATTGTTATAAAACCTTTTGTACGGATTGCTAAATTAAACGTTTTAGTAGTGCAC
>VH01794:64:AAHNC7YM5:1:1402:31524:36668
AGTAAATTCTTGTAATAATGATACTTAACGGGTATACGTTTAGGCAGCTTATCAAGACTAGTTACAGATTTGTGACTTACAGGTGGCTGTTTTGTTTCACCTTTAGTTACTCTTTTAGTATTTGCGTCACTACTAGCTTGCTTCCCATTAGCTTCTTGAATATGCTCCAATGAACTAGCATCAGTGTCAACTTCACTCTCTATTGATAGGTATGCTACAAGAGCATATCTTTTATGATATGTTATGCATGAACCTACAAGTTGCGATAAAGTATTTTGATTCTTGGCACCTAGAGAAGAAA
>VH01794:64:AAHNC7YM5:1:1402:31524:36668
CAAAATTTTAATGAGATAATTAGAGAGATAAAGAATGTTATAAAGAGTAATAATTTAGACATTGATTTTGTGCAGTGTCCAACATTTAAAGTTGTAGGAAATAATACAATTAATGTTATTACAACAACATTTTAACGTCCAAGCAGTGGGTATAGCGAATCATTTGATACTCCTATTTACAGCGAAGAATTTTCTTCTCTAGTTGCCAAGAATCAAAATACTTTATCGCAACTTGTAGGTTCATGCATAACATATAATAAAAGATATGCTCTTGTCGCATACCTATCAATCGAGAGTGAAA
>VH01794:64:AAHNC7YM5:1:1402:61934:38712
AGATATAGAAGTTATTCTTGAAAGCTTAATACCTTTATCAGGACGAACAGCATACATTGTAACAACGGGTCCTTTAATAACATCAATAAGCTTAGCATTAATATTAAATTCTTTAAAAGTTTCCTGTAAAATCATCGATTGTTTTTGAATTTCTCGATCATATTCAACATCTTCAGTTTCACTTTTAGGTTCTCTTTGATCAAAAACAGAAATATTTATTAAATAATTATCACTACTCTCACCTACTAGTAAGTTTTCATAATCAATCTTAACAAGATTACTTATTATGCCCTTATGCCTT
>VH01794:64:AAHNC7YM5:1:1402:61934:38712
CTCAGTGTGATCTAAATATCACAGATGATTCTAAGTATAAAACATTAGCAGAATTTGAGGATAATAAGTTAGTGTCTAGTGGAAAAATTAAGGTTGGTGATATAAGGCATAAGGGCATAATAAGTAATCTTGTTAAGATTGATTATGAAAACTTACTAGTAGGTGAGAGTAGTGATAATTATTTACTAAATCTTTCTGTTTTTGATCAAAGAGAACCTAAAAGTGAAACTGAAGCTGTTGAATATGATCGAGAAATTCAAAAACAATCGATGATTTTACAGGAAACTTTTAAAGAATTTCA
>VH01794:64:AAHNC7YM5:1:1403:49588:23794
TTGATATTTTAAATAACTTTACCGAAATTATTAAAAATAATCATCACGGTAAAAATACTGCCACTTATATCAATATTTTTACTAAAGTGGTTAATTACTTTTACGCTCTATATGAGGCTAGCATATATCAAATGGAAGGGAGGGAAGCTATTAAACTACTCTCTGAAATTGAGGAGATACTAAGGATTAACATTGAAATTATAGAAAATTCTCATGACTCTGATGAGCTTACAAAATACACATCACAACTTAGAGCTAAACGTAACAAGATAATGAGTACTTATATCAAAATGCTAAAGGA
>VH01794:64:AAHNC7YM5:1:1403:49588:23794
TACAAGAGAGAATAAGTGTTGAGAGGATTAACTTTATAAATTTGCTCAAATTATGCCTCCTTTAGCATTTTGATATAAGTACTCATTATCTTGTTACGTTTAGCTCTAAGTTGTGATGTGTATTTTGTAAGCTCATCAGAGTCATGAGAATTTTCTATAATTTCAATGTTAATCCTTAGTATCTCCTCAATTTCAGAGAGTAGTTTAATAGCTTCCCTCCCTTCCATTTGATATATGCTAGCCTCATATAGAGCGTAAAAGTAATTAACCACTTTAGTAAAAATATTGATATAAGTGGCAG
>VH01794:64:AAHNC7YM5:1:1403:40765:25422
GTCCAACCCGGTAAGACACGACTTTGCGGCGAGCGGTATCAGCTCACTCAAAGGCGGTAATACGGTTATCCACAGAATCAGGGGATAACGCAGGAAAGAACATGTGAGCAAAAGGCCAGCAAAAGGCCAGGAACCGTAAAAAGGCCGCGTTGCTGGCGTTTTTCCATAGGCTCCGCCCCCCCTGACGAGCATCACAAAAATCGACGCTCAAGTCAGAGGTGGCGAAACCCGACAGGACTATAAAGATACCAGGCGTTTCCCCCTGGAAGCTCCCTCGTGCGCTCTCCTGTTCCGACCCTGC
>VH01794:64:AAHNC7YM5:1:1403:40765:25422
CGAAGGGAGAAAGGCGGACAGGTATCCGGTAAGCGGCAGGGTCGGAACAGGAGAGCGCACGAGGGAGCTTCCAGGGGGAAACGCCTGGTATCTTTATAGTCCTGTCGGGTTTCGCCACCTCTGACTTGAGCGTCGATTTTTGTGATGCTCGTCAGGGGGGGCGGAGCCTATGGAAAAACGCCAGCAACGCGGCCTTTTTACGGTCCCTGGCCTTTTGCTGGCCTTTTGCTCACATGTTCTTTACTGCGTTATCCACTGATTCTGTGGATAACCGTATTAACGCATTTGAGTGAGCTGATAC
>VH01794:64:AAHNC7YM5:1:1403:5658:28375
TCTTGGGTTGTTATCTGATGACCCAGTAGCTATCTATTATGGAGTATCTTATCTTAATATTGCTGTTTATTCTTTTATATTTGCAGTTGTTAAGGGAATTATTGCTAATTCACTGAAAGTTGTTAAAATAACCAAGATTCAAATTGCTAATTCTATTATTTCAGTTATTTTAAATGTGGTTTTTAACTATTTATTTATTTTTGTATTTAGTATGGGGGTAATTGGTGCTGCTATTGCAACTACATTGGTTAGATTAATTGAGCTTGTTTTTTATCTCCTTTATACTGTTTTCAATATAAAT
>VH01794:64:AAHNC7YM5:1:1403:5658:28375
AAAATGTGAATTTATATTGAAAACAGTATAAAGGAGATAAAAAACAAGCTCAATTAATCTAACCAATGTAGTTGCAATAGCAGCACCAATTACCCCCATACTAAATACAAAAATAAATAAATAGTTAAAAACCACATTTAAAATAACTGAAATAATAGAAGTAGCAATTTGAATCTTGGTTATTTTAACAACTTTCAGTGAATTAGCAATAATTCCCTTAACAACTGCAAATATAAAAGCATAAACAGCAATATTAAGATAAGATACTCAATAAGAGATAGATAATGGGTCATAAGATAAC
>VH01794:64:AAHNC7YM5:1:1403:33702:28508
TTGTTAGAGGGTGTAATAAATCCGAATTCCTTGCTTGAGGAATCTTTCAGTTGTGAGTGTGGCTTGCTTGAGTATCCTCACTATACTAGACCTTATGAATTTAAGGGATTAGAAGTTCCTAATGTGCTTCTTTCAGGTCATCACGAGGAAATAAGAAAATGGCGATTTATGAAGTCTATTGAAAAAACAAAGAAAAATAGATATGATTTGTACCTTAAATATTTGGAAATGAGAGGAGAAAATGATGGATTTAATAAGAAAAATTGAGGCTAAAGGAAAGAGAGCGGAAAGTTTTGATTTT
>VH01794:64:AAHNC7YM5:1:1403:33702:28508
TTTATAACTAACACGTATAGTATCTACTACCCTAAAATCAAAACTTTCCGCTCTCTTTCCTTTAGCCTCAATTTTTCTTATTAAATCCATCATTTTCTAATCTCATTTCCAAATATTTAAGGTACAAATCATATCTATTTTTCTTTGTTTTTTAAATAGACTTCATAAATCGCCATTTTCTTATTTCCTAGTGATGACCTGAAAGAAGCACATTAGGAACTTCTAATCCCTTAAATTCATAAGGTCTAGTATAGTGAGGATACTCAAGCAAGCAAAACTCACAACTGAAAGATTCCTCAAG
>VH01794:64:AAHNC7YM5:1:1403:32755:37217
AAAAAATTAGAAAGAGAAGTATATGAATTTTACGGAAAGAAGTTACCAGAAGGAGGTTTGATTGAAAAATGGATACAAAAAAACCGAAAGTAATAACAATAGCATCAATTAAAGGTAGTGTTGGAAAAAGTACAAGCTCAATCATACTTGCAACATTATTGGTTCAAAAGTGTAAAGTTTTACTAATAGATATGGATCCACCAGCATCCACAACTAGTTATCTTTATGAAAAGATAGAAAAACTTAATGTTAATTTAACTAAATCTAATATTTATGATATTTTAAAAGAAAGCATAGATAT
>VH01794:64:AAHNC7YM5:1:1403:32755:37217
GGAAAGTTAAGTAACTCGGCACTAAATCAAGATTATTGTCTATATTAATGATAGAACTCTCAATATCTATGCTTTCTTTTAAAGTCTCATAAATATTAGATTTAGTTCACTTAACATTAAGTTTTTCTATCTTTTACTAGAAATAACTAGTTGTTGATGCTTGTGTATCCATATCTATTAGTAACCCTTTAAATTTTTGAACCAATACTGTTGCAATTATGAGTGCGCTTGTACTTTTTCCACCAACACCTTTAAGTGATGCTATTTTTATTACTTTTGGTTTTTTTGTCTCCATTTGTCC
>VH01794:64:AAHNC7YM5:1:1403:24575:45509
CAGTTACACTTGACACTGTAATCCTCCTATTTTAAGAAATTGCCTTATTACCATAAAGAGATATCTTTACTAAATACAATTTATAATCTTCTTGTCCTCGCTTAGAATCATCATCAGTAAGGTGTAATGTAAATATGTTACTTAGTGCAATTGCGTTAATTGAAACTGACGAGCTACTAGATGCTTTAATCACTTCGCCATTTGAATTGAAATCTAATCTATCACCTATTGCAATCCCACTTGAGCTTCCAGATACAACATAACCCTCAAAATTATCAGTTATTGGTATTACCGTTGCCGT
>VH01794:64:AAHNC7YM5:1:1403:24575:45509
CTAACACGGCAACGGTAATACCAATAACTGATAATTTTGAGGGTTATGTTGTATCTGGAAGCTCAAGTGGGATTGCAATAGGTGATAGATTAGATTTCAATTCAAATGGCGAAGTGATTAAAGCATCTAGTAGCTCGTCAGTTTCCATTAACGCAATTGCACTAAGTAACATATTTACATTACACCTTACTGATGATGATTCTAAGCGAGGACAAGAAGATTATAAATTGTATTTAGTAAAGATATCTCTTTATGGTAATAAGGCAATTTATTAAAATAGGAGGATTACAGTGTCAAGTGT
>VH01794:64:AAHNC7YM5:1:1403:56557:54274
ATACAATAAGTCCTTCAACCAAAATATCATCAGCTATCTCTATTGCATCTTGAAGATAACCACCGGTATTAAATCTTAGATCTAAAATTAAAGATTTGATATTCCGAATTTGCAGTTTTTCAAAAGCTTTTTTAAAATATGTGTTAGTATTTGGATTAAAACTTAATATCTTAATATACCCAACATTTTTATTAATAACATCATGTTTAACAGTCTGTATATCTACTTTTTCTCTAACAAGTTCAAATTCAAGTTTTAAATCTTTATCTCTTAAAACAGAAATTTTAACTTTAGTACCCGC
>VH01794:64:AAHNC7YM5:1:1403:56557:54274
GGGCCTGCTTATAAGGCTGGAGTTAAGTCTGGTGATTACATTAAGGATATTGATGGTAAGAGTACTACTTTAATGACAATAGCACAAGTAGGTAGTCTTTTAAAAGGAAAAGCGGGTACTAAAGTTAAAATTTCTGTTTTAAGAGATAAAGATTTAAAACTTGAATTTGAACTTGTTAGAGAAAAAGTAGATATACAGACTGTTAAACATGATGTTATTAATAAAAATGTTGGGTATATTAAGATATTAAGTTTTAATCCAAATACTAACACATATTTTAAAAAAGCTTTTGAAAAACTGA
>VH01794:64:AAHNC7YM5:1:1404:57598:3026
AAGAGATAGAGAATCAAAAGGAAAAAATTAGAAATTCAGATTCTAATAACTATGCAAGTCTTAATGAAGAGATAGTTTTGAAAATAACTAAACTTAATGAGCTTGAGACAAGTATTGCAAGTAAAGAAATGACTTTATGTTATAAAGCTTTGCTTAAACTTAAATCTGTACTTGATTTTAGTAGAAATAGGGAATAGTAGAAATGGAATTTTTAAAATCAAGTCTATTTATCAAATTGAAAAAGAAATATAAAAAGTATGGTGTTGATATATCTAATTTAATTAAGCCTGAAGCATTTGCT
>VH01794:64:AAHNC7YM5:1:1404:57598:3026
GCTGCTGCAGCAAATGCTTCAGGCTTAATTAAATTAGATATATCAACACCATACTTTTTATATTTCTTTTTCAATTTGATAACTAGACTTGATTTTAAAAATTCCATTTCTACTATTCCCTATTTCTACTAAAATCAAGTACAGATTTAAGTTTAAGCAAAGCTTTATAACATAAAGTCATTTCTTTACTTGCAATACTTGTCTAAAGCTCATTAAGTTTAGTTATTTTCAAAACTATCTATTAATTAAGACTTGCATAGTTATTAGAATCTGAATTTCTAATTTTTTCCTTTTGATTCTC
>VH01794:64:AAHNC7YM5:1:1404:64301:11810
GTATTAAAAAAATAGCAAAAAAATTAGTTGAACTTGAAACCATAATAAATGATGTAGAACTCTTAAGCGAAGAGGATCTAAACGAAAACTATCATTTTGTAATTCAAGAAGCACAAGATGAATACCTAAAAAAATATGCATATCTTGAATCGTTACTAATGAACAAAACAATAGATAATAATACAATTATTGATATAATAAAATCTCAACAAAAAGAAATTGCAACATTAAGAAAACAAAATATAATGTTTAAAAAAAAATTATTTGCACAATTAAAAAAAGACTAAGGAGAAAAAAATGC
>VH01794:64:AAHNC7YM5:1:1404:64301:11810
GATACCTTTAATTATCTAGGGATGTAACCAACTAGGATAGTTTATATAATTTGGCATTTTTTTCTCCTTAGTCTTTTTTTAATTGTGCAAATAATTTTTTTTTAAACATTATATTTTGTTTTCTTAATGTTGCAATTTCTTTTTGTTGCGATTTTATTATATCAATAATTGTATTATTATCTATTGTTTTGTTCATTAGTAACGATTCAAGATATGCATATTTTTTTAGGTATTCATCTTGTGCTTCTTGAATTACAAAATGATAGTTTTCGTTTAGATCCTCTTCGATTAAGAGTTCTAC
>VH01794:64:AAHNC7YM5:1:1404:68088:17187
CTTAATTTGAAATCTCTTCTATTAAGAATAAGTTTTACTTAGAATACAAGAAAAGAAAGCCCCTACTCCTACGTCTTGTTTTTGGAGAGGATTGATAGGAGTGTTGGGGACTGTTGATAGAATGCTTTCTACCGCATTTATATCTGTTTATAATATTATTTTATTTTTTTAATTTTGTAAATATTTTTAAATAATTTTATTATATTCAATTCCAAGACTGAATATTCACATAATATTGAAGCAATTGCCGTTGCAAGTAAGTATAAATAAGTTAATAATAGTTAATATTTGTAAGTTATTA
>VH01794:64:AAHNC7YM5:1:1404:68088:17187
AAAAAATAAATCAAGAATTAAACTGTAGAAATAGAAGAAGAAAAATTTCTTCATTGCAAACGGGTCAAATGAGACTCTTACAAGCAATAAAAAACCTTGATCATGATTTCTAACGCAAGATAATAAGGTACAGTGTATTTAATCAAAATACATCCTAAATTTGCAATGGTAAAAAATCGGTAATAACTTACAAATATTAACTATTATTAACTTATTTATACTTACTTGCAACGGCAATTGCTTCAATATTATGTGAATATTCAGTCTTGGAATTGAATATAGTAAAATTATTTAAAAATAT
>VH01794:64:AAHNC7YM5:1:1404:69774:18644
TTTATATTTTGTATTTCTTCTTTTAGTCTCAATATTTCCTTATTTTTATCTTTTATATCTTCTTGTGTTTGTTTTTTTATGTTTTGTATTTCTTCTTTTAGTCCTGTTATTTCTGTGATAATTGTGTTTATTTCGATGTTTGTAATTTTACCATTGTTTATTTTTTGAGTAGATTGAGTATATATATTATTCTTTTGATAATGTATCTTTAATTCGTTTTTTATGCTTTCTAGTTTTTTTTCAATAATTGTTTGAATCTTTCTTTTTATTTCTTTTTTTTTATAACTACAGTTAAGTCTTG
>VH01794:64:AAHNC7YM5:1:1404:69774:18644
GATACATTCCAGAATCTATCATCCAAGACTTAACTGTCGTTATAAAAAAAAAGAAATAAAAAGAAAGATTCAAACAATTATTGAAAAAAAACTAGAAAGCATAAAAAACGAATTAAAGATACATTATCAAAAGAATAATATATATACTCAATCTACTCAAAAAATAAACAATGGTAAAATTACAAACATCGAAATAAACACAATTATCACAGAAATAACAGGACTAAAAGCAGAAATACAAAACATAAAAAAACAAACACAAGACGATATAACAGATAAAGCTAAGGAAATCTTGAGCATA
>VH01794:64:AAHNC7YM5:1:1404:69225:19156
TTTATATTTTGTATTTCTTCTTTTAGTCTCAATATTTCCTTATTTTTATCTTTTATATCTTCTTGTGTTTGTTTTTTTATGTTTTGTATTTCTTCTTTTAGTCCTGTTATTTCTGTGATAATTGTGTTTATTTCGATGTTTGTAATTTTACCATTGTTTATTTTTTGAGTAGATTGAGTATATATATTATTCTTTTGATAATGTATCTTTAATTCGTTTTTTATGCTTTCTAGTTTTTTTTCAATAATTGTTTGAATCTTTCTTTTTATTTCTTTTTTTTTATAACTACAGTTAAGTCTTG
>VH01794:64:AAHNC7YM5:1:1404:69225:19156
GATACATTCCAGAATCTATCATCCAAGACTTAACTGTAGTTATAAAAAAAAAGAAATAAAAAGAAAGATTCAAACAATTATTGAAAAAAAACTAGAAAGCATAAAAAACGAATTAAAGATACATTATCAAAAGAATAATATATATACTCAATCTACTAAAAAAATAAACAATGGTAAAATTACAAACATCGAAATAAACAAAATTATCAAAGAAATAAAAGGACTAAAAGAAGAAATAAAAAACATAAAAAAGCAGAAACAAGAAGATATAAAAGATAAACGGAAGGAAATATTGAGTCCA
>VH01794:64:AAHNC7YM5:1:1404:14766:19799
TTACATTGCCAAACAAAATGTTAAGATCAGACAAAACTTTTTCAAAATTTTTTAACATTTTTATTTTGTCACTAATCTCAGAATCAAAAGACAAACTCTCACTTAAAATTTTCAGACTTTCAAAATCAAATAAACTATTCACCTTTTTTATTAAAGATTTTAAATCAGACACGAAACCGTTATCACTAAATTTTTCAAAGGTAAATGGTCTCTTTAAAGAGATATTCTTAAAATCCTTACTTATAAGGCCATTACTTTTTAAAAATTTTACAAATTCTAGCATTGAGTTCCTAAACCTAGA
>VH01794:64:AAHNC7YM5:1:1404:14766:19799
CAAAAAAGGGTGTTTTTCAGATCTTATTTCTTCAGAGATTCAAAATCTGTCTAGGTTTAGGAACTCAATGCTAGAATTTGTAAAATTTTTAAAAAGTAATGGCCTTATAAGTAAGGATTTTAAGAATATCTCTTTAAAGAGACCATTTACCTTTGAAAAATTTAGTGATAACGGTTTCGTGTCTGATTTAAAATCTTTAATAAAAAAGGTGAATAGTTTATTTGATTTTGCAAGTCTGAAAATTTTAAGTGAGAGTTTGTCTTTTGATTCTGAGATTAGTGACAAAATAAAAATGTTAAAA
>VH01794:64:AAHNC7YM5:1:1404:41484:21106
ATAACTTTAGAATTATCATTGAGTATATTATAATGGGCTAACGGCTTTGCAAAAAATATTGCTCCTGTACCAAAAAATCCTTCAATATACTGAGTATGCCTAGGAAAAAGACTTATAATATCATTACTATAGCGGTACTTACTTCCTTCTCTAGTTAGTAGTTTCAATATTTCTTAAATATTCTCCTTGATGTAATCTCATATTCAACGCCCCGCTCTTTAAGTGCCAGTGAATCATAAAGAACAGATGACAAATTAGTTGCTATAAAATGATATCCTGGTGTATTTTTAATTTTAACTTC
>VH01794:64:AAHNC7YM5:1:1404:41484:21106
AAGTGTTAGGTGGGAGGGCCCTGCATACAAATGTTTAGATGGAGAATTTGAAATAAGTGAAGTTAAAATTAAAAATACACCAGGATATCATTTTATAGCAACTAATTTGTCATCTGTTCTTTATGATTCACTGGCACTTAAAGAGCGGGGCGTTGAATATGAGATTACATCAAGGAGAATATTTAAGAAATATTGAAACTAATAACTAGAGAAGGAAGTAAGTACCGCTATAGTAATGATATTCTAAGTCTTTTTACTAGGCATACTCAGTATATTGAAGGATTTTTTGGTACAGGAGCAA
>VH01794:64:AAHNC7YM5:1:1404:24575:28054
CAATTTTGTTTGAAAGTATGTTTGCTTTTTTACCGTTTTTAAGTACTCTAAAAATTAAAAAAAATATTAGAGTGCATAATGATTGTGATGGTAATTTGGATGCAGCTAAGACTTCTGATAAGGGAGATAATATTATTAATGATGAAGAATATCAGGCTTTATGGTCTTTTAAAGCCTTTTTAAGAAAACCTAATAAACCTTTAGATGTTAATTTAGATAAAACCATTTTTTGTCAATCAGGGGTAAGCGATGACAACTTATCGGAAGAGGAATCGTTTCAAGATTCTCAGTGTGATCTAAA
>VH01794:64:AAHNC7YM5:1:1404:24575:28054
ATATTTATTAAATAATTATCACTACTCTCACCTACTAGTAAGTTTTCATACTCAATCTTAACAAGATTACTTATTATGCCCTTATGCCTTATATCAACAACCTTAATTTTTCCACTAGACACTAACTTATTATCCTCAAATTCTGCTAATGTTTTATACTTAGAATCATCTGTGATATTTAGATCACACTGAGAACCTTGAAACGATTCCTATTACGATAAGTTGTCATCGATTACCAATGATTGACAAAAAATAGTGGTATCTAAACTAAAATCTAAAGGTTTATTAGGTTGTATTAACA
>VH01794:64:AAHNC7YM5:1:1404:28438:32067
TTACACCAAAATAGATGATTTAACTTAAACTTATAAAGTTTAACTACAAAGGAGCAGTAATGAGTATAAACTACGATCTCTATAGAATGAATCAAAATTTATATGGTTCAACATTAACACAAGAAGAAATAAGGCAATGGATTTTTAATAACATATTTATTATTAAAATAGGTATAATTAAGAGTTTCAATCCAGATTCACAAAAAGGTGTTGTAGTAATTAAAGAATTTGATAACATTGAAATTGAAACACAAAATATATCAAATATAAATATAAAACCAACAGAAGGTGAAATGGTCTT
>VH01794:64:AAHNC7YM5:1:1404:28438:32067
TAGGATTTATGATACTTAATATATAGAAATGGTTTTTATCAAAGTTAATATCATCATCTTGATTGAAAAGATTGATATTAGATTGAAGTAATAAGACCATTTCACCTTCTGTTGGTTTTATATTTATATTTGATATATTTTGTGTTTCAATTTCAATGTTATCAAATTCTTTAATTACTACAACACCTTTTTGTGAATCTGGATTGAAACTCTTAATTATACCTATTTTAATAATAAATATGTTATTAAAAATCCATTGCCTTATTTCTTATTGTGTTAATGTTGAACCATATAAATTTTT
>VH01794:64:AAHNC7YM5:1:1404:12058:42612
ATAACTAAGTCCAAGTTCCCTGATAAATTTAACATCATTTATTAAATCAACAAAACTTTGCGCATCACTAATAATGCCTGATTCATAAAGCTTTAAAGCTATTCTTCTACCAGTATACCCCTCAGGGATGGTGATATTAATAGAAAGTATAGGTCTGCCTTTCAAAAATTCTCTATATACATCAAAAGTTGAACAATGACCACTGATTAAATATTTGCCTTCCTTAAAATTTTTATCACTACCAAAAAGATAGGAAATAGCTATCAATAATTTGTCAGATCTGATCAACCATTTTTTCTTA
>VH01794:64:AAHNC7YM5:1:1404:12058:42612
TCTGATTTAATATATGAGTTTGAAGTTCAAAAGGGATGGGGAGTAAAAAAAATTGCTTGGGAACTTAAGAAAAAAGGGTTGATCAGATCTGACAAATTATTGATAGCTATTTCCTATCTTTTTGGTAGTGATAAAAATTTTAAGGAAGGCAAATATTTAATCAGTGGTAATTGTTCAACTTTTGATGTATATAGAGAATTTTTGAAAGGCAGACCTATACTTTCTATTAATATCACCATCCATGAGGGGTATACTGGTAGAAGAATAGCTTTACAGCTTTATGAATCAGGCATTATTAGTG
>VH01794:64:AAHNC7YM5:1:1404:61234:55997
TACATTGAGACCTTTAATTCTTTTTATATGCCTTATAAAGTAACTGGTTAAACTATTTTGTGGGTCTAAATCAATCAACAATACTTTTTTATTCATATCTTTCATGATATAACTAAAAATAATTGTTAATACGCTTTTACCAACGCCACCCTTAATTGATGCTATTGTTATTATTTCTGGTTTTTTTCTATCCATTTAGTTATAATACCCCCATCTGGCAATTTTTTATTGTAAAATTCATATACTTCTTTTTCTAAATTCCTTATTATATCAGTCAACTTTTTACAATATGTTGTTTTCA
>VH01794:64:AAHNC7YM5:1:1404:61234:55997
TTATTATTTGCTCAAAAGTGAAAAGTTGAAACCAACATATTGTAAAAAGTTGACTGATATAATAAGGAATTTAGAAAAAGAAGTATATGAATTTTACAATAAAAAATTGCCAGATGGGGGTATTATAACTAAATGGATAGAAAAAAACCAGAAATAATAACAATAGCATCAATTAAGGGTGGCGTTGGTAAAAGCGTATTAACAATTATTTTTAGTTATATCATGAAAGATATGAATAAAAAAGTATTGTTGATTGATTTAGACCCAAAAAATAGTTTAAACAGTTACTTTGTAAGGCATA
>VH01794:64:AAHNC7YM5:1:2101:21943:9898
TATCAAAATGAAGAGTATGAGCAATATAACAAAGATTATGATAGTGATGATTCTTATAGAGATAAAATTTTGGAATGGTGCTTGAGGGAGGTTGAGACTGTTAAAGGTTTGGTTTTTGAGTTTATGGGTTATTTTATTGATCTTAAGGAGAAGTACATTGCTCTTTTAGAGAATAGTAATGTTTTTATACAAAGTACTCTTAATATTTCTCATAAATTGTCTAAGGAAGATAATGCGAAGGTCAGTTTAGGTTATGTTATTGCTAATGTTTTGTTTATAATTAAACAATCTCTTTTTATAC
>VH01794:64:AAHNC7YM5:1:2101:21943:9898
TAAAAAATAAAATTATTACTAAAACTCTAATCAAAATTAACAATAACCTTAAATCGTTCACATTAGAGCTTTTCATAACAACCTATAAATTTTCAAGTATAAAAAGAGGTTGTTTAATTATAAACAAAACCTTAGCACTAACATACCCTCAACTGACCTTCGCATTACCTTCCGTAGACAATTTATGAGAAATATTAAGCGTACTTTGTATAAAAACATTACTATTCTCTAAAAGAGCAATGTACTTCTCCTTAAGAACAATAAACGAAACCATAACCTCAAAAACCCAACCCTTACTAGT
>VH01794:64:AAHNC7YM5:1:2101:35046:10958
CTGTAATTATTCTTTTTGCTTTTGAGTTATTTGTCTTTAACATAATCTTAAAATATTATATTATGAAGATAAAATCAAGTTTTATTTATGTAGGAATTATTCAATGAAAAAAAAATGTTTAGTATTTGTATACTTTGTATTAGCCTTAAGTATCAGTTCTTCAGTTATTGTAGAATCTATCTTTGCACAAACGGATCCTTCTAAGGGTAAGATATCTGCGTCCACTTATGGTCAAATGATGATGGATGCTTTTAATTTTATTAAGAAGAATTATGTTGAGCCTGTTGATGATGAGGCTATT
>VH01794:64:AAHNC7YM5:1:2101:35046:10958
TCAATAACAGAACTATCAGATTTTACAGGAACATTTTTCTTAACAATAGAAACTCCAATTCCAACATAGTTTCCTTCAGTAGTCTTTGAAATTTCTACTAAATCTTCTTTTGTCAAATATTGCGAATAAGGGTCATTTAATGCTTTAAACATACCTTTTAAAGCACCTTCAAAAATAGCCTCATCATCAACAGGCTCAACATAATTCTTCTTAATAAAATTAAAAGCATCCATCATCATTTGACCATAAGTGGACGCAGATATCTTACCATTAGAAGGATCCGTTTGTGCAAAGATAGATT
>VH01794:64:AAHNC7YM5:1:2101:22359:15312
ATTAGAAAGAACATTCAATATTATATATAAACTAAGCAAACAGGAAAAAATCAAAAATAAAACAGAGCAAAAAAATAGAACAAAAAATAGCAGTGTATATAATAATATAAATAATAATATAAATAATAAGAAAAAAACGATAATAGAAAGCAATAAACAACCACAAACAATAGAAAAGATATTAGAAAAATACATGTTACACAAGGGTAAACAACAAAAAAGACTACCAAGATATAAGGATACAAAGAAAAAATTAATACATGAGCTAAAAAAAAGAAAGAAAAAATAATTACAAGTATAA
>VH01794:64:AAHNC7YM5:1:2101:22359:15312
CTTAATTTTATACTTGTAATTATTTTTTCTTTCTTTTTTTTAGCTCATGTATTAATTTTTTCTTTGTATCCTTATATCTTGGTAGTCTTTTTTGTTGTTTACCCTTGTGTAACATGTATTTTTCTAATATCTTTTCTATTGTTTGTGGTTGTTTATTGCTTTCTATTATCGTTTTTTTCTTATTATTTATATTATTATTTATATTATTATATACACTGCTATTTTTTGTTCTATTTTTTTGCTCTGTTTTATTTTTGATTTTTTCCTGTTTGCTTAGTTTATATATAATATTGAATGTTCT
>VH01794:64:AAHNC7YM5:1:2101:38795:15918
CTACGAAATACACATTATAAAGAAGCACTACATTATCTCACAAAAATATATAAATTTGATAAAAATAACAAGGATGCCTTAAAATATATAGGAATAATACTCTTTCATACGGAAAACTATACTAAAGCTGTTGGGATATTTAACAGCATAAGCAAATATATACAAAATGACGTAGATGCTCTATTAGCATATGCCCAATCTCTATCCCAATTAAATCAGGACCGACTTGCATTTTCAATTGCAAACAAAATAAGAAACAAAGATGGAAGGATATATGAAGCTCTTTTAATTGAATCTGAAA
>VH01794:64:AAHNC7YM5:1:2101:38795:15918
GCTTTTTTGTAGTTCTCATGTTCTATATACAGCTCTCCTAGTTTGTAAAATAGTTTAAGGAATGTTTTTGTTGGTAAATCAGGTTTGATTTTCATCATTTCTCTAATGTTATCTTCTAATTTTGCTAAGTTATGATTTTTTGAATTGATTTCAGATTCAATTAAAAGAGCTTCATATATCCTTCCATCTTTGTTTCTTATTTTGTTTGCAATTGAAAATGCAAGTCGGTCCTGATTTAATTGGGATAGAGATTGGGCATATGCTAATAGAGCATCTACGTCATTTTGTATATATTTGCTTA
>VH01794:64:AAHNC7YM5:1:2101:22454:21465
CTTTTTTTTTTGCTATAATAATCGAAATTATTATCTTTTTCTCTTTCCTTTTCTTTCTTAAAAAACTCCTCTTTATCTACTCTTGAATAAATAGCATTAACTAAATTATAATAATTTTCTATGACCAGTCCTTCATTTTTAAGAATATTCTCAATTATGCTCTCACCAGAATCCATCTGTTTTGCAAGCTCAACCTCTTGATTCCCAGTTAACAAAAACTCTTTGCCTATTTCCTTTAAGTAAAGCCTTATGGGATCTTCAGAATTACTATCTTTTAATAAACCACTCTTAATATATCCTG
>VH01794:64:AAHNC7YM5:1:2101:22454:21465
CAAAGAAGATTTTAGTTCAGGATATATTAAGAGTGGTTTATTAAAAGATAGTAATTCTGAAGATCCCATAAGGCTTTACTTAAAGGAAATAGGCAAAGAGTTTTTGTTAACTGGGAATCAAGAGGTTGAGCTTGCAAAACAGATGGATTCTGGTGAGAGCATAATTGAGAATATTCTTAAAAATGAAGGACTGGTCATAGAAAATTATTATAATTTAGTTAATGCTATTTATTCAAGAGTAGATAAAGAGGAGTTTTTTAAGAAAGAAAAGGAAAGAGAAAAAGATAATAATTTCGATTAT
>VH01794:64:AAHNC7YM5:1:2101:58147:25914
ATTAGCATATTTTTGGTCAAATTCATTTGCATATGACGAATGACTTAAAGACATATTTAGCAAATTAATATCATTAAAATCAATATGCAAACCCATTAAAAACTCATCTAATTTTTTTCTCCGATCTGTATCCAACTTCATTACAGCAGAACTCATGATATCTAATCCTTTTTTTTCTCAATAAAGGCAACAACATCTCCTACAGTCTCAAATTCACTAGCCTCATTTTCTGGAATTTTATCATCAAATGCTTCCTCAAGTAAATATAAAAGTTCATAAATATCAAGACTGTCTGCACCGA
>VH01794:64:AAHNC7YM5:1:2101:58147:25914
AAAAAGTTAGGTCTATCATATCCGAGCAGCTTGATAAAAAAGAGGATGAAATTACTATGGAATCTAGGTTTGTTGAGGATCTCGGTGCAGACAGTCTTGATATTTATGAACTTTTATATTTACTTGAGGAAGCATTTGATGATAAAATTCCAGAAAATGAGGCTAGTGAATTTGAGACTGTAGGAGATGTTGTTGCCTTTATTGAGAAAAAAAAGGATTAGATATCATGAGTTCTGCTGTAATGAAGTTGGATACAGATCGGAGAAAAAAATTAGATGAGTTTTTAATGGGTTTGCATATT
>VH01794:64:AAHNC7YM5:1:2101:36390:45622
GTATTTTGGTAAATGATATTTGCGTCTTAAACTCATCAATTAAAACACAAGAGACTAATGATCTTAAATCTGAAGATGAGTTTTATGAAGATATTCCTTTTTAATAGTTATATTTAAGTTAAGGGGGTTAGGGGTGGTAGTATCAAAAAGGGACCTTATAGCAAAGATGATTGAAGCTAAATATGATTTTGAAGATGTTTTACTTTGTAGAAAAGACAGACAAGGAGAGCCTTTATTTGAAAGGCTTTGTAGAGAAGGGCTTACTATTCAGAATGCTAAGTTATGTTTAGATGTGTTTTTA
>VH01794:64:AAHNC7YM5:1:2101:36390:45622
AAAAGCTTAAAATTTGATCTATAAATATAGAAATACTAAAGAAACTAGCTACAAATATACTCCTATTGTTAATCTTAAGTATCCCATATCTTAAAGCGAAGTCATGACTCTTTTTGCAAATGCTTAAAAACACATCTAAACATAACTTAGCATTCTGAATAGTAAGCCCTTCTCTACAAAGCCTTTCAAATAAAGGCTCTCCTTGTCTGTCTTTTATACAAAGTAAAACATCTTCAAAATCCTATTTAGCTTCCATCATCTTTGCTATAAGGTCCCTTTTTGATACTACCACCCCTAACCC
>VH01794:64:AAHNC7YM5:1:2101:34970:48065
GTATATGATGAACAAAAAAACACAATAGGAACCGTTTGGGTCCTATTGTGTTTTTTTGTTCATCATATACAGGATATTGCTATAAACGTCATCAATTATTTCAAAGTTCATTACAATTTCTGTGAATTCATTTGACTTAATTGCTCCTATAATATTTTGATCTTCTGTTAAGTTTTCTCTCTTAACTAGAGAATTGCTGTCAACTAATATTTTTATTCTAGTTAGATCTTTGTCTACTTGTTTGATATTTGAAATGCCCCCAAAACATTCTAAAATATGTTCTGATGTTTTTATTGTTTTT
>VH01794:64:AAHNC7YM5:1:2101:34970:48065
GTGGCATAAGGACAATAGACATAGGACCTGGTGTCATTAGTATGCACTCACCGTTTGAAATAACCTCGAAATTTGACGCATATACTTCTTACACGGCTTATAAAGCATTCTTTAAGGGATGACAAAAATGAATAAAAAAACAATAAAAACATCAGAACATATTTTAGAATGTTTTGGGGGCATTTCAAATATCAAACAAGTAGACAAAGATCTAACTAGAATAAAAATATTAGTTGACAGCAATTCTCTAGTTAAGCGAGAAAACTTAACAGAAGATCAAAATATTATAGGAGCAATTAAG
>VH01794:64:AAHNC7YM5:1:2101:47070:50242
TGAGATGGTTAAACAAATTTTGTTTGCAATTAAAAAAAGGAAAGTGGAGAATCGAATTTTAGTATTTAAAAATATGGGAAAGGATAATGTTTCAATAGATGCTAAGGCTCAAATAAGGGAATTGATGTTTTTAAATATGCAGAGAGAAAACTTGAGGATATATTTGAATGGATAGTATAGAGAATAAAGACTTACAGGTTTTTAAGAAGAAGAATTCAAAAATAATAAAGGCCATCTTAAGTCATTTGGGAGACAAAAAGGTAATTACTTTTGAGGATTTATCTACCTTTTTATCAGGGGA
>VH01794:64:AAHNC7YM5:1:2101:47070:50242
ACCAAGCTTATTCCCTCATTCTCAAGGACTCCATAAATATAATCAATATTGTCAGGTTCCAACATATCCCCTGATAAAAAGGTAGATAAATCCTCAAAAGTAATTACCTTTTTGTCTCCCAAATGACTTAAGATGGCCTTTATTATTTTTGAATTCTTCTTCTTAAAAACCTGTAAGTCTTTATTCTCTATACTATCCATTCAAATATATCCTCAAGTTTTCTATCTGCATATTTAAAAACATCAATTCCCTTATTTGAGCCTTAGCATCTATTGAAACATTATCCTTTCCCATATTTTTA
>VH01794:64:AAHNC7YM5:1:2101:65002:54766
CACAAATATCTGACCCCATCTTTTCATTAATCAAGCTCATTCCCTCATTCTCACGGACTCCATAAATATAATCCCTATTGTCAGGTTCCAACATATCCCCTGATAAAAAGGTAGATAAATCCTCAAAAGTAATTACCTTTTTGTCTACCAAATGACTTAAGATGGCCTTTATTATTTTTGAATTCTTCTTCTTAACAACCTGTAAGTCTTTCTTCTCTATACTATCCATTCAAATATATCCTCAAGTTTTCTCTCTGCATATTTAAAAACATCAATTCCCTTATTTGAGCCTTAGCATCTA
>VH01794:64:AAHNC7YM5:1:2101:65002:54766
TTTTTTCTGAGAATATACTCAAAGTAGAGCTTGAAGTGGATGATGAAAAGGCTAAACAAATTTTGTTTGCAATTAAAAAAAGGAAAGTGGAAAATCGACCTTTCGCATTCAAAAATACGGGACAGGCTAATGTCTCAATAGACGCTAAAACTCACATAAGGGAATTGATGTGTTTAAATATGCAAAGCGAAAACTTGAGAATATATTTGAACGGATAGTATAGAGAATAAAGACTTACAGGTTTTTAAGACGAAGAATTCAAAAATAAGAAAGACAATCTTAAGTCGTCTGTGAGACAAAA
>VH01794:64:AAHNC7YM5:1:2102:65286:2988
TAGTGATAATCTTTACTTAAAGAGTGCAGCTTTTGAATACAACAGGAGTGGTAATTTTTTAGAAAATAAATATTTCTTCAAATATTATGTTCAAGTACAAATACAGCTACTCTGTACAGGTTTAGATAGGGGAAATTTATTTTTTATCATAGGTGGAGAGGCTATCAACTGTGTAATTGATAAGAGTGATGATTTTATTAGTTATGTAATGACTGAGGTTTCACGATTGGCGAGAGAAGTTAGTCGTATTGCCCAGTCTTTAAAATCAAATAGTGATATTGATATTAAAAATATTGATTTA
>VH01794:64:AAHNC7YM5:1:2102:65286:2988
TGATAATATCACTAAGCTCGTCTAAATCAATATTTTTAATATCAATATCACTATTTGATTTTAAAGACTGGGCAATACGACTAACTTCTCTCTCCAATCTTGAAACCTCAGTCATTAAATAACTAATAAAATCATCACTCTTATCAATTACACAGTTGATAGCCTCTCCACCTATGATAAAAAATAAATTTCCCCTATCTAAACCTGTACAGAGTAGCTGTATTTGTACTTGAACATAATATTTGAAGAAATATTTATTTTCTAAAAAATTACCACTCCTATTGTATTCAAAAGCTGCACT
>VH01794:64:AAHNC7YM5:1:2102:69376:4730
TTCAAAGTTCATTACAATTTCTGTGAATTCATTTGACTTAATTGCTCCTATAATATTTTGATCTTCTGTTAAGTTTTCTCTCTTAACTAGAGAATTGCTGTCAACTAATATTTTTATTCTAGTTAGATCTTTGTCTACTTGTTTGATATTTGAAATGCCCCCAAAACATTCTAAAATATGTTCTGATGTTTTTATTGTTTTTTTATTCATTTTTGTCATCCCTTAAAGAATGCTTTATAAGCCGTGTAAGAAGTATATACGTCAAATTTCGAGGTTATTTCAAACGGTGAGTGCATACTAA
>VH01794:64:AAHNC7YM5:1:2102:69376:4730
AAAATTTTTAGCACATTATGGCATAAGAACAATAGACATAGGACCTGGTGTCATTAGTATGCACTCACCGTTTGAAATAACCTCGAAATTTGACGTATATACTTCTTACACGGCTTATAAAGCATTCTTTAAGGGATGACAAAAATGAATAAAAAAACAATACAAACATCAGAACATATTTTAGAATGTTTTGGGGGCATTTCAAATATCAAACAAGTAGACAAAGATCTAACTAGAATAAAAATATTAGTTGACAGCAATTCTCTAGTTAAGAGAGAAAAATTAACAGAAGATCAAAATA
>VH01794:64:AAHNC7YM5:1:2102:47354:5203
GCTCAACCTCTTGATTCCCAGTTAACAAAAACTCTTTGCCTATTTCCTTTAAGTAAAGCCTTATGGGATCTTCAGAATTACTATCTTTTAATAAACCACTCTTAATATATCCTGAACTAAAATCTTCTTTGTCTAAAACTTCATCATCAAATTCATCCAATTTATCATCAATTTCATCATCACTCTGAATAGAATCATCTAACATCATACACTGACTATCAAGTTTATCTGCTTCATCAAATTCATCAATATCACAAATATCTGACCCCATCTTTTCATTAACCAAGCTTATTCCCTCATT
>VH01794:64:AAHNC7YM5:1:2102:47354:5203
ATCAGGGGATATGTTGGAACCTGACAATATTGATTATATTTATGGAGTCCTTGAGAATGAGGGAATAAGCTTGGTTAATGAAAAGATGGGGTCAGATATTTGTGATATTGATGAATTTGATGAAGCAGATAAACTTGATAGTCAGTGTATGATGTTAGATGATTCTATTCAGAGTGATGATGAAATTGATGATAAATTGGATGAATTTGATGATGAAGTTTTAGACAAAGAAGATTTTAGTTCAGGATATATTAAGAGTGGTTTATTAAAAGATAGTAATTCTGAAGATCCCATAAGGCTT
>VH01794:64:AAHNC7YM5:1:2102:45726:7134
GACCGAGCTAAGGAAATATCTAATTCTAAGATACAAAGAGGTGTTAAGGGTAATAATCTTGGTCGGGATGATTTTTTGAAACTACTTGTTACTCAACTTAAATATCAAGATCCTACAGACCCAATGAAAGATAAAGAGTTTATTTCGCAAATGGCACAATTCTCAGCTCTTGAACAAATGACAAATATGAGTAAATCTTTTGAGAGGCTCTCATCTGTTCTTGGTATAAATAAAGATTTGGATTTATTGGGCAAAATAGTTGAGTTTGAACATGTTGATGGAGAGATTATTAAGGGTAAAG
>VH01794:64:AAHNC7YM5:1:2102:45726:7134
GATGATTCTGAAGACCAGAAACACCAGAATATAAAGACCTCATCATATAACTACTCCTCCAATCCTACTGACAAAATATTATTATAAACATAATACTTGCCATCAATCATAATTTGTGGAACTATTCCTGTTTTAATATTTGTAACTTTACCCTTAATAATCTCTCCATCAACATGTTCAAACTCAACTATTTTGCCCAATAAATCCAAATCTTTATTTATACCAAGAACAGATGAGAGCCTATAACAAGATTTACTCATATTTGTCATTTGTTCAAGAGCTGAGAATTGTGCCATTTGCG
>VH01794:64:AAHNC7YM5:1:2102:44571:14763
ACTAGAATAAAAATATTGCGTTTAAGCTTGGTTCTTGCGATGCGGAAACATTTTTATTTTTAGCTGGTTCTGGGGATTTAGATGTTACTTGTAGAAGTATTTTTGGAAGGAATAGACGATTTGGTCGTGAAATTGTTAGTAAAAATATCTTAGAAGGTTTGGCTGGTATAGATGATTTGATAAATAATATTCATAAAATTGGTTATTTGCCAGAGGGAGTAATTGCTGCTAATGAAGTTGCTTTGCTTTTTAAATTTTATACACTATGCTCGCTAAATTATGACAATTTGAATCACTACCT
>VH01794:64:AAHNC7YM5:1:2102:44571:14763
GCTTTTTAAATTTTTAGGTAGTGATTCAAATTGTCATAATTTAGCGAGCATAGTGTATAAAATTTAAAAAGCAAAGCAACTTCATTAGCAGCAATTACTCCCTCTGGCAAATAACCAATTTTATGAATATTATTTATCAAATCATCTATACCAGCCAAACCTTCTAAGATATTTTTACTAACAATTTCACGACCAAATCGTCTATTCCTTCCACAAATACTTCTACAAGTAACATCTAAATCCCCAGAACCAGCTAAAAATAAAAATGTTTACGCATCGCAAGAACCAAGCTTAAACGCAA
>VH01794:64:AAHNC7YM5:1:2102:54701:32919
TACAAAAGAAACACAAAAAAAACACTTCAAAAATAGGAGGTTTAAAATTTTTAAATCTAAAAATGCAACTAAAAATGTCAGTCATAATATAACTAATAACAAATATATAAATAATAAAGAAAAAATAGGAAAAGAAAATAAAAGAAAGATAATAAATAATACAGATTATCTAATAAGGAATGTGTCTAAATGGAAAACAATGAGATATTTAGACAAAATAAAAGAAAACGCAAACAAGAGAAGATATGAAGATAACATAATAAGAACAAAAGAATGGTTGGAGGCCTTAAAGATTAAGAAA
>VH01794:64:AAHNC7YM5:1:2102:54701:32919
GGATATTTCTTAATCTTTAAGGCCTCCAACCATTCTTTTGTTCTTATTATGTTATCTTCATATCTTCTCTTGTTTGCGTTTTCTTTTATTTTGTCTAAATATCTCATTGTTTTCCATTTAGACACATTCCTTATTAGATAATCTGTATTATTTATTATCTTTCTTTTATTTTCTTTTCCTATTTTTTCTTTATTATTTATATATTTGTTATTAGTTATATTATGACTGACATTTTTAGTTGCATTTTTAGATTTAAAAATTTTAAACCTCCTATTTTTGCAGTGTTTTTTTTGTGTTTCTT
>VH01794:64:AAHNC7YM5:1:2102:48282:33430
CCTTGCTTGATTCTCATTTGTTACCAAAGCTTGATTATTTACTCTTATATCTGTTACTTTTCTCTTTTGTTTACCCAGTTTCTTAACTGCTCTGCGCATTCTAGTTTTTGTATGTATAATATTTTTTGTCATATTTAAACTCCTAATTGATTATCTATAAAAAATAATATAACAAAAACTAAAAATAATAAATACTTTCATCTAAAAAAGTAAAATATTTTGAAATTAAAAATAGAAAAACTTTAATAAAAAGTGGATTTTGTTAATAATTTTATTTAATTAATTTAAAATTACCAACAAA
>VH01794:64:AAHNC7YM5:1:2102:48282:33430
AAAAAGAAATAATTAATGTAGATTACGACTTGAAAAAGTTAGTTAATTATTGTAACATTTTTTTCAGATTATATTTAGTCATTTTAATATGATCCTAATTGGAAATTATGTGACCTTTAGTGGGTTTTGTTGGTAATTTTAAATTAATTAAATAAAATTATTAACAAAATCCACTTTTTATTAAAGTTTTTCTATTTTTAATTTCAAAATATTTTACTTTTTTAGATGAAAGTATTTATTATTTTTAGTTTTTGTTATATTATTTTTTATAGATAATCAATTAGGAGTTTAAATATGACAA
>VH01794:64:AAHNC7YM5:1:2102:48111:36289
CTTCCGAACCTACAGCAAGATTAATTGAGCTTAAATCAAACTTAGACTTATTTGCAATTCCATCACACTCACCATAAACATAAAGCATCATCGAATCTATTTTGAAATAAACATTTATATTAGCACTCTCTTTCCTAAGATTATCTAAGAAAAAAGACCCAATAATAACAGAATTAGAAAAGTCATCATGCTCACTAATATAAAAATCCAATTTTACATTAGTCTCATCTGCAATCTTACCTAATACCACTCTCTTTACAGCAGTATCATCCAAATTTAAAATTGAAAAATATTCATCATT
>VH01794:64:AAHNC7YM5:1:2102:48111:36289
TTTAGCCATAAGGCTGTCTAATGATGAATATTTTTCAATTTTAAATTTGGATGATACTGCTGTAAAGAGAGTGGTATTAGGTAAGATTGCAGATGAGACTAATGTAAAATTGGATTTTTATATTAGTGAGCATGATGACTTTTCTAATTCTGTTATTATTGGGTCTTTTTTCTTAGATAATCTTAGGAAAGAGAGTGCTAATATAAATGTTTATTTCAAAATAGATTCGATGATGCTTTATGTTTATGGTGAGTGTGATGGAATTGCAAATAAGTCTAAGTTTGATTTAAGCTCAATTAAT
>VH01794:64:AAHNC7YM5:1:2102:12721:37936
TTTAAGATGGAGATTATTTTTATTAGTCTAACTTGATTTTTTTTGAGTTTACTGTTATTATATAAAAATAAATTTAAATTTTTCATCGATTTATCCTTTATTTCAGTTTGTTTAAGACCTTGATTTTTAGGTCTTTTTTGTCTCTTTTTTTTAAAAAACAAAATCAGCATAATATATATATATACTAAAAAAATTATTTTGTCAATTTGATTTACAAAATGATGTTCATAGTTTATAATAAAGTTAGTTATATTAGACTATAATTTGTGCTATTAATGAAAACTTATTTAGGAGATAGAAT
>VH01794:64:AAHNC7YM5:1:2102:12721:37936
GAAAAAATCAAAAATAAAACAGAACAAAAAAATAGAACAAAATTTTAATGTAATTCGCACAACATTCTATCTCCTAAATAAGTTTTCATTAATAGCACAAATTATAGTCTAATATAACTAACTTTATTATAAACTATGAACATCATTTTGTAAATCAAATTGACAAAATAATTTTTTTAGTATATATATATATTATGCTGATTTTGTTTTTTAAAAAAAAGAGACAAAAAAGACCTAAAAATCAAGGTCTTAAACAAACTGAAATAAAGGCTAAATCGATGAAAAATTTAAATTTATTTTT
>VH01794:64:AAHNC7YM5:1:2102:64377:37974
TTCAGATGAGCCTATGTTTGAGGAAGCTCTTGAAATTATTCGTTCTACGAAAAAAGCATCTGCGTCTTATCTACAGAGACGATTAAAGATAGGATATAATAGAGCTGCACGAATTATTGAGCTTATGGAAGAGATGGGATATATAGGTCCTGTAAATGGCTCAAAACCACGGGATGTGTTTATTTAGATATTAAAAAGGACATTCAATATGAATATCCCTCTATTTTATTATTTACCGATTTTTTGTTTTAACTTTCTTACTTTTTTTGCTTGTTTTCTTTTGAATGCTTTTTCTTTTTTT
>VH01794:64:AAHNC7YM5:1:2102:64377:37974
TGGAAAAGAAGAGAATATTATGAAAAACCATCTACCATTCGCGTCAAAAAAGAAAAAGCATTCAAAAGAAAACAAGCAAAAAAAGTAAGAAAGTTAAAACAAAAAATCGGTAAATAATAAAATAGAGGGATATTCATATTGAATGTCCTTTTTAATATCTAAATAAACACATCCAGTGGTTTTGAGCCATTTACAGGACCTATATATCCCATCTATTCCATAAGCTCAATAATTCGTGCAGCTCTATTATATCCTATCTTTAATCGTCTATGTAGATAAGACGCAGATGCTTTTTTAGTAG
>VH01794:64:AAHNC7YM5:1:2102:12664:43407
CCTGAGTTTTATTCTTACCTACAGTGGTTTTATTAATATCATCATATACAATACCCATCCTACTGCACAAAGACTTAACAGCACCATTATAATCAAGTTTCTCAATATCCATCAAAAATTTGATGGCATCTCCGCCCTTCCTACATCCAAAACAATAAAAAAGTCCCTGAGCAGGAGTTATAGAAAAAGAAGGGGTCCTTTCAGCATGAAAAGGACAAAGCCCCTTATAAGATGCTCCTGATTTAACTAATCTAACACGCTCACTTATTAAAGCTACAATATCTACTCTCTGTTTAATTAA
>VH01794:64:AAHNC7YM5:1:2102:12664:43407
AATTTTATTACTAAGGATTAAGGAAATATGGAGTATGCTAAGGTTATAGATTTAATTAAACAGAGAGTAGATATTGTAGCTTTAATAAGTGAGCGTGTTAGATTAGTTAAATCAGGAGCATCTTATAAGGGGCTTTGTCCTTTTCATGCTGAAAGGACCCCTTCTTTTTCTATAACTCCTGCTCAGGGACTTTTTTATTGTTTTGGATGTAGGAAGGGCGGAGATGCCATCAAATTTTTGATGGATATTGAGAAACTTGATTATAATGGTGCTGTTAAGTCTTTGTGCAGTAGGATGGGTA
>VH01794:64:AAHNC7YM5:1:2102:25294:48803
AGTGAAGAAGCCCAAAATCTTATTAAAAGTAAGCTAAAGAAAGAATTGCAAAAAGGTAGTTGAGTTTGGCAGAGACAACAAATTTGAAAAATTTTTTCATTGAATATGAGGGAAAAAAATATTATACTCCTCTTTTTTTGGCTAAAATTAATAATATTTCTTATTTTACAATAAAAAATAAGATTAAAAAGCTTAATATCTCAATTAAGGCAAAAGATATTGGTGTTGTTAATTCTTTGTCTGAGGAACTCTTAATTGCTGAAGATAATTTAGATAAACTTTTTTATGATAAAAGGTTTAA
>VH01794:64:AAHNC7YM5:1:2102:25294:48803
TAAATCCCAACATTATTGCTGTTACACTCTTACCAACTCCACCCTTAATTGAAGAGGTTGTTATAATATCTCTCACCCCATACCTATAGAATCTAAACACTTAAACCTTTTATCATAAAAAAGTTTATCTAAATTATCTTCAGCAATTAAGAGTTCCTAAGACAAAGAATTAACAACACCAATATCTTTTGCCTTAATTGAGATATTAAGCTTTTTAATCTTATTTTTTATTGTAAAATAAGAAATATTATTAATTTTAGCCAAAAAAAGAGGAGTATAATATTTTTTTCCATCATATTCA
>VH01794:64:AAHNC7YM5:1:2103:65475:4313
ATCAGCAGCAACACCAAAATTCAAGCCCCAATGTCCCCTCCCTTCTAAATTAGGCATAAAAGAGTTTTGCCTTGAAAAATTTGAAGAAAACCCTAAATTTGGGATCAAAAGATTCCAAGAATTATCTTTATATAATTTTTTTATCTTCTATCTATACTCAGCATCTCTAGATTCCAAACTGTTCTCTAAAGCCATACGAATAGCATCTTCAACAGATATTTTAATAACTTCTGCATAAGAAGAAAAAGATAAAATAAAAATTAATACTAACCTCTTAATTATTTACTCCTATAAATACAAC
>VH01794:64:AAHNC7YM5:1:2103:65475:4313
AAATAAGTATCAAGTTGAATATTATAAAAAATTTTTTGAAAATATGCATGTGTGCATTAATCTTACAAATTTGTGCTCCTCTCATGTCAATTATGCCCAGCATGGTTAAATTTAGTATATTAAGAAGTAAGTATTTTGTTGTATTCATAGGAGTAACCACTCAAGAGGTCAGCATCAATTTTTATTTCATCTTTTCCTCCTCATGCAAAAGTCATCAAACTATCTGTTAAAGCTACTATCCGCATGACTTCAAAGAACATTCTGAAATCCAAAGCTACTAATCATAGAGAAAAACCAAAAA
>VH01794:64:AAHNC7YM5:1:2103:31581:17603
ATTTAGCAATATCAATCTCTATAATTGAACTTATCATAATGTTATATATCAAAATAGAATTTATTTTAATCATAATTTTAAAAAATATACTAATATTAAGCATTCCTAACAAGACAAAAATTCTAAAAAAGATAGTAATAATGCTTATTTGGATAACAAATCTCATACTAATAACGTCAATACAAACAACCTTAATGACGGCAAAACCAGTTGCACTAAGCTATTTCATATCAATTTCACTTTTCTCTGCAATACTTACCAACATCGTAGAACATTTAAAATATAAAACTGAGACAATAAG
>VH01794:64:AAHNC7YM5:1:2103:31581:17603
CACGACATTTGTATGTCGTGTGATATTATGGTAATGGCGATTATTAGAAAAAGAATGATAGATTCAATCTTTTCAAATTTTGTAAATTCTTGTCTTATTGTCTCAGTTTTATATTTTAAATGTTCTACGATGTTGGTAAGTATTGCAGAGAAAAGTGAAATTGATATGAAATAGCTTAGTGCAACTGGTTTTGCCGTAATTAAGGTTGTTTGTATTGACGTTATTAGTATGAGATTTGTTATCCAAATAAGCATTATTACTATCTTTTTTAGAATTTTTGTCTTGTTAGGAATGCTTAATA
>VH01794:64:AAHNC7YM5:1:2103:7514:22847
TTCACATTCTGTATTTATGTGTAAATCCAGATCAAATAAATATATTTTTTTATAAGAAGATTCAATTTGATTTATCAATAGCTTTTCAAGTCCTTTAATGTTATACAGATCTGTTTGTTGATCAATGATTGTGAGATCTTGAATACTGTGTTTAGATTTTAACTCTGATATGTCTTTGATTGTAATTAATTTATCAATATTGTTTTGAGCAATTGTACTGATAAATAAGTCTACTATTAATTTTTTGTTATTCTTAATCTTTAAAAGGCAGTTGGTTATTAGTATGTTTTTGAATTCGGGA
>VH01794:64:AAHNC7YM5:1:2103:7514:22847
ATTAACGAAAAAGGAAGCAAAGAACTTGAACTCCCAATAAAGATTGGGGGCAAAACAAATAAAATAAGTGACATCAATATCATAGATTTAGAAAAAGATACAAAAATAGATTTAAGTTACAATATAAATGATATTCCCGAATTCAAAAACATACTAATAACCAACTGCCTTTTAAAGATTAAGAATAACAAAAAATTAATAGTAGACTTATTTATCAGTACAATTGCTCAAAACAATATTGATAAATTAATTACAATCAAAGACATATCAGAGTTAAACTCTAAACACAGTATTCAAGATC
>VH01794:64:AAHNC7YM5:1:2103:7571:22980
TTCACATTCTGTATTTATGTGTAAATCCAGATCAAATAAATATATTTTTTTATAAGAAGATTCAATTTGATTTATCAATAGCTTTTCAAGTCCTTTAATGTTATACAGATCTGTTTGTTGATCAATGATTGTGAGATCTTGAATACTGTGTTTAGATTTTAACTCTGATATGTCTTTGATTGTAATTAATTTATCAATATTGTTTTGAGCAACTGTACTGATAAATAAGTCTACTATTAATTTTTTGTTATTCTTAATCTTTAAAAGGCAGTTGGTTATTAGTATGTTTTTGAATTCGGGA
>VH01794:64:AAHNC7YM5:1:2103:7571:22980
ATTAACGAAAAAGGAAGCAAAGAACTTGAACTCCCAATAAAGATTGGGGGCAAAACAAATAAAATAAGTGACATCAATATCATAGATTTAGAAAAAGATACAAAAATAGATTTAAGTTACAATATAAATGATATTCCCGAATTCAAAAACATACTAATACCCAACTGCCTTTTAAAGATTAAGAATAACAAAAAATTCATAGTAGACTTATTTATCAGTACAGTTGCTCAAAACACTATTGATAAATTAATTACAATCAAAGACATATCAGAGGTAACATCTAAACCCAGTATTAAAGATC
>VH01794:64:AAHNC7YM5:1:2103:27245:24513
ACTTGGTACTTCTTTTTCAAGGGAGCATTTTGCTTTAATTAAGAGATATGCAAATAAAATAATCATGTGTTTTGATGATGATGATGCTGGGCTTTTAGCTACCTTTAAGGCTTATCAGATTTGTTTACCGTTTGATATTGATGTAAGTGTAATTAGGATAAAGTATGGAGTTGATCCTGCAGATGTTTTAAAGAATAAAGGTGCTTTTGCCTTAAAGGATGTAATTAACGATAGTTGTGATGCTTTTGAGTATCTTTTGGAAAAATATTCAGATAAATATGATTTAAGTAAAACAACAGAT
>VH01794:64:AAHNC7YM5:1:2103:27245:24513
GACCCAAGCTTTTTTAAAAGAAGATCCCTTTGCGTATTAGTACTTGACAAACTTATCAAATTTATAAACATACCAACCATACTATTTAAATCTGTTGTTTTACTTAAATCATATTTATCTGAATATTTTTCCAAAAGATACTCAAAAGCATCACAACTATCGTTAATTACATCCTTTAAGGCAAAAGCACCTTTATTCTTTAAAACATCTGCAGGATCAACTCAATACTTTATCCTAATTACACTTACATCACTATCAAACGGTAAACAAATCTGATAAGCCTTAAAGGTAGCTAAAAGCA
>VH01794:64:AAHNC7YM5:1:2103:52997:32351
CTTACTTGCAACGGCAATTGCTTCAATATTATGTGAATATTCAGTCTTGGAATTGAATATAATAAAATTATTAGTTCAAAAATTAACCATTTCAAGTTTTTCTAAAATATTGCTTAAAATTTTAGATAGATATACTAATATTGATCAATAATCTTAAGATTTCAACTCATATAAGTATTTATCACTTTAATGACAGATTACTTGCAAGTGAAATATTGATAATTTGCCTTATATTTATTTTGAGAGATGAGGACAAGAAGTCTTAACTATAATTTTTGAATATGTTGGGAATTAAGATAGA
>VH01794:64:AAHNC7YM5:1:2103:52997:32351
CCCCAACACTCCTATCAATCCTCTCCAAAACAAGACGTAGGAGTAGGGGCTTTCTTTTCTTGTATTCTAAGTAAAACTTATTCTTAATAGAAGAGATTTCAAATTAAGAATATAATAGTCTATCTTAATTCCCAACATATTCAAAAATTATAGTTAAGACTTCTTGTCCTCATCTATCAAAATAAATATAAGGCAAATTATCAATATTTCACTTGCAAGTAATCTGTCATTAAAGTGATAAATACTTATATGAGTTGAAATCTTAAGATTATTGATCAATATTAGTATATCTATCTAAAAT
>VH01794:64:AAHNC7YM5:1:2103:53357:32711
CTTACTTGCAACGGCAATTGCTTCAATATTATGTGAATATTCAGTCTTGGAATTGAATATAATAAAATTATTAGTTCAAAAATTAACCATTTCAAGTTTTTCTAAAATATTGCTTAAAATTTTAGATAGATATACTAATATTGATCAATAATCTTAAGATTTCAACTCATATAAGTATTTATCACTTTAATGACAGATTACTTGCAAGTGAAATATTGATAATTTGCCTTATATTTATTTTGAGAGATGAGGACAAGAAGTCTTAACTATAATTTTTGAATATGTTGGGAATTAAGATAGA
>VH01794:64:AAHNC7YM5:1:2103:53357:32711
CCCCAACACTCCTATCAATCCTCTCCAAAACAAGACGTAGGAGTAGGGGCTTTCTTTTCTTGTATTCTAAGTAAAACTTATTCTTAATAGAAGAGATTTCAAATTAAGAATATAATAGTCTATCTTAATTCCCAACATATTCAAAAATTATAGTTAAGACTTCTTGTCCTCATCTATCAAAATAAATATAAGGCAAATTATCAATATTTCACTTGCAAGTAGTCTGTCATTAAAGTGATAAATACTTATATGAGTTGAAATCTTAAGATTATTGATCAATATTAGTATATCTATCTAAAAT
>VH01794:64:AAHNC7YM5:1:2103:55686:33903
CTTACTTGCAACGGCAATTGCTTCAATATTATGTGAATATTCAGTCTTGGAATTGAATATAATAAAATTATTAGTTCAAAAATTAACCATTTCAAGTTTTTCTAAAATATTGCTTAAAATTTTAGATAGATATACTAATATTGATCAATAATCTTAAGATTTCAACTCATATAAGTATTTATCACTTTAATGACAGATTACTTGCAAGTGAAATATTGATAATTTGCCTTATATTTATTTTGAGAGATGAGGACAAGAAGTCTTAACTATAATTTTTGAATATGTTGGGAATTAAGATAGA
>VH01794:64:AAHNC7YM5:1:2103:55686:33903
CCCCAACACTCCTATCAATCCTCTCCAAAACAAGACGTAGGAGTAGGGGCTTTCTTTTCTTGTATTCTAAGTAAAACTTATTCTTAATAGAAGAGATTTCAAATTAAGAATATAATAGTCTATCTTAATTCCCAACATATTCAAAAATTATAGTTAAGACTTCTTGTCCTCATCTCTCAAAATAAATATAAGGCAAATTATCAATATTTCACTTGCAAGTAATCTGTCATTAAAGTGATAAATACTTATATGAGTTGAAATCTTAAGATTATTGATCAATATTATTATATCTATCTAAAAT
>VH01794:64:AAHNC7YM5:1:2103:56329:38447
ATTAAAATCATACTTTACTCCTTTTATATTTCCTTTAATCCATATTTTTTTGAAATAAATTCTATTTCATCTTGTCTTAATATTTTTTTTATTCCGGTTTCTGTTTTGGGTATGGACTTGACATAATTTTTATTTTCACTAGGAGGTACGATTTTGTCATCTCTTATTATGTATTTTATATATGGGACATTAATATTATCTTCGTTAATTTTTATTATTTTGGCAATTGAATTGTCATTGAGTTCAACAATAAAACCCAGAGGACATTGAGAGAGAACCTTAATTATTAGTTTTAAAACTC
>VH01794:64:AAHNC7YM5:1:2103:56329:38447
GATAGAACATATAAAGGGGCTTCAAACTCTGGTGCATCTCTTATTGAACTAATACAAGATGCTGATAAGCAATTTGATAAAAGAGTTTTAAAACTAATAATTAAGGTTCTCTCTCAATGTCCTCTGGGTTTTATTGTTGAACTCAATGACAATTCAATTGCCAAAATAATAAAAATTAACGAAGATAATATTAATGTCCCATATATAAAATACATAATAAGAGATGCCAAAATCGTACCTACTAGTGAAAATAAAACTTATGTCAAGTCCATACCCAAAACAGCAACCGTAATAAACAAAA
>VH01794:64:AAHNC7YM5:1:2103:10411:38769
AATTTATCCTCATCAAGAGATAATACTTGCATTCCTCTAGCATCCTTACCTTGCTCAGATATTTTGTCAACCAATGTTCGTAAAACTTTCGAAGTCTTACTTACAAGTAATATTTCATCATCCTGTGCAACTGTAATAGCATCAACAACTTCACCTGCCTTTTCATCGGATTTCTTATAGCAAGTATAACCAGTAGCGCCTCTTTTAAGCTCAGTCACTCTAGATATTTCTAATCTCTTTCCATATCCATTCTCAGAAACAATTAAAAGATGGGATCCTTGTTTTGCTGATAACGCCTTAA
>VH01794:64:AAHNC7YM5:1:2103:10411:38769
TTGTCTTTCTAAGAAGGGCAATGCTTTTGCATTTAATTCAAATGATATTAGGCTTACACATAGAGGGACTCAGGGTGTGTCTGGTATGAAAGTAAGAGAGGGAGATATGCTTATTAAGGCGTTATCAGCAAAACAAGGATCCCATCTTTTAATTGTTTCTGAGAATGGATATGGAAAGAGATTAGAAATATCTAGAGTGACTGAGCTTAAAAGAGGCGCTACTGGTTATACTTGCTATAAGAAATCCGATGAAAAGGCAGGTGAAGTTGTTGATGCTATTACAGTTGCACAGGATGATGAA
>VH01794:64:AAHNC7YM5:1:2103:10070:44032
GTTAGAATTTTGATTAATGTCGATTTTCCTGCTCCATTTGGACCAAGTATTCCAAGAACCTCTCCTTCGTTAACTTTGAAGCTTACATTAAAGAGAGCTGCAAATGAGCCATATGTTTTAGTGATATTCTTTGCATTTATCATATGATGTCTCCTTATTAAGTACTATTATTTTATAATAAATTTATCTTTATTTGCTTTCAGTCTCATTCCATCTTTTGTTAAAAATATCTCTCCATTTGGATATTCTTGTTTTGCTTCGTTTAGTAGCTCGCATAGATCTTTATTTAGTGTATATCTTT
>VH01794:64:AAHNC7YM5:1:2103:10070:44032
GCAGCAAAAATTACAAAAGAAGCAAAGGTAAATCAAACAGGACTAATCCATTTTAGTGAAAGATATACACTAAATAAAGATCTATGCGAGCTACTAAACGAAGCAAAACAAGAATATCCAAATGGAGAGATATTTTTAACAAAAGATGGAATGAGACTTAAAGCACATAAAGATAAATTTATTATAAAATAATAGTACTTAATAAGGAGACATCATATGATAAATGCAAAGAATATCACTAAAACATATGGCTCATTTGCAGCTCTCTTTAATGTAAGCTTCAAAGTTAACGAAGGAGAGG
>VH01794:64:AAHNC7YM5:1:2103:18459:45035
GGGTATACTGGTAGAAGAATAGCTTTAAAGCTTTATGAATCAGGCATTATTAGTGATGCGCAAAGTTTTGTTGATTTAATAAATGATGTTAAATTTATCAGGGAACTTGGACTTAGTTATGATTCTCTTGAAGGTTTTTTGTTTCCAGATACTTATAAATTTTATAAGGGTATGGATATAAAGGAAATAATTCGAATTTTTGTTGGTAATTTTTTTAGCAAACTTGGTTCTATTGGAATAGAGCATAAATCTTATTCTAGTGGAGAGTTTTATAATAAATTGATAGTTGCTTCTATTGTTT
>VH01794:64:AAHNC7YM5:1:2103:18459:45035
GTATTATATGCAGAATTAATCTCTAAATCTGAAAAATAAATTCTTGTAGGATGAGTTTTTCTTAGCCCTTCAGTAATAATATACTCAATTGTAGCACAAGATTGTAATGCCATATTAGAATTTATCCTATTATAAAAAACAGATGCCATTACTGGTGCTTCACTCTTAACTCGATACTCACGCTCAACAATAGAAGCAACTATCAATTTATTATAAAACTCTCAACTAGAATAAGATTTATGCTCTATTCCAATAGAACCAAGTTTGCTAAAAAAATTACCAACAAAAATTAGAATTCTTT
>VH01794:64:AAHNC7YM5:1:2103:17853:46020
GGGTATACTGGTAGAAGAATAGCTTTAAAGCTTTATGAATCAGGCATTATTAGTGATGCGCAAAGTTTTGTTGATTTAATAAATGATGTTAAATTTATCAGGGAACTTGGACTTAGTTATGATTCTCTTGAAGGTTTTTTGTTTCCAGGTACTTATAAATTTTATAAGGGTATGGATATAAAGGAAATAATTCGAATTTTTGTTGGTAATTTTTTTAGCAAACTTGGTTCTATTGGAATAGAGCATAAATCTTATTCTAGTGGAGAGTTTTATAATAAATTGATAGTTGCTTCTATTGTTG
>VH01794:64:AAHNC7YM5:1:2103:17853:46020
GTATTATATGCAGAATTAATCTCTAAATCTGAAAAATAAATTCTTGTAGGATGAGTTTTTCTTAGCTCTTCAGTAATAATATACTCAATTGTAGCACAAGATTGTAATGCCATATTAGAATTTATCCTATTATAAAAAACAGATGCCATTACTGGTGCTTCACTCTTAACTCGATACTCACGCTCAACAATAGAAGCAACTATCAATTTATTATAAAACTCTCCACTAGAATAAGATTTATGCTCTATTCAAATAGAACCAAGTTTGCTAAAAAAATTACCAACAAAAATTCGAATTATTT
>VH01794:64:AAHNC7YM5:1:2104:66952:7759
AAAATTAGTGATAATCTTTACTTAAAGAGTGCAGCTTTTGAATACAACAGGAGTGGTAATTTTTTAGAAAATAAATATTTCTTCAAATATTATGTTCAAGTACAAATACAGCTACTCTGTACAGGTTTAGATAGGGGAAATTTATTTTTTATCATAGGTGGAGAGGCTATCAACTGTGTAATTGATAAGAGTGATGATTTTATTAGTTATGTAATGACTGAGGTTTCAAGATTGGAGAGAGAAGTTAGTCGTATTGCCCAGTCTTTAAAATCAAATAGTGATATTGATATTAAAAATATTG
>VH01794:64:AAHNC7YM5:1:2104:66952:7759
ACAAAATTATTTTTCAAAAAATCCCTGATAATATCACTAAGCTCGTCTAAATCAATATTTTTAATATCAATATCACTATTTGATTTTAAAGACTGGGCAATACGACTAACTTCTCTCTCCAATCTTGAAACCTCAGTCATTACATAACTAATAAAATCATCACTCTTATCAATTACACAGTTGATAGCCTCTACACCTATGATACAAAATAAATTTCCACTATCTAAACCTGTACAGAGTAGCTGTATTTGTACTTGAACATAATATTTGAAGAAATATTTATTTTCTAAAAAATTAACAC
>VH01794:64:AAHNC7YM5:1:2104:34137:10314
AAGATATTAAAAAAATAAACCTCAAAATGCTCAACATAATAAGTTCCTACAAGTTATAAAAAATAAAAAATCTAGGATTTTCCCATAGACAGAACTTCTTTTATCTTTTGTTTAGCTTCTTCAAAGCTAATTTGCAAGGCTAAACTAATCTCATGTTGCAAAATCAATTCAAAATCATTTAAAATTCTTTTCTCATAGAAAGGTAATTCTTTTTGCATAGATTTTGTATACAAAAATTTATACAATTTAGCGGTACTTAATATATCACTTTGTTTATAAAAATCATGACTACCATCTTTTA
>VH01794:64:AAHNC7YM5:1:2104:34137:10314
AGAAAGTAGAAGAAGTTTTCAATATTATTAAAGACTTTGAAGAGCAAATAGATCAAAAAAAGATAAAAGATGGTAGTCATGATTTTTATAAACAAAGTGATATATTAAGTACCGCTAAATTGTATAAATTTTTGTATACAAAATCTATGCAAAAAGAATTACCTTTATATGAGAAAAGAATTTTAAATGATTTTGAATTGATTTTGCAACATGAGATTAGTTTAGCCTTGCAAATTAGCTTTGAAGAAGCTAAACAAAAGATAAAAGAAGTTCTGTCTATGGGAAAATCCTAGATTTTTTA
>VH01794:64:AAHNC7YM5:1:2104:10600:10750
TTCTTGTTCAAATTTGTACAAAATTGGATGGGAAGCTATAATATACATATTGTCGTTTATCTCATTAATATACTTGTTCAAATTAGAGTTTTTATGGGCTTTAAGCATGTAATATACATTGAGACCTTTAATTCTTTTTATATGCCTTATAAAGTAACTGGTTAAACTATTTTGTGGGTCTAAATCAATCAACAATACTTTTTTATTCATATCTTTCATGATATAACTAAAAATAATTGTTAATACGCTTTTACCAACGCCACCCTTAATTGATGCTATTGTTATTATTTCTGGTTTTTTT
>VH01794:64:AAHNC7YM5:1:2104:10600:10750
AAAAAGTTGACTGATATAATAAGGAATTTAGAAAAAGAAGTATATGAATTTTACAATAAAAAATTGCCAGATGGGGGTATTATAACTAAATGGATAGAAAAAAACCAGAAATAATAACAATAGCATCAATTAAGGGTGGCGTTGGTAAAAGCGTATTAACAATTATTTTTAGTTATATCATGAAAGATATGAATAAAAAAGTATTGTTGATTGATTTAGACCCACAAAATAGTTTAACCAGTTACTTTATAAGGCATATAAAAAGAATTAAAGGTCTAAATGTATATTACATGCTTAAAGA
>VH01794:64:AAHNC7YM5:1:2104:60590:14158
AGTAAAACTTTTAGAAAAGGAAATTTTCATTTATAAAAATTACTATTTTTATCATTATATTTTAGGAATGTCTTATCTTCGAATGGGAAATTTAGGAACTGCTCAAACATATCTAAAGAAAGCTTACACTTTAAATCCAACAGAACCAGATGTAAAGCAATCAATCGCAATACTATTAGCAGCTCAAGGCAAAGAAGATAAGGCTATACAAATATGGCTTAAAATGATAGAAGAGAATCAAGAAATACAACGATCAGAATTCTCACTAGAAACCATTAGAAAAAATCCTATTCAAGGAGCA
>VH01794:64:AAHNC7YM5:1:2104:60590:14158
TTCTGGAAATAGCTTGGTATATATTTTGTTTTTATTAAGGAATAGTGCTCCTTGAATAGGATTTTTTCTAATGGTTTCTAGGGAGAATTCTGATCGTTGTATTTCTTGATTCTCTTCTATCATTTTAAGCCATATTTGTATAGCCTTATCTTCTTTGCCTTGAGCTGCTAATAGTATTGCGATTGATTGCTTTACATCTGGTTCTGTTGGATTTAAAGTGTAAGCTTTCTTTAGATATGTTTGAGCAGTTCCTAAATTTCCAATTCGAAGATAAGACATTCCTAAAATATAATGATAAAAA
>VH01794:64:AAHNC7YM5:1:2104:7249:20197
GGATTAGATATCATGAGTTCTGCTGTAATGAAGTTGGATACAGATCGGAGAAAAAAATTAGATGAGTTTTTAATGGGTTTGCATATTGATTTTAATGATATTAATTTGCTAAATATGTCTTTAAGTCATTCGTCATATGCAAATGAATTTGACCAAAAATATGCTAATAATGAAAGATTAGAGTTTTTAGGAGATTCTGTTCTTAATCTTATTATTACAGATTATTTATATAGGTTTTATCCTGAAAAGAGTGAAGGTGAACTTAGTAAAGCCAGATCTTATATTTATACTACGCCTCGTC
>VH01794:64:AAHNC7YM5:1:2104:7249:20197
CCAAAATTTAAGCCTTCAAAGTCTAGGAGTAGGACGAGGCGTAGTATAAATATAAGATCTGGCTTTACTAAGTTCACCTTCACTCTTTTCAGGATAAAACCTATATAAATAATCTGTAATAATAAGATTAAGAACAGAATCTCCTAAAAACTCTAATCTTTCATTATTAGCATATTTTTGGTCAAATTCATTTGCATATGACGAATGACTTAAAGACATATTTAGCAAATTAATATCATTAAAATCAATATGCAAACCCATTAAAAACTCATCTAATTTTTTTCTACGATCTGTATCCAAC
>VH01794:64:AAHNC7YM5:1:2104:51179:25725
AATAATCTGGCTTTCATGGGCCAAAAGAAGATCGGAAAAACTAAAGAAATAAATCACAAAATATAGATTTATACCAAAATTAATATAAATTTATTTAAATAAGATGAAAAATCCAAATTCAATTGTAATATCTGAAGAAACAATTAATGATAATGATATTACAAAGATCAAATCTATTTTTAAAATATCACAAATAGTAAAATCTAGAAAAAATATCTCTAGCGAATATATCAAACAAAGTAATATTAAATTTGCTATTATTTATAACCACAAAAGACCAATAGATTTTTCAATCAATATG
>VH01794:64:AAHNC7YM5:1:2104:51179:25725
TTTAATATTTCTATATAATTTGGCCTATATATTGCTTCGTCTATAGATTTGTTATCTATGATAATAGAATGAATGTTATTAATACTTTTTAAGTCATTTGCCATATTGATTGAAAAATCTATTGGTCTTTTGTGGTTATAAATAATAGCAAATTTAATATTACTTTGTTTGATATATTCGCTAGAGATATTTTTTCTAGATTTTACTATTTGTGATATTTTAAAAATAGATTTGATCTTTGTAATATCATTATCATTAATTGTTTCTTCAGATATTACAATTGAATTTGGATTTTTCATCT
>VH01794:64:AAHNC7YM5:1:2104:8631:30212
CTTAAAACCAATAGTATTAACATTGGCAATGTTATTACCAACAACATCCATTCTTGTTTGATGATTCTGAAGACCAGAAACACCAGAATATAAAGACCTCATCATATAACTACTCCTCCAATCCTACTGACAAAATATTATTATAAACATAATACTTGCCATCAATCATAATTTGTGGAACTATTCCTGTTTTAATATTTGTAACTTTACCCTTAATCATCTCTCCATCAACATGTTCAAACTCAACTATTTTGCCCCATAAATCCAAATCTTTATTTATACCAAGAACAGATGAGAGCAC
>VH01794:64:AAHNC7YM5:1:2104:8631:30212
AGTTTATTTCGCAAATGGCACAATTCTCAGCTCTTGAACAAATGACAAATATGAGTAAATCTTTTGAGAGGCTCTCATCTGTTCTTGGTATAAATAAAGATTTGGATTTATTGGGCAAAATAGTTGAGTTTGAACATGTTGATGGAGAGATTATTAAGGGTAAAGTTACAAATATTAAAACAGGACTAGTTCCACAAATTATGATTGATGGCAAGTATTATGTTTATAATAATATTTTGTCAGTAGGATTGGAGGAGTAGTCATATGATGAGGTCTTTATATTCTGGTGTTTATGGTCTTC
>VH01794:64:AAHNC7YM5:1:2104:54171:32427
GCAAAAAATGCTAAACATAGGAGAAGTTAGGGCTTCTGAGATTATGACACACCGAACAGAAGTATTCTCACTCTCAAGCACATCACAATTAAAAGATAAGATCAAACTAATTAAAAAAGAAGGATATTCCAGAATTCCTGTATATAAAGGCCAAAATAGAGAACAAATAATAGGAATTTTAATAACTAAAGACCTAATTGAAATAAGTAAAAAAAAACTTGAACAAAACATTATTAAATTTGTAAAACCTGCCGTTTTTGTACAACAAAAAAAAAGGATAAAAGATATACTAGATATCATG
>VH01794:64:AAHNC7YM5:1:2104:54171:32427
CTTCTATTGTAAGTATTCCTGCAAATCCTCCATACTCGTCGATAACGATGGCCATTATTTTTTGTTTTTGTCTCATGATATCTAGTATATCTTTTATCCTTTTGTTTTGTTGTACAAAAACGGCAGGTTTTACAAATTTAATAATGTTTTGTTCAAGTTTTTTTTTACTTATTTCAATTAGGTCTTTAGTTATTAAAATTCCTATTATTTGTTCTCTATTTTGGCCTTTATATACAGGAATTCTGGAATATCCTTCTTTTTTAATTAGTTTGATCTTATCTTTTAATTGTGATGTGCTTGA
>VH01794:64:AAHNC7YM5:1:2104:21962:40018
GGTTAGGGGTAGTAGTATCAAAAAGGGACCTTATAGCAAAGGTGATTGAAGCTAAATATGATTTTGAAGATGTTTTACTTTGTAGAAAAGACAGACAAGGAGAGCCTTTATTTGAAAGGCTTTGTAGAGAAGGGCTTCCTATTCAGAATGCTAAGTTATGTTTAGATGTGTTTTTAAGCATTTGCAAAAAGAGTCATGACTTCGCTTTAAGATATGGGATACTTAAGATTAACAAGAGGAGTATATTTGTAGCTAGTTTCTTTAGTATTTCTATATTTATAGATCAAATTTTAAGCTTTTT
>VH01794:64:AAHNC7YM5:1:2104:21962:40018
GTCTTGCTGAGACTAAATTTGGATTATTTTGCGGCATTCTCATTCCTAACTTTCAACCTACATTACATCTCTCAATCTGGCTCATAAAGAAGACACTCTACACTCATATCAAAAAAGCTTAAAATTTGATCTATAAATACAGAAATACTAAAGAAACTAGCTACCAATATATTCATCTTGCTAATCTTACGTCTCCCATATCTCAAAGCGAAGTCATGACTATTTTTGCAAATGCTTAAAAACAAATCTAAACATAACTTAGCATTCTGACTAGTAAGCCCTTCTATACAAAGCCTTTCAA
>VH01794:64:AAHNC7YM5:1:2104:32225:47515
GTTGTCTTGTGTTAGATTTTGTTAATCTATACTAGGTTTAAAAATATATGAGTAGGGTAAAGAAATCATTAGATAATTATGTTGTGTATTTTAGAGAAGGGAAGCTTAATGATGCTAGTATTGCAAAAGAACTTGGAGTTAGTCGTGTTAATGTAGGAAAGATGAGACGCAAATGGGAAGAGATTAAGGATGACCCTGAGTATATTAATGGTGCCATTAAGCTTATTATTCGTGAAGATACTTTCAATAATATGCTTGCTCGAAGTTTTGAGGTTGAAAGTGAAGCAAATAGACTTAAGAA
>VH01794:64:AAHNC7YM5:1:2104:32225:47515
CTAATTGAAAATATTTATTGAACGAATTTAAAAAACGTAATGCTATCTTATTTTTTTCAATTTCTACTTGATTCTTAAGTCTATTTGCTTCACTTTCAACCTCAAAACTTCGAGCAAGCATATTATTGAAAGTATCTTCACGAATAATAAGCTTAATGGCACCATTAATATACTCAGGGTCATCCTTAATCTCTTCCCATTTGCGTCTCATCTTTACTACATTAACACGACTAACTCCAAGTTCTTTTGCAATACTAGCATCATTAAGCTTCCCTTCTCTAAAATACACAACATAATTATC
>VH01794:64:AAHNC7YM5:1:2104:32433:48102
GTTGTCTTGTGTTAGATTTTGTTAATCTATACTAGGTTTAAAAATATATGAGTAGGGTAAAGAAATCATTAGATAATTATGTTGTGTATTTTAGAGAAGGGAAGCTTAATGATGCTAGTATTGCAAAAGAACTTGGAGTTAGTCGTGTTAATGTAGGAAAGATGAGACGCAAATGGGAAGAGATTAAGGATGCCCCTGAGTATATTAATGGTGCCATTAAGCTTATTATTCGTGAAGATACTTTCAATAATATGCTTGCTCGAAGTTTTGAGGTTGAAAGTGAAGCAAATAGACTTAAGAA
>VH01794:64:AAHNC7YM5:1:2104:32433:48102
CTAATTGAAAATATTTATTGAACGAATTTAAAAAACGTAATGCTATCTTATTTTTTTCAATTTCTACTTGATTCTTAAGTCTCTTTGCTTCAATTTCAACCTCACAACTTCGAGCAAGCATATTATTGAAAGTATCTTCACGAATAATAAGCTTAATGGCACCATTAATATACTCAGGGTCATCCTTAATCTCTTCCCATTTGCGTCTAATCTTTCCTACATTAACACGACTAACTCCAAGTTCTTTTGCACTACTAGCATCATTAAGCTTACCTTCTCTAACGTACATAACATAATTATC
>VH01794:64:AAHNC7YM5:1:2202:46483:1417
TAGAAAAATTAAATCCTGGGTATTATCAGAGAAACATAAGATAAAGGTAATTTATATTAATGAAATTGAAAATCTAAATTTTAATGTCTATAATGCACTACTAAAAATACTAGAAGAACCACCTTTAAACATTTATTTTATTTTAGCTACAAGAAACAAAAACAAGATTCCAAAAACAATCCTTTCAAGACTAAGACTATACAGATTCAAAAAGGAAAATAGAGATTTTGAGATCAAAAAATTCAAAGCAATCTTTAATAAAAATGATGAAATAACAACAAAAGAGTATTTCGACTCATTT
>VH01794:64:AAHNC7YM5:1:2202:46483:1417
TTAATTTTGTGTATTCTTCACTATAAAATGAGTCGAAATACTCTTTTGTTGTTATTTCATCATTTTTATTAAAGATTGCTTTGAATTTTTTGATCTCAAAATCTCTATTTTCCGTTTTGAATCTGTATAGTCTTAGTCTTGAAAGGATTGTTTTTGGAATCTTGTTTTTGTTTCTTGTAGCTAAAATAAAATAAATGTTTAAAGGTGGTTCTTCTAGTATTTTTAGTAGTGCATTATAGACATTAAAATTTAGATTTTCAATTTCATTAATATAAATTACCTTTATCTTATGTTTCTATGA
>VH01794:64:AAHNC7YM5:1:2202:37299:19610
CATTAAAACCATTTCAGGAGCGTTTAATAAAATATATTGAGAGAAAACACAGTTTATATGAACTTGGGGAAGATATTTTTGAAGAGAGTATTATTAGTGAGAGACTTCATATAAAAGAAATGCTTAAATCGGTGCCTTTATATCAAGAAGAGTTGCGTATTTTTTCAGATGATTACATTGATTCTGCTAGCAAAATAAAGGATTTAAAGAGGCAACAAAAGTCCATATTGGGTAGATTAAAGATAGATAAGGTACGCAATCTGAGAATTTTGGGAAGAGACTTAGCTATTCCTGAGAGACT
>VH01794:64:AAHNC7YM5:1:2202:37299:19610
GTATATTTAAAGATTTTTCTATCCTCTCCCGTCTCTCAGGAATAGCTAAGTCTCTTCCCAAAATTCTCAGATTGCGTACCTTATCTATCTTTAATCTACCCAATATGGACTTTTGTTGCCTCTTTAAATCCTTTATTTTGCTAGCAGAATCAATGTAATCATCTGAAAAAATACGCAACTCTTCTTGATATAAAGGCACCGATTTAAGCATTTCTTTTATATGAAGTCTCTCACTAATAATACTCTCTTCAAAAATATCTTCCCCAAGTTCATATAAAATGTGTTTTCTCTCCATATATTT
>VH01794:64:AAHNC7YM5:1:2202:50838:34169
AATTTATTTTTCAGATTTAGAGATTAATTCTGCATATAATACCTATATTAATAAAGGTTATCCTCCAGGTCCAATTTCTAACGCTGGGATTATATCTTTGAAGGCCGCTTTTTTTCCAGCTAACACAGAGTATTTATTTTTGTTATAAAAGATCCTAAAGTTGGAACTCATAAATTTTCTTCAGCTTATAATGACCATCTATTAGCTGTGAATAGTTATATTCGTAATTTTATTAATAAGGATTAAGGAAATATGGAGTATGCTAAGGTTATAGATTTAATTAAACAGAGAGTAGATATTG
>VH01794:64:AAHNC7YM5:1:2202:50838:34169
CTTTCAGCATGAAAAGGACAAAGCCCCTTATAAGATGCTCCTGATTTAACTAATCTAACACGCTCACTTATTAAAGCTACAATATCTACTCTCTGTTTAATTAAATCTATAACCTTAGCATACTCCATATTTCCTTAATCCTTAGTAATAAAATTACGAATATAACTATTCACAGCTAAGAGATGGTCATTATAAGCTGAAGAAAATTTATGAGTTCCAACTTTAGGATCTTTTATAACAAAAATAAATACTCTGTGTTAGCTGGAAAAAAAGCGGCCTTAAAAGATATAATCAAAGCGTT
>VH01794:64:AAHNC7YM5:1:2202:70929:42328
AAAAAATCGCGGAATTAATCAAAGATATTTATTTAAGCTTCAGAAAAGGTGATTTTAAGACAGCTTTAATGAAATCAGAAGAAGCACATTCTTTTGATTTTGATAATATTGAGATTTTAACTGCTTTAAAAAGTTCTGTGTATTGGAATGGTCAAGTTGAGAGTCTTGCTCGAATAGATAAAGACTATGAGAAAGCTGAGTTTTTAATAAGAGAATGGAATAATTTTGCTAAAAAATATTTAAAAAAGATGAATTTTGATTTTATTCAAGGTCGTAACTCAATTAAGTATTTTGTATTTCA
>VH01794:64:AAHNC7YM5:1:2202:70929:42328
GGCTGTAATTTATATATATTTTTATATATCTCTAAGCACAATTGAAATACAAAATACTTAATTGAGTTCCGACCTTGAATAAAATCAAAATTCATCTTTTTTAAATATTTTTTAGCAAAATTATTCCATTCTCTTATTAAAAACTCAGCTTTCTCATAGTCTTTATCTATTCGATCAAGACTCTCAACTTGACCATTCCAATACACAGAACTTTTTAAAGCAGTTAAAATCTCAATATTATCAAAATCAAAAGAATGTGCTTATTATGATTTCATTAAATCTGTCTTAAAATCACCTTTTC
>VH01794:64:AAHNC7YM5:1:2202:38606:47383
CATCTGAAAAAATACGCAACTCTTCTTGATATAAAGGCACCGATTTAAGCATTTCTTTTATATGAAGTCTCTCACTAATAATACTCTCTTCAAAAATATCTTCCCCAAGTTCATATAAACTGTGTTTTCTCTCAATATATTTTATTAAACGCTCCTGAAATGGTTTTAATGAAGCTTTATAAAAAGAAGTGATCCTTTTTTTTTTGCTATAATAATCGAAATTATTATCTTTTTCTCTTTCCTTTTCTTTCTTAAAAAACTCCTCTTTATCTACTCTTGAATAAATAGCATTAACTAAATT
>VH01794:64:AAHNC7YM5:1:2202:38606:47383
AAGAGGTTGAGCTTGCAAAACAGATGGATTCTGGTGAGAGCATAATTGAGAATATTCTTAAAAATGAAGGACTGGTCATAGAAAATTATTATAATTTAGTTAATGCTATTTATTCAAGAGTAGATAAAGAGGAGTTTTTTAAGAAAGAAAAGGAAAGAGAAAAAGATAATAATTTCGATTATTATAGCAAAAAAAAAAGGATCACTTCTTTTTATAAAGCTTCATTAAAACCATTTAAGGAGCGTTTAATAAAATATATTGAGAGAAAACACAGTTTATATGAACTTGGGGAAGATATTTT
>VH01794:64:AAHNC7YM5:1:2202:61215:56357
GGTTCAGCTTCTGTTGATATGATGGAACTTTCAGGTTTTACCCATGTTGTTGAGGATGTATTTGATGCTATTAGAGATAATAAATTAAAGATATGTAATGACCTTGTTGATTTACTTTTAAATGCACTTGATGTAATAAAAGACATGCTTGATGCACGTCTTAATGGAGATGTTTATTTAAAAGATGTAAGCGATCTTAAAAATAAATTAAGAAGGTTTTTAGGAAATGATCATCAGACAGTTCTAGAGATGTCTTTAGAGAATATAGATGATGAATTTTTGCTTTCTTCCTATGATCTTA
>VH01794:64:AAHNC7YM5:1:2202:61215:56357
GCCCAAGTCCAACAACTTCACGCATATCACTAAGATCATAGGAAGAAAGCAAAAATTCATCATCTATATTCTCTAAAGACATCTCGAGAACTGTCTGATGATCATTTCCTAAAAACCTTCTTAATTTATTTTTAAGATCGCTTACATCTTTTAAATAAACATCTCCATTAAGACGTGCATCAAGCATGTCTTTTATTAAATCACGTGCATTTAAAAGTAAATCAACAAGGTCATTACATATCTTTAATTTATTATCTATAATAGCATCAACTACATCCTAAACAACACGGGTAAAACCGGA
>VH01794:64:AAHNC7YM5:1:2401:37981:5563
CTGTAAAATGTTGTTGTAATAACATTAACTAAATCACCATCAAAATTCTTTATAGTTGGATATTGCATAAAACCAATGTCCAAATTATTGCTCTTTATAACATTCTTTATCTCTCTGATTATCTCGTTAAAATCTTGATACTTATATCCATATCCATTAAGATTCTTAGCAACACCACTTAAATGCATTTGTAGAGTGTGCAGAGACTTTAGGAAGTTTATCTTTGATTGATTCTCATTTGTTACCAAAGTTTGATTATTTATTCTTATATCTGTTACTTTTCTTACTGACTGTTTACTTA
>VH01794:64:AAHNC7YM5:1:2401:37981:5563
CAGTTAAGAAACTAAGTAAACAGTCAGTAAGAAAAGTAACAGATATAAGAATAAATAATCAAACTTTGGTAACAAATGAGAATCAATCAAAGATAAACTTCCTAAAGTCTCTGCACACTCTACAAATGCATTTAAGTGGTGTTGCTAAGAATCTTAATGGATATGGATATAAGTATCAAGATTTTAACGAGATAATCAGAGAGATAAAGAATGTTATAAAGAGCAATAATTTGGACATTGGTTTTATGCAATATCCAACTATAAAGAATTTTGATGGTGATTTAGTTAATGTTATTAAAAC
>VH01794:64:AAHNC7YM5:1:2401:31335:6831
TTGAAATTGTTTATGATACCTATTACCTGATAATTAGGTATTTATTTTGGATCTCAATTATAATTTTAATCGCAAGCGATTAAAATTAAGGTGAAATAAAAATATTCATGATTTTATTAGCTCCTTGTTTGATTGTGTTAAGATTCTTTTCAAATTCACCTTGTTTGCTTTTGCTTTGTAGGTATTTTTGTATTTCAACACTGTTAGCAGTAGTTCTAAGTTTATTGTGAGGTATAGTGTTACCAACTGCTATGTCTTTATCGTAATCTTCTTTAATTTTAAGTGCTGCATTTACAATATT
>VH01794:64:AAHNC7YM5:1:2401:31335:6831
AAAATTAATGCAATTCAAGAAGCAAAAACAAATATTGTAAATGCAGCACTTAAAATTAAAGAAGATTACGATAAAGACATAGCAGTTGGTAACACTATACCTCACAATAAACTTAGAACTACTGCTAACAGTGTTGAAATACAAAAATACCTACAAAGCAAAAGCAAACAAGGTGAATTTGAAAAGAATCTTAACACAATCAAACAAGGAGCTAATAAAATCATGAATATTTTTATTTCACCTTAATTTTAATCGCTTGCGATTAAAATTATAATTGAGATCCAAAATAAATACCTAATTA
>VH01794:64:AAHNC7YM5:1:2401:14690:14536
CTTTGATTGTAATTAATTTATCAATATTGTTTTGAGCAATTGTACTGATAAATAAGTCTACTATTAATTTTTTGTTATTCTTAATCTTTAAAAGGCAGTTGGTTATTAGTATGTTTTTGAATTCGGGAATATCATTTATATTGTAACTTAAATCTATTTTTGTATCCTTTTCTAAATCTATGATATTGATGTCACTTATTTTATTTGTTTTGCCCCCAATCTTTATTGGGAGTTCAAGTTCTTTGCTTCCTTTTTCGTTAATGTAAATGATGTCATTGTCAGTATTTGTAATGATCACTAT
>VH01794:64:AAHNC7YM5:1:2401:14690:14536
TAACAAATCTATAGACGAAGCAATATATAGGCCAAATTATATAGAAATATTAAAAAACATCAGTGAATTAAACGACAAACACAAACTCATACAACAAAAAAAACTTTATTATGACAATAATAATGCTAATCTTAATTTTTTATTAAATCTATCTGAACTTATTCAAGAAATAGTGATCATTACAAATACTGACAATGACATCATTTACATTAACGAAAAAGGAAGCAAAGAACTTGAACTCCAAATAAAGATTGGGGGCAAAACAAATAAAATAAGTGACATCAATATCATCGATTTAGAA
>VH01794:64:AAHNC7YM5:1:2401:65267:17281
CATTAAAATAAAGCACCGCCTTAAATAAAAGATTTTCATTCTCTTGAGATTGTGCAAAATTCATCTTTTCAAGCTTATTTAAAACCAAAAGAGCTTCATCATTCTTTTTTTGCCAATAAAGACTTTTAAAATATCCTAATATAATAAATTTATTATTATAATATCTTTCGTAAAGTTTGCGTCCAACAAGTTCAGCCTCAAAATATTCCCTTCTAGAATTATAATATTCAAGAAGTTTAATTCCAGCAAATTGAGATGCAATATCATTGCTACCCTTTATTGCCTTATACATATATTCCTT
>VH01794:64:AAHNC7YM5:1:2401:65267:17281
ATTTTGGCATAGATTCAAATTCTTATGTTTATATTGCTTATCTTTTTAAAAAAATAGGATATGATAAAAAGTTTAAGGAATATATGTATAAGGCAATAAAGGGTAGCAATGATATTGCATCTCAATTTGCTGGAATTAAACTTCTTGAATATTATAATTCTAGAAGGGAATATTTTGAGGCTGAACTTGTTGGACGCAAACTTTACGAAAGATATTATAATAATAAATTTATTATATTAGGATATTTTAAAAGTCTTTATTGGCAAAAAAAGAATGATGAAGCTCTTTTGGTTTTAAATAA
>VH01794:64:AAHNC7YM5:1:2401:44817:25990
CTATGTCTATTGAAGGACTAAGCTTATTACTAACAACATATCTTTCAAATTCATATTCAAAATCATGAAAAGCCCTAACACCCCTAACAATAAAACCAATATCATTTTTTAAAGCATAATCCAAAATAATTCCATCATACTTATCTACAAAAATTTTTGACCATCCTAAAGATGCAATAACATCAAAAGTAAGTTCATATCTCTCAATATCACTAAGCAAATAACTCTTAGCACCATTATTAGCAACAAGAACAATAACCTTATCAAAAATTAATGATGCTCTTTTCACTAAATCAATATT
>VH01794:64:AAHNC7YM5:1:2401:44817:25990
AATTATGAGGGTAGCATTATTTCCTGGATCATTTGATCCTATTACTTGGGGACATATTGATTTAGTGAAAAGAGCATCATTAATTTTTGATAAGGTTATTGTTCTTGTTGCTAATAATGGTGCTAAGAGTTATTTGCTTAGTGATATTGAGAGATATGAACTTACTTTTGATGTTATTGCATCTTTAGGATGGTCAAAAATTTTTGTAGATAAGTATGATGGAATTATTTTGGATTATGCTTTAAAAAATGATATTGGTTTTATTGTTAGGGGTGTTAGGGCTTTTCATGATTTTGAATAT
>VH01794:64:AAHNC7YM5:1:2401:15505:29360
TGCGCAAATAGTTCCTCCAACAGAAATGGTTATTTTAGTAACTCTTGAAGTTAAGATAGGTAAAGTTGAAGGGCTTATGAATTTTTGTTTGCCTTATATTACAATAGAGCCTATTGTATCTAAGCTTTCAACAAGATATTGGCATTCTTTAATTGGTGTGGGTACTACTAGTGAAAATCTTGACATCCTTAGAGAAAAGCTTGAGAATACAGATATGCTTTTGGTGGCTGAAATCGGAGAGGTTAAATTAAAGGTAAGAGAAATATTATCCTTAGCAAAAGGTGATGTTCTTAATCTTGAA
>VH01794:64:AAHNC7YM5:1:2401:15505:29360
ACCAACTTTTTCTGTAACCTGAACTGAAATCTTATTTCCAACAAGACCCATTCTACACTTAAATTTCTGTTTAGTCCCTACCTTTAAAATTAAATCCTTATCTATTGGAGAATTTTCAAGATTAAGAACATCAACTTTTGCTAAGGATAATATTTCTCTTACCTTTAATTTAACCTCTCCGATTTCAGCCACCAACAGCATATCTGTATTCTCAAGCTTTTCTCTAAGGATGTCAAGATTTTCACTAGTAGTACCCACACCAATTAAAGAATGCCAATATCTTGTTGAAAGCTTAGATACA
>VH01794:64:AAHNC7YM5:1:2401:58715:33033
GAATAATCGTAGTTACAAGTGTAGAAAAGGAAAATCTTATAGGAAATGTTGTTTATAATACAAAAAACAAAAGAATATTCAGAAATCTTTCTAGAAAAATTAGAACAAAACTTCGGTGGAACAGGAGATTTATTTGCAAGTCTACTAATAGGATATCTGGAAAAATTGGAGATAGAATATGCTTTAGAAAAAGCAACTAAAGTAATTCATTCAATAATCAAATATTCTATTGAAAATAATACTCTTAAAAATAAAGGTATTCAAATTGAGCAATTCTTAAAAAATATTTTCTAACCTATTT
>VH01794:64:AAHNC7YM5:1:2401:58715:33033
ATAAACAATAAAGATGAAATAATAAAAAAATGTTAGAAGTTCATATTATATCAAATTGTGTTTTTCTCTAAAATCATGGTTTGACTGTGCTAAGAGAGAATCTTATATTTAAATAGGTTAGAAAATATTTTTTAAGAATTGCTCAATTTGAATACCTTTATTTTTAAGAGTATTATTTTCAATAGAATATTTGATTATTGAATGAATTACTTTAGTTGCTTTTTCTAAAGCATATTCTATCTACAATTTTTCCAGATATCCTATTAGTAGACTTGCAAATAAATCTACTGTTCCACCGAAG
>VH01794:64:AAHNC7YM5:1:2401:45233:46853
ATACATTCTTTTAAATAATCCCCTTCCCCAAGGGGTTTTCTTTTTATTTGTATAACGGAAGAAGATTATTTATTTCATACATAGATTTTTCACTCAAAAAATTTTCTCTACAAGTGTTTTTTAAAATCCTTTATACCTCAAGGAGGTATACACATTAATTATAATAATCTTTACTTATCAAGAGACAATTAGATGTTTATGAATCTGACAAGTAATTGCTTGATTTTAGTCCTCATTTATTTTCTGAAAAAAGTTGGGGGATAAAGGCGATATTTATATTTATAGAGGCAATATTTCTGTG
>VH01794:64:AAHNC7YM5:1:2401:45233:46853
AGATTATCTATAAATCACAGAAATATTGCCTCTATAAATAGAAATATCGCCTTTATCCCCCAACTTTTTTCAGAAAATAAATGAGGACTAAAATCAAGCAATTACTTGTCAGATTCATAAACATCTAATTGTCTATTGATAAGTAAAGATTATTATAATTAATGTGTATACCTCCTTGAGGTATAAAGGATTTTAAAAAACACTTGTAGAGAAAATTTTTTGAGTGAAAAATCTATGTATGAAATAAATAATCTTCTTCCGTTATACAAATAAAAAGAAAACCCCTTGGGGAAGGGGATTA
>VH01794:64:AAHNC7YM5:1:2401:50119:48178
CAAATATCAAACAAGTAGACAAAGATCTAACTAGAATAAAAATATTAGTTGACAGCAATTCTCTAGTTAAGAGAGAAAACTTAACAGAAGATCAAAATATTATAGGAGCAATTAAGTCAAATGAATTCACAGAAATTGTAATGAACTTTGAAATAATTGATGACGTTTATAGCAATATCCTGTATATGATGAACAAAAAAACACAATAGGACTCGTTTGGGTCCTAAACTTCAAAATTTCTTATATAATCAATGACAGCTTCAGGTCTTAATTCTTTATTTAAAATTTTATACACTATGCT
>VH01794:64:AAHNC7YM5:1:2401:50119:48178
TTCAAATTGTCATAATTTAGCGAGCATAGTGTATAAAATTTTAAATAAAGAATTAAGACCTGAAGCTGTCATTGATTATATAAGAAATTTTGAAGTTTAGGACCCAAACGGGTCCTATTGTGTTTTTTTGTTCATCATATACAGGATATTGCTATAAACGTCATCAATTATTTCAAAGTTCATTACAATTTCTGTGAATTCATTTGACTTAATTGCTCCTATAATATTTTGATCTTCTGTTAAGTTTTCTCTCTTAACTAGAGAATTGCTGTCAACTAATATTTTTATTCTAGTTAGATCT
>VH01794:64:AAHNC7YM5:1:2402:61669:2022
GTTAGTATTTGGATTAAAACTTAATATCTTAATATACCCAACATTTTTATTAATAACATCATGTTTAACAGTCTGTATATCTACTTTTTCTCTAACAAGTTCAAATTCAAGTTTTAAATCTTTATCTCTTAAAACAGAAATTTTAACTTTAGTACCCGCTTTTCCTTTTAAAAGACTACCTACTTGTTCTATTGTCATTAAAGTAGTACTCTTACCATCAATATCCGTAATGTAATCACCAGACTTAACTCCAGCCTTATAAGCAGGCCCCTCTTCAAAAGCAGTAACAATCATTACATAA
>VH01794:64:AAHNC7YM5:1:2402:61669:2022
AATCTGATAGTTCTGTTATTGATGCTTCTTATGTAATGATTGTTACTGCTTTTGAAGAGGGGCCTGCTTATAAGGCTGGAGTTAAGTCTGGTGATTACATTACGGATATTGATGGTAAGAGTACTACTTTAATGACAATAGAACAAGTAGGTAGTCTTTTAAAAGGAAAAGCGGGTACTAAAGTTAAAATTTCTGTTTTAAGAGATAAAGATTTAAAACTTGAATTTGAACTTGTTAGAGAAAAAGTAGATATACAGACTGTTAAACATGATGTTATTAATAAAAATGTTGGGTATATTAA
>VH01794:64:AAHNC7YM5:1:2402:32717:5487
AAAATATATTTGCAACATCTATTATCCTCCAAGATTTAATCTTTTACTAAAATATGCCTTATCGCCTTTCTGATTTATTAGCACTATGTTTAATAAACTCTTTTTCCTGTATGCAACATTAGTATATAACGTATAGTTAATCTTGTCTATGTAAATCGTATTATTTTCAATAAGTTTATTATCTAAGTATACTTCTATATTGGCTTTTCCTAAGTCTTTCATTTGGCTTTTAATATTTATTTTGATATATAAGTTTTCATTTTTTATTTTATGTTCTATTGTGATGGTAGGGTTGTATTTG
>VH01794:64:AAHNC7YM5:1:2402:32717:5487
GTACAAAATAATCATAAGCAAAGAATAAAAAAAAATCTAACTCTGGGAATTATCTTTGTCATCATACTAATTATTATCAAAATTGTATTAATTCCTAAATTACAAAAATTGGAAAGCAAATACAACCCTACCATCACAATAGAACATAAAATAAAAAATGAAAACTTATATATCAAAATAAATATTAAAAGCCAAATGAAAGACTTAGGAAAAGCCAATATAGAAGTATACTTAGATAATAAACTTATTGAAAATAATACGATTTACATAGACAAGATTAACTATACGTTATATACTAATG
>VH01794:64:AAHNC7YM5:1:2402:48168:17073
GGTTTCTCTCTCTTAAGGGAGGAATATTGATATTTATTATGTTAAGCCTATAAAATAAATCTTCTCTAAACCTTCCTTTTTTAATTTCTTCTTCAATATTTTTGTTTGTTGCTGTTAATAATCTAATATCGACTTGCATAGTAGTTTCTCCACCTACTCGTTCGAATGTTCTATTTTGAAGTACCCTTAGTAGTTTTACTTGAACCTCGGGTGATGTTTCTACTATTTCGTCTAAAAATATCGTTCCTTTATCTGCTAATTCGAATCTACCTTTTTTTTGAGATATTGCACCTGTGAATGC
>VH01794:64:AAHNC7YM5:1:2402:48168:17073
CATCTGTCTTAATAATTGGAGAGAGCGGAGTTGGAAAAGAAGTAATAGCAGACGCCATATTTGACTTATCAAATAGAAATGATAAACCCTTTATTAAAGTCAATTGCGCTGCACTCTCTGAGAGTACACTTGAGAGTGAACTCTTTGGACATGAAAAAGGAGCATTCACAGGTGCAATATCTCAAAAAAAAGGTAGATTCGAATTAGCAGATAAAGGAACGATATTTTTAGACGAAATAGTAGAAACATCAACCGAGGTTCAAGTAAAACTACTACGGGTACTTCAACATAGAACATTCGA
>VH01794:64:AAHNC7YM5:1:2402:23306:17206
TTACAAAAACAATTAATACTCATACGTACATGTACATTAAGAAGATAAATAGAGATATATTTTTAAAACAAATAGATAAGGGGATTTATATGAATAAAATTAATTTTATTTTGGTGTTGGCACTACTAATTAGTAGTTGTGAATATGAGCATGGAAATGCTACACCTAAGAGTAGAGTTAAAAGAGAAGTAAATGAAGAACAATCAGAGGAACAAAAAACACCTGAAGAAGTGTTAAGAGAAAAATTAAATGAGACTGAAAAATCAAACCTGGATTTCTTAAAAGATGCTTTAAATAATAA
>VH01794:64:AAHNC7YM5:1:2402:23306:17206
CTTATTATTTAAAGCATCTTTTAAGAAATCCAGGTTTGATTTTTCAGTCTCATTTAATTTTTCTCTTAACACTTCTTCAGGTGTTTTTTGTTCCTCTGATTGTTCTTCATTTACTTCTCTTTTAACTCTACTCTTAGGTGTAGCATTTCCATGCTCATATTCACAACTACTAATTAGTAGTGCCAACACCAAAATAAAATTAATTTTATTCATATAAATCCCCTTATCTATTTGTTTTAAAAATATATCTCTATTTATCTTCTTAATGTACATGTACGTATGAGTATTAATTGTTTTTGTA
>VH01794:64:AAHNC7YM5:1:2402:70986:26066
GGAATTTGTACTCTTTTATTATATTTAGCAATTTTTGACTTAAGATCATAAAAAATAGGATCTTTATTTGAAAAATTATTTATCACAAGATAAGAATAGGCACAATCAAACTGTAAAAAGAATAAGACAAATCCTAATAAAATAGCAAATTTAGTCAAAGATAAACTCCAATTAATATATGGGGTTAATATAATAAAAATTTAAAAAAAAGGAAATAATAAATAAACTTGTAAATAAATAAAAACTATATTAAACTAATCTTAATTATGAAATTAAATGAATATCAAATAAAGGCTAAACA
>VH01794:64:AAHNC7YM5:1:2402:70986:26066
CAAAAAACTATATCCTTATATTTAGCAGTTTGTTTAGCCTTTATTTGATATTCATTTAATTTCATAATTAAGATTAGTTTAATATAGTTTTTATTTATTTACAAGTTTATTTATTATTTCCTTTTTTTTAAATTTTTATTATATTAACCCCATATATTAATTGGAGTTTATCTTTGACTAAATTTGCTATTTTATTAGGATTTGTCTTATTCTTTTTACAGTTTGATTGTGCCTATTCTTATCTTGTGATAAATAATTTTTCAAATAAAGATCCTATTTTTTATGATCTTAAGTCAAAAAT
>VH01794:64:AAHNC7YM5:1:2402:74053:34169
ATTTTATGTTAAATATATTTTTGTTAACCTATTAGTTAACTTATATTAAAAGGTATGATTAGGGTAAAGAAATCGTTTGATGATTATGTTGTGTATTTTAGAGAAGGGAAGCTTAATGACGCGAGGATAGCAAAAGAACTTGGAGTTAGTCGTGTTAATGTAGGAAAGATGAGACGCAAATGGGAAGAGATTAAGGATGACCCTGAGTATATTAATGGTGCTGCTAGGCTTACTATTTGTGAAGATACTTTAAATAATATATTATTTCATGCATCACAAAGTATAGCCCAAGCGCGTGATC
>VH01794:64:AAHNC7YM5:1:2402:74053:34169
ACTAAACTGACTTTTAAGATCACGCGCTTGGGCTATACTTTGTGATGCATGAAATAATATATTATTTAAAGTATCTTCACAAATAGTAAGCCTAGCAGCACCATTAATATACTCAGGGTCATCCTTAATCTCTTCCCATTTGCGTCTCATCTTTCCTACATTAACACGACTAACTCCAAGTTCTTTTGCTATCCTCGCGTCATTAAGCTTCCCTTCTATAAAATACACAACATAATCATCAAACGATTTCTTTACCCTAATCATACCTTTTAATATAAGTTAACTAATAGGTTAACAAAAA
>VH01794:64:AAHNC7YM5:1:2402:74072:36573
GTAGCTACCACTTTAAATGAAAGGAGATATAGAGTTGAATGAACTTGATAATAATTTATTAAATTTTTTACTTCAACTAATTAACTTCAATGAAGTTAAGTTAGTTATTATTGCTGCCTTCATATTAAGTCTTGGGCTTATTTTCAAACCAGCAATCAAAGACATATTAACTATTTTAGCTAGTAAGATAAAAACACACAAAGGAGACAGAGATAAAGGAGAGGATTTATGATACTTGATCGTAATTCTCTAGATACTGCTTTAAATGCAATTAAAACATTATTTGAAACACTATATAATT
>VH01794:64:AAHNC7YM5:1:2402:74072:36573
AAATTATATAGTGTTTCAAATAATGTTTTAATTGCATTTAAAGCAGTATCTAGAGAATTACGATCAAGTATCATAAATCCTCTCCTTTATCTCTGTCTCCTTTGTGTGTTTTTATCTTACTAGCTAAAATAGTTAATATGTCTTTGATTGCTGGTTTGAAAATAAGCCCAAGACTTAATATGAAGGCAGCAATAATAACTAACTTAACTTAATTGAAGTTAATTAGTTGAAGTAAAAAATTTAATAAATTATTATCAAGTTCATTCAACTATATATCTCCTTTAATTTAAAGTGGTAGCTA
>VH01794:64:AAHNC7YM5:1:2402:30350:37501
GAAAACTTGAGGATATATTTGAATGGATAGTATAGAGAATAAAGACTTACAGGTTTTTAAGAAGAAGAATTCAAAAATAATAAAGGCCATCTTAAGTCATTTGGGAGACAAAAAGGTAATTACTTTTGAGGATTTATCTACCTTTTTATCAGGGGATATGTTGGAACCTGACAATATTGATTATATTTATGGAGTCCTTGAGAATGAGGGAATAAGCTTGGTTAATGAAAAGATGGGGTCAGATATTTGTGATATTGATGAATTTGATGAAGCAGATAAACTTGATAGTCAGTGTATGATG
>VH01794:64:AAHNC7YM5:1:2402:30350:37501
TTCATCGTCAAATTCATCCAATTTATCATCAATTTCATCATCACTCTGAATAGAATCATCTAACATCATACACTGACTATCAAGTTTATCTGCTTCATCAAATTCATCAATATCACAAATATCTGAACCCATCTTTTCATTAACCAAGCTTATTCCCTAATTCTAAAGGACTCCATAAATATAATCAATATTGTCAGGTTCCAACATATCCACTGATAAAAAGGTAGATAAATCCTAAAAAGTAATTACCTTTTTGTCTCCCAAATGACTTAAGATGGCCTTTATTATTTTTGAATTCTTC
>VH01794:64:AAHNC7YM5:1:2403:38928:12832
GTTTACCGTTTGATATTGATGTAAGTGTAATTAGGATAAAGTATGGAGTTGATCCTGCAGATGTTTTAAAGAATAAAGGTGCTTTTGCCTTAAAGGATGTAATTAACGATAGTTGTGATGCTTTTGAGTATCTTTTGGAAAAATATTCAGATAAATATGATTTAAGTAAAACAACAGATTTAAATAGTATGGTTGGTATGTTTATAAATTTGATAAGTTTGTCAAGTACTAATACGCAAAGGGATCTTCTTTTAAAAAAGCTTGGGAGTAAGGTGGGTATTAAATTAGAAACCTTAAGAGA
>VH01794:64:AAHNC7YM5:1:2403:38928:12832
TTCAATAAGGCAACTAATAAATATCTCTCATAGGTATTTATCTCATAAGAATATGCATTCCTATTATAACTCGCAATTGCACTTCTCTATCTCACACTATAATAATCTTCTCTTAAGGTTTCTAATTTAATACCCACCTTACTCCCAAGCTTTTTTAAAAGAAGATCCCTTTGCGTATTAGTACTTGACAAACTTATCAAATTTATAAACATACCAACCATACTATTTAAATCTGTTGTTTTAATTAAATCATATTTATCTGACTATTTTTCACAAAGATACTCAAAAGCATCAAAACTAT
>VH01794:64:AAHNC7YM5:1:2403:27226:14385
GGATGATTTTTTGAAACTACTTGTTACTCAACTTAAATATCAAGATCCTACAGACCCAATGAAAGATAAAGAGTTTATTTCGCAAATGGCACAATTCTCAGCTCTTGAACAAATGACAAATATGAGTAAATCTTTTGAGAGGCTCTCATCTGTTCTTGGTATAAATAAAGATTTGGATTTATTGGGCAAAATAGTTGAGTTTGAACATGTTGATGGAGAGATTATTAAGGGTAAAGTTACAAATATTAAAACAGGAATAGTTCCACAAATTATGATTGATGGCAAGTATTATGTTTATAAT
>VH01794:64:AAHNC7YM5:1:2403:27226:14385
CTCTGAGATATCACATCTTGAAAATTAACCCTTCCTTTCTTAAAACCAATAGTATTAACATTGGCAATGTTATTACCAACAACATCCATTCTTGTTTGATGATTCTGAAGACCAGAAACACCAGAATATAAAGACCTCATCATATAACTACTCCTCCAATCCTACTGACAAAATATTATTATAAACATAATACTTGCCATCAATCATAATTTGTGGAACTATTCCTGTTTTCATATTTGTAACTTTACCCTTAATAATCTCTCCATCAACATGTTCAAACTCAACTATTTTGCCCAATAAA
>VH01794:64:AAHNC7YM5:1:2403:18459:17546
AAAGAGGCAATAACATTCAAAGAGATTAAACTACAAAAACAATTGCAAAATTTAGAATTAAATTATGATTATATAATAATAGATACAAATCCTAGCTTAGATTATACTTTAACCAATGCTCTTGTAGTTAGCAACTATATAATAGTACCTATGACTGCAGAAAAATGGGCGGTTGAGAGCTTGGAACTTTTAAGTTTTTCTATCGATGACCTAGCGATAGAAATCCCTGTTTTTATAATTATAACAAGATTTAAAAAAAATAATACCCATAAAGAACTGTTTAATTTTCTTAAAGAAGATA
>VH01794:64:AAHNC7YM5:1:2403:18459:17546
CCCAAATTGAATATATCATTTTTTGCTATTTTTTTATTTAAATCTTCTCGTTCCGATACTAATCCCAAAAAATTCTTATCTTCTTTAAGAAAATTAAACAGTTCTTTATGGGTATTATTTTTTTTAAATCTTGTTATAATTATAAAAACAGGGATTTCTATCGCTAGGTCATCGATAGAAAAACTTAAAAGTTCCAAGCTCTCAACCGCCCATTTTTCTGCAGTCATAGGTACTATTATATAGTTGCTAACTACAAGAGCATTGGTTAAAGTATAGTCTAAGCTAGGATTTGTATCTATTA
>VH01794:64:AAHNC7YM5:1:2403:40215:21011
CTCTATCAATACGAGGCATAATATTTTTGCAAAACGGAGAAAAAATAGAAATTAACATCGGTGATGATAAGAATGATCCCGTATTTGTAATTCCCGACATTCTGCCACATCTTGACAGAAAAGTACAAAGAGACAAAAAAGCTGATGACATTATTGAAGGTGAAAATTTAAAAATCATAATTGGAAGTCTACCTATTGAGACTAAAGAAAAAGAAAAAGTAAAATATGCCACTCTAAAGTTAATAAAAGAAAAATACAAAATAGAAGAAGATGATTTCGCGTCAGCAGAAATAGAAATATC
>VH01794:64:AAHNC7YM5:1:2403:40215:21011
CTTCTACTGTTGGTACTATTTCTATTTCTGCTGACGCGAAATCATCTTCTTCTATTTTGTATTTTTCTTTTATTAACTTTAGAGTGGCATATTTTACTTTTTCTTTTTCTTTAGTCTCAATAGGTAGACTTCCAATTATGATTTTTAAATTTTCAACTTCAATAATGTCCTCAGCTTTTTTGTCTATTTGTACTTTTCTGTCAAGATGTGGCAGAATGTCGGGAATTACAAATACGGGATCATTCTTATCATCACCGATGTTAATTTCTATTTTTTCTCCGTTTTGCAAAAATATTATACC
>VH01794:64:AAHNC7YM5:1:2403:71497:24684
ATTATATATATGCTTAAGCTGCATCACCTTGTTGACGATAAGATGCATGCAAGATCTACAGGTCCTTATTCACTTGTGTCTAAACAACCTCTTGGAGGAAAGGCTCAATTTGGTGGTCAAAGACTTGGAGAGATGGAAGTTTGGGCACTTGAAGCTTATGGAGCTGCTTATACTCTTCAAGAGCTCTTAACAGTAAAATCAGATGATATGTCAGGTAGAGTTAAAATATATGAGAATATTGTTAAAGGTATTCCTACCAATGTATCTGGAATTCCTGAATCTTTCAATGTTTTGATGCAAG
>VH01794:64:AAHNC7YM5:1:2403:71497:24684
CTTGCATCAAAACATTGAAAGATTCAGGAATTCCAGATACATTGGTAGGAATACCTTTAACAATATTCTCATATATTTTAACTCTACCTGACATATCATCTGATTTTACTGTTAAGAGCTCTTGAAGAGTATAAGCAGCTCCATAAGCTTCAAGTGCCCAAACTTCCATCTATACAAGTCTTTGACCACCAAATTGAGCCTTTCCTCCAAGAGGTTGTTGAGACACAAGTGAATAAGGACCTGTAGATCTTGCATGCATCTTATCGTCAACAAGGTGATGCAGCTTAAGCATATATATAAT
>VH01794:64:AAHNC7YM5:1:2403:69641:26728
ATTATATATATGCTTAAGCTGCATCACCTTGTTGACGATAAGATGCATGCAAGATCTACAGGTCCTTATTCACTTGTGTCTCAACAACCTCTTGGAGGAAAGGCTCAATTTGGTGGTCAAAGACTTGGAGAGATGGAAGTTTGGGCACTTGAAGCTTATGGAGCTGCTTATACTCTTCAAGAGCTCTTAACAGTAAAATCAGATGATATGTCAGGTAGAGTTAAAATATATGAGAATATTGTTAAAGGTATTCCTACCAATGTATCTGGAATTCCTGAATCTTTCAATGTTTTGATGCAAG
>VH01794:64:AAHNC7YM5:1:2403:69641:26728
CTTGCATCAAAACATTGAAAGATTCAGGAATTCCAGATACATTGGTAGGAATACCTTTAACAATATTCTCATATATTTTAACTCTACCTGACATATCATCTGATTTTACTGTTAAGAGCTCTTGAAGAGTATAAGCAGCTCCATAAGCTTCAAGTGCCCAAACTTCCATCTCTAAAAGTCTTTGACCACCAAATTGAGCATTTAATACAAGAGGTTGTTGAGACACAAGTGAATAAGGACCTGTAGATCTTGCATGCATCTTATCGTCAACAAGGTGATGCAGCTTAAGCATATATATAAT
>VH01794:64:AAHNC7YM5:1:2403:15448:44373
CACTCTTTAAGTAAAGATTATCACTAATTTTGATCTCAAGTAACTCGGCGTCTCCCGCACTGTTTACAAACCATCCATCAATTGTTGAACCAACTAATGTCTCACAGCCCTTAAATTTTTTAAAGTAATTATATTTGTCAATACCGTTTGCATATTTGTTTTTATGTAACACCTCAATATTATCAGCATTCATACGAACAAATTCTCTAAATCCGAAATTTTCTAGTTCCTTTCCCTTTCTCATGCTTAAACTATCTTCAAATGGTATTTCCCTTCCTATAGCTTTAAGTATTCGCTCTAT
>VH01794:64:AAHNC7YM5:1:2403:15448:44373
TAGTAAGGTTGACTTTAGTATGCAAAGAGAATCGTTAAAGCGTATGGGAGCTAGTGAAGTTGGAAGCATGTTTATTGGAGCTGATGCTTTAGAGAAATTAATGCTAGAGCGAATACTTAAAGCTATAGGAAGGGAAATACCATTTGAAGATAGTTTAAGCATGAGAAAGGGAAAGGAACTAGAAAATTTAGGATTTAGAGAATTTGTTCGTATGAATGCTGATAATATTGAGGTGTTACATAAAAACAAATATGCAAACGGTATTGACAAATATAATTACTTTAAAAAATTTAAGGGCTGT
>VH01794:64:AAHNC7YM5:1:2403:11433:47213
AATGTACCATAACACATCACCAAGTTCTTTCTTAATTGCCAATAGATATTCATCATCAAGGATATATTCTTTATCACGACCTAGTTTTTTTATTTTCTCTACAACTTCACCTGTCTCTCCAGCAAGCCCAAGGGTTGTTAAGATTAGTTCTTCCTTTTTATTTTTATATTTAGCAGTTTGTTTAGCCTTTATTTGATATTCATTTAATTTCATAATTAAGATTAGTTTAATATAGTTTTTATTTATTTACAAGTTATTTATTATTTCCTTTTTTTTAAATTTTTATTATATTAACCCCATA
>VH01794:64:AAHNC7YM5:1:2403:11433:47213
ATAAGACAAATCCTAATAAAATAGCAAATTTAGTCAAAGATAAACTCCAATTAATATATGGGGTTAATATAATAAAAATTTAAAAAAAAGGAAATAATAAATAACTTGTAAATAAATAAAAACTATATTAAACTAATCTTAATTATGAAATTAAATGAATATCAAATAAAGGCTAAACAAACTGCTAAATATAAAAATAAAAAGGAAGAACTAATCTTAACAACCCTTGGGCTTGCTGGAGAGACAGGTGAAGTTGTAGAGCAAATAAAAAAACTAGGTCGTGATAAAGAATATATCCTTG
>VH01794:64:AAHNC7YM5:1:2403:46653:50772
CCAAGTCTAAACAAGGATTTTAATTTTTTGAATGTAGGTGGTATTTTTAGTCAAGCAAAAAAGGGTGTTTTTTCAGATCTTATTTCTTCAGAGATTCAAAATCTGTCTAGGTTTAGGAACTCAATGCTAGAATTTGTAAAATTTTTAAAAAGTAATGGCCTTATAAGTAAGGATTTTAAGAATATCTCTTTAAAGAGACCATTTACCTTTGAAAAATTTAGTGATAACGGTTTCGTGTCTGATTTAAAATCTTTAATAAAAAAGGTGAATAGTTTATTTGATTTTGAAAGTCTGAAAATTT
>VH01794:64:AAHNC7YM5:1:2403:46653:50772
CTCTCTTTACAAAATTCAAATCTATATGATTAAAATTAAGATCAACACTTAAAACATCAAAATTAAAAAGAGAATTTACATTGCCAAACAAAATGTTAAGATCAGACAAAACTTTTTCAAAATTTTTTAACATTTTTATTTTGTCACTAATCTCAGAATCAAAAGACAAACTCTCACTTAAAATTTTCAGACTTTCAAAATCAAATAAACTATTCACCTTTTTTATTAAAGATTTTAAATCAGACACGAAACCGTTATCACTAAATTTTTAAAAGGTAAATGGTCTCTTTAAAGCGATATT
>VH01794:64:AAHNC7YM5:1:2403:41295:52987
TTGGAAATAGTTGCATTATTTCTTCTGGAGTTGCATTTGTTGCAAAGTCAAAATCATAAGGTATTTTTTTAAGAATTAAATCCCTTAAAGCACCTACTACTAGGAAGAATTCATAATTATGATTATTGAAGATTTTACTAATTTTTATTATGTCTTTAGTATTAATTCCTAGATTCATATAGAAATATATTATAGTTGAAATATTATTTTTTCTAAGGTGAAAATATAATTTTAGTTTATTCTTAAAATATCATAAAATAATATTTATTTGATGTACATTTAAATATTTATAAATGGGGTT
>VH01794:64:AAHNC7YM5:1:2403:41295:52987
GTTCATAAAACCCCATTTATAAATATTTAAATGTACATCAAATAAATATTATTTTATGATATTTTAAGAATAAACTAAAATTATATTTTCACCTTAGAAAAAATAATATTTCAACTATAATATATTTCTCTATGAATCTAGGAATTAATACTAAAGACATAATAAAAATTAGTAAAATCTTCAATAATCATAATTATGAATTCTTCATAGTAGGAGGTGCTTTAAGGGATTTAATTCTTAAAAAAATACCTCATGATTTTGACTTTGCAACAAATGCAACTCCAGAAGAAATAATGCAACT
>VH01794:64:AAHNC7YM5:1:2404:38000:2969
TATGAAGATAACATAATAAGAACAAAAGAATGGTTGGAGGCCTTAAAGATTAAGAAATATCCCAATAGGGATTAAAAAAACAGAAATAAGCTTTAAAGGGAAAAAACATGAAAGATTCATTGAAATTACCGGAAAAAAGAGAATCAAAAATTAAAGCAAGACAGAAAAAGAGTAATTTCTTTGTTCGAATAGATAAAAAAGGTGATAGAACCATATATCATACGAAAATTGTACTGGATTTTTACACATTTGGGATGAGTAAAGAAAAACCCGACAGTTTTTTTATTATTTTAAGAAGTTG
>VH01794:64:AAHNC7YM5:1:2404:38000:2969
TTACAAGATTCTTTATAGGTTTTCTATAACCATAGTAAATGCCCAAAAACTTGTCATTGTTTATTAAAGCAAATAAACTAAATCGATATTTTTTATCTCGATACCAACTTCTTAAAATAATAAAAAAACTGTCGGGTTTTTCTTTACTCATCCCAAATGTGTAAAAATCCAGTACAATTTTCGTATGATATATGGTTCTATCACCTTTTTTATCTATTCGAACAAAGAAATTACTCTTTTTCTGTCTTGCTTTAATTTTTGATTCTCTTTTTTCCGGTAATTTCAATGAATCTTTCATGTT
>VH01794:64:AAHNC7YM5:1:2404:38227:3007
TATAAAGATAACATAATAAGAACAAAAGAATGGTTGGAGGCCTTAAAGATTAAGAAATATCCAAATAGGGATTAAAAAAACAGAAATAAGCTTTAAAGGGAAAAAACATGAAAGATTCATTGAAATTACCGGAAAAAAGAGAATCAAAAATTAAAGCAAGACAGAAAAAGAGTAATTTCTTTGTTCGAATAGATAAAAAAGGTGATAGAACCATATATCATACGAAAATTGTACTGGATTTTTACACATTTGGGATGAGTACAGAAAAACCCGACCATTTTTTTATTATTTTAATAAGTTG
>VH01794:64:AAHNC7YM5:1:2404:38227:3007
TTACAAGATTCTTTATAGGTTTTATATAACCATAGTAAATGCCCAAAAACTTGTCATTGTTTATTAAAGCAAATAAACTAAATCGATATTTTTTATCTCGATACCAACTTCTTAAAATAATAAAAAAACTGTCGGGTTTTTCTTTACTCATCCCAAATGTGTAAAAATCCAGTCCAATTTTCGTATGATATATGGTTCTATCACCTTTTTTATCTATTCGACCAAAGAAATTACTCTTTTTCTGTCTTGCTTTAATTTTTGATTCTCTTTTTTCCGGTAATTTAAATGAATCTTTCATGTT
>VH01794:64:AAHNC7YM5:1:2404:20220:8857
TAGCATGCTTAAGATACCCTTTAGGCCAAAATTTTCTAATACATCATATTTTGAAATAGACTCACTAAGAGTTAATCTGTATGGAGGAAATAAGTCAAGTGATTTTGAACGGTTTAGAAGTGTTTATTCTGCACTTATTTACGTTAATGAAGCAACTACACTTCATAAGGAAACATTAATAGAATGTTTAAAAAGACTTAGAGTGGGTATGCAAACTATTATCTTTGATACCAATCCCGATAGTCCAGAGCATTTCTTTAAAACTGATTACATTGATAATACAAAAATTTACTCTACATAT
>VH01794:64:AAHNC7YM5:1:2404:20220:8857
ATAAAATCCCTAGAAATTAAACCATTATCATATGTTGTAAAGTTATATGTAGAGTAAATTTTTGTATTATCAATGTAATCAGTTTTAAAGAAATGCTCTGGACTATCGGGATTGGTATCAAAGATAATAGTTTGCATACCCACTCTAAGTCTTTTTAAACATTCTATTAATGTTTACTTATGAAGTGTAGTTGCTTCATTAACGTAAATAAGTGCAGAATAAACACTTCTAAACCGTTCAAAATCACTTGACTTATTTCCTACATACAGATTACCTCTTAGTGAGTCTATTTAAAAATATG
>VH01794:64:AAHNC7YM5:1:2404:42942:11356
ATTACGCCTTATTATAGTAAAATAATTAAAGTCTTTCAATAAGGCAACTAATAAATATCTCTCATAGGTATTTATCTCATAAGAATATGCATTCCTCTTATAACTCGCAATTGCATTCCTCTCTCTCATACTATAATAATCTTCTCTTAAGGTTTCTAATTTAATACCCACCTTACTCCCAAGCTTTTTTAAAAGAAGATCCCTTTGCGTATTAGTACTTGACAAACTTATCAAATTTATAAACATACCAACCATACTATTTAAATCTGTTGTTTTACTTAAATCATATTTATCTGAATAT
>VH01794:64:AAHNC7YM5:1:2404:42942:11356
TGGAAAAATATTCAGATAAATATGATTTAAGTAAAACAACAGATTTAAATAGTATGGTTGGTATGTTTATAAATTTGATAAGTTTGTCAAGTACTAATACGCAAAGGGATCTTCTTTTAAAAAAGCTTGGGAGTAAGGTGGGTATTAAATTAGAAACCTTAAGAGAAGATTATTATAGTATGAGAGAGAGGAGTGCAATTGCGAGTTATAAGAGGAATGCATATTCTTATGAGATAAATACCTATGAGAGATATTTATTAGTTGCCTTATTGAAAGACTTTAATTATTTTACTATAATAAG
>VH01794:64:AAHNC7YM5:1:2404:34895:24627
GCTAGTGCTGAGGTTAAACTTGATGATAATAGGGAGACTATACAAAAGATAGCTTCTTTTATTGGGTTTTTGGATAATCAAGGGTATAATTTTAAAATCGAAGGACATACAGACAATGTTGATGTTAATATAAATGGAATTTGGAAAAGTAATTGGGAGCTTTCATCGGCAAGAGCAGTAAATATGTTAGAGCAGATTTTGAATTATACCGATCAGTCTAAGATACAAAGCATTGAGAGTAAATTTGAGGTGTCTGGATTTGCGGGAAGTAGACCGGTTGCCACAGATGATACTCCTGAAG
>VH01794:64:AAHNC7YM5:1:2404:34895:24627
CTATTCTTCTATTATAAGCTCTACCTTCAGGAGTATCATCTGTGGCAACCGGTCTACTTCCCGCAAATCCAGACACCTCAAATTTACTCTCAATGCTTTGTATCTTAGACTGATCGGTATAATTCAAAATCTGCTCTAACATATTTACTGCTCTTGCCGATGAAAGCTCCCCATTACTTTTCCAAATTCCATTTATATTAACATCAACATTGTCTGTATGTCCTTCGATTTTAAAATTATACCCTTGATTATCCACAAACCCAATAAAAGAAGCTATCTTTTGTATAGTCTCCCTATTATC
>VH01794:64:AAHNC7YM5:1:2404:11585:29682
CTTTCTAGTACATTTTTGAGTTCTCTAATATTTCCTGGCCAATCATATGCATAAAGGGCTTTTAGTGCATCATTAGAGAGACTTTTCTCTTCTCTATTATTTTCACTTGCAACACCTTTAATTAGTATTTTTGTTAGCTTTGGTATATCGTCTTTTCTCTCTCTTAAGGGAGGAATATTGATATTTATTATGTTAAGCCTATAAAATAAATCTTCTCTAAACCTTCCTTTTTTAATTTCTTCTTCAATATTTTTGTTTGTTGCTGTTAATAATCTAATATCGACTTGCATAGTAGTTTCTC
>VH01794:64:AAHNC7YM5:1:2404:11585:29682
CGTCTAAAAATAGGTAGATTCGAATTAGCAGATAAAGGAACGATATTTTTAGACGAAATAGTAGAAACATCACCCGAGGTTCAAGTAAAACTACTCAGGGTACCTCACAATAGAACATTCGAACGAGTAGGTGGAGAAACTACTATGCAAGTCGATATTAGATTATTAACAGCAACAAACAAAAATATTGAAGAAGAAATTAAAAACGGAAGGTTTAGAGAAGATTTATTTTATAGGCTTAACATACTAAATATCAATATTCCTCCCTTAAGAGAGAGAAAAGACGATATACAAAAGCTAA
>VH01794:64:AAHNC7YM5:1:2404:28097:30515
GCTAGAATTAATAGTATTTTTCGAAATGGTGAAATAAAAGAAATAGCATTAACACAAATTGATATTTTTGATATGTGATTTTTAAAAGGAATTTTGAATGGCAGGTAATCCGGGAGCATTATCACAAGATGATATAGACAGTCTTTTAGAATCTATTAATTCATCTGATAATTTATCATCAGATGATTCGCTTTCTAATATCATATCTAGTCCTATGGGCAAGAAACAGAAAATTAAAGTTTATGATTTTAAAAGACCAGACAAATTCTAAAAAGAGCAAGTAAGGACGGTGTCAAGTTTT
>VH01794:64:AAHNC7YM5:1:2404:28097:30515
GAGTGAAGTTGTAGTATACCTTGCAAATGCTTCATGAAAACTTGACACCGTCCTTACTTGCTCTTTTGAGAATTTGTCTGGTCTTTTAAAATCATAAACTTTAATTTTCTGTTTCTTGCCCATAGGACTAGATATGATATTAGAAAGCGAATCATCTGATGATAAATTATCAGATGAATTAATAGATTCTAAAAGACTGTCTATATCATCTTGTGATAATGCTCCAGGATTACCTGCAATTCAAAATTCATTTTAAAAATCACATATCAAAAATATCAATTTGTGTTAATGCTATTTCTTT
>VH01794:64:AAHNC7YM5:1:2404:28324:36156
AAAAACAAAGACTTAACAAATATTTTTTTTGTAAATAAATACCTAATTTGACCTTTAGGTATTTACTGGTGTTTGGTAAAAATCTTGAAGTGGGGGGAGTAGTACACTAAAGATATTAGCAAAAGGGAAGAGTTATTTCAAGCTAGTTTTGATATCTCTGTAAGCCTGTATTTTACTTGCACTTGAGAGACCATAAACATTATCAATCTCAGAAGTAGATGAGTATTTCATAAGCTCTTTGATTTCAAATGAATTGTATCCTCTAGATTTTAGTGAAGCTATAAATATATTACGGAGTATA
>VH01794:64:AAHNC7YM5:1:2404:28324:36156
TCTTTGCATATACTCCGTAATATATTTATAGCTTCACTAAAATCTAGAGGATACAATTCATTTGAAATCAAAGAGCTTATGAAATACTCATCTACTTCTGAGATTGATAATGTTTATGGTCTCTCAAGTGCAAGTAAAATACAGGCTTACAGAGATATCAAAACTAGCTTGAAATAACTCTTCCCTTTTGCTAATATCTTTAGTGTACTACTCCCCCCACTTCAAGATTTTTACCAAACACCAGTAAATACCTAAAGGTCAAATTAGGTATTTATTTACAAAAAAAATATTTGTTAAGTCT
>VH01794:64:AAHNC7YM5:1:2404:67312:39810
ACCGTATTACCGCCTTTGAGTGAGCTGATACCGCTCGCCGCAAAGTCGTGTCTTACCGGGTTGGACTCAAGACGATAGTTACCGGATAAGGCGCAGCGGTCGGGCTGAACGGGGGGTTCGTGCACACAGCCCAGCTTGGAGCGAACGACCTACACCGAACTGAGATACCTACAGCGTGAGCTATGAGAAAGCGCCACGCTTCCCGAAGGGAGAAAGGCGGACAGGTATCCGGTAAGCGGCAGGGTCGGAACAGGAGAGCGCACGAGGGAGCTTCCAGGGGGAAACGCCTGGTATCTTTATA
>VH01794:64:AAHNC7YM5:1:2404:67312:39810
CGCTCAAGTCAGAGGTGGCGAAACCCGACAGGACTATAAAGATACCAGGCGTTTCCCCCTGGAAGCTCCCTCGTGCGCTCTCCTGTTCCGACCCTGCCGCTTACCGGATACCTGTCCGCCTTTCTCCCTTCGGGAAGCGTGGCGCTTTCTCATAGCTCACGCTGTAGGTATCTCAGTTCGGTGTAGGTCGTTCGCTCCAAGCTGGGCTGTGTGCACGAACCCCCCGTTCAGCCCGAACGCTGCGCATTATCCGGTAACTATCGTCTTGAGTCCAACCCGGTAAGACACGACTTTGCGGCGA
>VH01794:64:AAHNC7YM5:1:2404:29460:40965
GTTTTTTTTGTTGTATGAGTTTGTGTTTGTCGTTTAATTCACTGATGTTTTTTAATATTTCTATATAATTTGGCCTATATATTGCTTCGTCTATAGATTTGTTATCTATGATAATAGAATGAATGTTATTAATACTTTTTAAGTCATTTGCCATATTGATTGAAAAATCTATTGGTCTTTTGTGGTTATAAATAATAGCAAATTTAATATTACTTTGTTTGATATATTCGCTAGAGATATTTTTTCTAGATTTTACTATTTGTGATATTTTAAAAATAGATTTGATCTTTGTAATATCATT
>VH01794:64:AAHNC7YM5:1:2404:29460:40965
TGAAGAAACAATTAATGATAATGATATTACAAAGATCAAATCTATTTTTAAAATATCAAAAATAGTAAAATCTAGAAAAAATATCTCTAGCGAATATATCAAACAAAGTAATATTAAATTTGCTATTATTTATAACCACAAAAGACCAATAGATTTTTCAATCAATATGGCAAATGACTTAAAAAGTATTAATAACATTCATTCTATTATCATAGATAACAAATCTATAGACGAAGCAATATATAGGCCAAATTATATAGAAATATTAAAAAAAATCAGTGAATTAAACGACAAACACAAA
>VH01794:64:AAHNC7YM5:1:1101:33418:1909 1:N:0:TAGAGACCCA+CCGCTGATGG
ATCACAGAAATATTCTGTGATTTATAGATAATCTCTGTACTTTTAAATCCCTTTGTCTTTAAGGCAGTATGAGTGTGTTTTACTGGATCTTTAGTAATGACTTTAATATGATCTTTGCAGGAATTATAATGTTATAACGATATTAATTCTCTTGTGAAATTTATACCTTAACAAAGGTACTTCTTAGGTGAGAGAATAACCTTTATCTCTTATTGAGATTACTTTAAAAGTAATGCGTCATTTTAATTATTTGTATAAATTTTTTATTTTCAATAGATCGGAAGAGCACACGTCTGAACTC
>VH01794:64:AAHNC7YM5:1:1101:33418:1909 2:N:0:TAGAGACCCA+CCGCTGATGG
ATTGAAAATAAAAAATTTATACAAATAATTAAAATGACGCATTACTTTTAAAGTAATCTCAATAAGAGATAAAGGTTATTCTCTCACCGAAGAAGTACCTTTGTTAAGGTATAAATTTCACAAGAGAATTAATATCGTTATAACATTATAATTCCTGCAAAGATCATATTAAAGTCATTAATAAAGATCCAGTAAAACACATTCATACTGCCTTAAAGACAAAGGGATTTAAAAGTACAGAGATTATCTATAAATCAAAGAATATTTATGTGATAGATCGACAGAGCGTAGTGTGGGGAAA
>VH01794:64:AAHNC7YM5:1:1101:38795:6452 1:N:0:TAGAGACCCA+CCGCTGATGG
GTCCTATCCTGCTCATTTTACTTAACTGTTTTTGTTTACCTTTAAGATTTTCTTGACTTTGATATGCAAATGATTCAAAACCCTTAAATACCATTTGCCTGTACAAACCAAATTGTTGCATCCCCACCTCTAATTTTTGTTCATTTGTTTTTGTCATATTTAATCTCCTATTAAGTTTTATAAATAAAATAATATAACAAAAATTGTTTTTGTCAAAACTTTTGATATATTTTTTTTGTTAAATTTAACAAAAAAAATATTTTTATTACAAATGGGTTTACTTTCTAACAAGCACTAAGTT
>VH01794:64:AAHNC7YM5:1:1101:38795:6452 2:N:0:TAGAGACCCA+CCGCTGATGG
GTCCTTTAATGGTTTTATGGAAAGGGTTTTTTTTTTGATAATCATAGTTTTTCTCCTATTAGGTTTTACTCTAACTATAATAACTTAGTGCTTGTTAGAAAGTAAACCCATTTGTAATAAAAATCTTTTTTTTGTTAAATTTAACAAAAAAAATATCTCAAAAGTTTTGACAAAAACAATTTTTGTTATATTCTTTTATTTATAAAACTTAATAGGAGATTAACTATGACAAAAACAACTGAACAAAAATTAGAGGTGGGGATTCAACAATTTGGTTTGTACATGCAAATGGTATTTAGGG
>VH01794:64:AAHNC7YM5:1:1101:15864:10674 1:N:0:TAGAGACCCA+CCGCTGATGG
TATTAAGCTAAATACATTGCTATTTGGGATAGGAGTTCCTGTATAGTCAAAAAGTCTTGTTAATATTTCAATTTTGGGTTTTAGATCTTTTTTAAGAGGAGTAATTTTTTGATAATAGAGACTAAAAAAGTCATTCTTTATTGCTTTTACTATATATTCAAATATTTTATTTTGTTTTTTGATAAGTATTGTTTCTGGTAATTCATCTTTGTATAAAATAGGCGTGGAATCTTTATATTCATCGGATATTTTTGTTGCTATTTTTAATTTTGTATATTTTTAAATTGGCTCTGGTTTATGC
>VH01794:64:AAHNC7YM5:1:1101:15864:10674 2:N:0:TAGAGACCCA+CCGCTGATGG
TAATAAATTCTAGTCAAACAGATCTAGTAATAATAAAATCAATAAAAGACATTGCTGACACAAAAAAAATAAAAATTATAGCTGAATTTGTATCTAATGAAGAAATACTTAAAAAGATAAACGAAATAGGAATAGATTATGGACAAGGATTTCTGTGGCATAAACCAGAGCCAATTTAAAAATATACAAAATTAAAAATAGCAACAAAAATATCCGATGAATATAAAGATTCCACGCCTATTTTATACAAAGATGAATTACCAGAAACAATACTTATCAAAAAACAAAATAAAATATTTGA
>VH01794:64:AAHNC7YM5:1:1101:73050:11734 1:N:0:TAGAGACCCA+CCGCTGATGG
TCGAAAGATAAGAAGAATCACTATATCCCATCTCCTTTGAAAATTCTTTCAAATTCTTTAAAGAGTTTAAAAATTTTAATGTAATTCGCACAACATTCTATCTCCTAAATAAGTTTTCATTAATAGCACAAATTATAGTCTAATATAACTAACTTTATTATAAACTATGAACATCATTTTGTAAATCAAATTGACAAAATAATTTTTTAGATCGGAAGAGCACACGTCTGAACTCCAGTCACTAGAGACCCAATCTGGGGGGGGGGGGGTTGGGTGGGGGGGGGGGGGGGGGGGGGGGGGG
>VH01794:64:AAHNC7YM5:1:1101:73050:11734 2:N:0:TAGAGACCCA+CCGCTGATGG
AAAAAATTATTTTGTCAATTTGATTTACAAAATGATGTTCATAGTTTATAATAAAGTTAGTTATATTAGACTATAATTTGTGCTATTAATGAAAACTTATTTAGGAGATAGAATGTTGTGCGAATTACATTAAAATTTTTAAACTCTTTAAAGAATTTGAAAGAATTTTCAAAGGAGATGGGATATAGTGATTCTTCTTATCTTTCGAAGATCGGAAGAGCGTCGTGTAGGGAAAGAGTGTCCTCTGATGGGTGTAGATCTCGGTGGTCGCCGTAGCATTAAAAAAGGGGGGGGGGGGGGG
>VH01794:64:AAHNC7YM5:1:1101:40727:12435 1:N:0:TAGAGACCCA+CCGCTGATGG
CTCTCTTAAGTACTCAATAAAGAATCTAAATAGTCCGTAAAGAATTATGTATATTCCAAAGATAAAACCGTCATATTTTTTTATTTTCCTAAAAATAAACCATAGTAATAAAAAGGTTACAGTTCCCTCAAAGAATCCTTCAATGAGTTGTGATGGAATTCTCGGTAGGTTAATAAACAAGTCGTGAGGTAATATTTCCAGTCCAATTGATTCTGCAAAGATCGGAAGAGCACACGTCTGAACTCCAGTCACTAGAGACCCAATCTGGGGGGGGGGGGGGTGGGTGGGGGGGGGGGGGGGG
>VH01794:64:AAHNC7YM5:1:1101:40727:12435 2:N:0:TAGAGACCCA+CCGCTGATGG
TTGCAGAATCAATTGGACTGGAAATATTACCTCACGACTTGTTTATTAACCTACCGAGAATTCCATCAAAAATCATTGAAGGATTCTTTGAGGGAACTGTAACCTTTTTATTACTATGGTTTATTTTTAGGAAAATAAAAAAATATGAAGGTTTTATCTTTGGAATATACATAATTCTTTACGGACTATTTAGATTCTTTATTGAGTACTTAAGAGAGAGATCGGAAGAGCGTAGTGTAGGGGAAGAGTGTTCGCTGATGGGTGTAGATCTCGGTGGTCGCAGTATCACTTAAGAGGGGGG
>VH01794:64:AAHNC7YM5:1:1101:30123:13495 1:N:0:TAGAGACCCA+CCGCTGATGG
TGCACCTGTGAATGTTCCTTTTTCATGTCCAAAGAGTTCACTCTCAAGTGTACTCTCAGAGAGTGCAGCGCAATTGACTTTAATAAAGGGTTTATCATTTCTATTTGATAAGTCAAATATGGCGTCTGCTATTACTTCTTTTCCAACTCCGCTCTCTCCAATTATTAAGACAGATGCTTTTGATTTTGCAATTTTTTTTACAAGTTCTAAGAGATCGGAAGAGCACACGTCTGAACTCCAGTCACTAGAGACCCAATCTGGGGGGGAGGGGTGTGTGTTGGGGAGGGGGGGGGGGGGGGGG
>VH01794:64:AAHNC7YM5:1:1101:30123:13495 2:N:0:TAGAGACCCA+CCGCTGATGG
CTTAGAACTTGTAAAAAAAATTGCAAAATCAAAAGCATCTGTCTTAATAATTGGAGAGAGCGGAGTTGGAAAAGAAGTAATAGCAGACGCCATATTTGACTTATCAAATAGAAATGATAAACCATTTATTAAAGTCAATTGCGCTGCACTCTCTGAGAGTACACTTGAGAGTGAACTCTTTGGACATGAAAAAGGAGCATTCACAGGTGCAAGATCGGAAGAGCGTCGTGGCGGGAAAGAGTGTCCGCTTATGGGTGGAAAGCTCGGTGGTCGACGTAACACTAAAAAAGGGGGGGGGGGG
>VH01794:64:AAHNC7YM5:1:1101:67767:18455 1:N:0:TAGAGACCCA+CCGCTGATGG
TGCTCAGGGACTTTTTTATTGTTTTGGATGTAGGAAGGGCGGAGATGCCATCAAATTTTTGATGGATATTGAGAAACTTGATTATAATGGTGCTGTTAAGTCTTTGTGCAGTAGGATGGGTATTGTATATGATGATATTAATAAAACCACTGTAGGTAAGAATAAAACTCAGGATAAATCAATAATTTCAAAAATATATGATTTAAATGCTAAGTTGGTTAAGACTTTTGAATTTTTTTTAAATAATAATCAAAAAGTTTTAAATTATATTTTGCAAATGAGAGGGATATCTAAAAGATCG
>VH01794:64:AAHNC7YM5:1:1101:67767:18455 2:N:0:TAGAGACCCA+CCGCTGATGG
TTTAGATATCCCTCTCATTTGCAAAATATAATTTAAAACTTTTTGATTATTATTTAAAAAAAATTCAAAAGTCTTAACCAACTTAGCATTTAAATCATATATTTTTGAAATTATTGATTTATCCTGAGTTTTATTCTTACCTACAGTGGTTTTATTAATATCATCATATACAATACCCATCCTACTGCACAAAGACTTAACAGCACCATTATAATCAAGTTTCTAAATATCCATCAAAAATTTGATGGCATCTCCGCCCTTCATACATCCAAAACAATAAAAAAGTCCATGAGCAAGATAG
>VH01794:64:AAHNC7YM5:1:1101:70020:18512 1:N:0:TAGAGACCCA+CCGCTGATGG
TTTAAAGGGTTTGAAAATAAATATTTAACTTCAAAACAACTTAAAGTAATACGTAATATCGAGAAGAATAAACAAATTAAGATTATCCTATCAGGTGGGATTGCTAGCGGTAAGACGTTTCTAGCATGTTATTTATATCTAAAGATGCTCATTAAGAATAGACATCTATACAAGGAAGATACTAATAATTTTATAATAGGAAATTCACAAAAATCATTAGAGATTAATGTTTTAGGGCAGTTTGAAAAGATTGCTAGTATGCTTAAAATACCCTTTAAGCAGATCGGAAGAGCACACGTCT
>VH01794:64:AAHNC7YM5:1:1101:70020:18512 2:N:0:TAGAGACCCA+CCGCTGATGG
GCTTAAAGGGTATTTTAAGCATACTAGCAATCTTTTCAAACTGCCCTAAAACATTAATCTCTAATGATTTTTGTGAATTTCCTATTATAAAATTATTAGTATTTTCCTTGTATAGATGTCTATTCTTAATGAGCATCTTTAGATATAAATAACATGCTAGAAACGTCTTACCGCTAGCAATCCAACCTGATAGGATAATCTTAATTTGTTTATTCTTATCGATATTACGTATTACTTTAAGTTGTTTTGAAGTTAAATATTTATTTTCAAACCATTTAAAAGATCGGAAGAGCGTCGTGTC
>VH01794:64:AAHNC7YM5:1:1101:35216:19004 1:N:0:TAGAGACCCA+CCGCTGATGG
GAATTTTTGAAAGGCAGACCTATACTTTCTATTAATATCACCATCCCTGAGGGGTATACTGGTAGAAGAATAGCTTTAAAGCTTTATGAATCAGGCATTATTAGTGATGCGCAAAGTTTTGTTGATTTAATAAATGATGTTAAATTTATCAGGGAACTTGGACTTAGTTATGATTCTCTTGAAGGTTTTTTGTTTCCAGATACTTATAAATTTTATAAGGGTATGGATATAAAGGAAGATCGGAAGAGCACACGTCTGAACTCCAGTCACTAGAGACCCAATCTGGGGGGGGGTGGGGTGG
>VH01794:64:AAHNC7YM5:1:1101:35216:19004 2:N:0:TAGAGACCCA+CCGCTGATGG
TCCTTTATATCCATACCCTTATAAAATTTATAAGTATCTGGAAACAAAAAACCTTCAAGAGAATCATAACTAAGTCCAAGTTCCCTGATAAATTTAACATCATTTATTAAATCAACAAAACTTTGCGCATCACTAATAATGCCTGATTCATAAAGCTTTAAAGCTATTCTTCTACCAGTATACCCCTCAGGGATGGTGATATTAATAGAAAGTATAGGTCTGCCTTTCAAAAATTCAGATCGGAAGAGCGTCGTGTAGGGAAAGAGTGTCCGCTGCTGGGTGTCAATCTCGGTGGTCGCTG
>VH01794:64:AAHNC7YM5:1:1101:55155:30420 1:N:0:TAGAGACCCA+CCGCTGATGG
CTTTTTGGTAGTGATAAAAATTTTAAGGAAGGCAAATATTTAATCAGTGGTCATTGTTCAACTTTTGATGTATATAGAGAATTTTTGAAAGGCAGACCTATACTTTCTAGATCGGAAGAGCACACGTCTGAACTCCAGTCACTAGAGACCCAATCTGGGGGGGGGGGTGGGGGGGGGGGGGGGGGGGGGGGGGGGGGGGGGGGGGGGGGGGGGGGGGGGGGGGGGGGGGGGGGGGGGGGGGGGGGGGGGGGGGGGGGGGGGGGGGGGGGGGGGGGGGGGGGGGGGGGGGGGGGGGGGGGGG
>VH01794:64:AAHNC7YM5:1:1101:55155:30420 2:N:0:TAGAGACCCA+CCGCTGATGG
AGAAAGTATAGGTCTGCCTTTCAAAAATTCTCTATATACATCAAAAGTTGAACAATGACCACTGATTAAATATTTGCCTTCCTTAAAATTTTTATCACTACCAAAAAGAGATCGGAAGAGCGTCGTGTAGGGAAAGAGTGTCCGCTGATGGGTGTCGATCTCGGTGGTCGACGTATTCTTAAAAGGGGGGGGGGGGGGGGGGGGGGGGGGGGGGGGGGGGGGGGGGGGGGGGGGGGGGGGGGGGAGGGGGGGGGGGGGGGGGGGGGTGGGGGGGGGGGGGGGGGGGGGGGGGGGGGGGGGG
>VH01794:64:AAHNC7YM5:1:1101:37318:31026 1:N:0:TAGAGACCCA+CCGCTGATGG
TTTAACAAAGTAGTAGATCGAAGATTAAAGGTGTTTTGGGTAATTCAAAAATTGCAACATAATTATTTCACAAATAAGAGAAGGTATTCTTTAAGAAATGTTGTAATGATGGTAAATTCAATTTTAGAAAAAAAAGGATCTAAAACAGTAACAAAAAGGACTATACAAAGCGATATTAAAAACTTTGAAAAAATTGGTCTATTAAAAATCGACTTTAACCCACTTGGAAAAAACAATGGAGATCGGAAGAGCACACGTCTGAACTCCAGTCACTAGAGACCCAATCTGGGGGGGGGGGGGG
>VH01794:64:AAHNC7YM5:1:1101:37318:31026 2:N:0:TAGAGACCCA+CCGCTGATGG
CCATTGTTTTTTCCAAGTGGGTTAAAGTCGATTTTTAATAGACCAATTTTTTCAAAGTTTTTAATATCGCTTTGTATAGTCCTTTTTGTTACTGTTTTAGATCCTTTTTTTTCTAAAATTGAATTTACCATCATTACAACATTTCTTAAAGAATACCTTCTCTTATTTGTGAAATAATTATGTTGCAATTTTTGAATTACCCAAAACACCTTTAATCTTCGATCTACTACTTTGTTAAAAGATCGGAAGAGCGTCGTGTAGGGAAAGAGTGTCCGCTGATGGGTGTCGATCTAGGTGGTCT
>VH01794:64:AAHNC7YM5:1:1101:42393:31935 1:N:0:TAGAGACCCA+CCGCTGATGG
GACCCTTATTCGCAATATTTGACAAAAGAAGATTTAGTAGAAATTTCAAAGACTACTGAAGGAAACTATGTTGGAATTGGAGTTTCTATTGTTAAGAAAAATGTTCCTGTAAAATCTGATAGTTCTGTTATTGATGCTTCTTATGTAATGATTGTTACTGCTTTTGAAGAGGGGCCTGCTTATAAGGCTGGAGTTAAGTCTGGTGATTACATTACGGATATTGATGGTAAGAGTACTACTTTAATGACAATAGAACAAGTAGGTAGTCTTTTAAAAGGAAAAGCGGGAGATCGGAAGAGCA
>VH01794:64:AAHNC7YM5:1:1101:42393:31935 2:N:0:TAGAGACCCA+CCGCTGATGG
CCCGCTTTTCCTTTTAAAAGACTACCTACTTGTTCTATTGTCATTAAAGTAGTACTCTTACCATCAATATCCGTAATGTAATCACCAGACTTAACTCCAGCCTTATAAGCAGGCCCCTCTTCAAAAGCAGTAACAATCATTAAATAAGAAGCATCAATAACAGAACTATCAGATTTTACAGGAACATTTTTCTTAACAATAGAAACTCCAATTCCAACATAGTTTCCTTAAGTAGTCTTTGAAATTTCTACTAAATCTTCTTTTGTCAAATATTGCGAATAAGGGTCAGATCGGAAGAGCG
>VH01794:64:AAHNC7YM5:1:1101:35482:34339 1:N:0:TAGAGACCCA+CCGCTGATGG
GGAAGGGCGGAGATGCCATCAAATTTTTGATGGATATTGAGAAACTTGATTATAATGGTGCTGTTAAGTCTTTGTGCAGTAGGATGGGTATTGTATATGATGATATTAATAAAACCACTGTAGGTAAGAATAAAACTCAGGATAAATCAATAATTTCAAAAATATATGATTTAAATGCTAAGTTGGTTAAGACTTTTGAATTTTTTTTAAATAATAATCAAAAAGTTTTAAATTATAGATCGGAAGAGCACACGTCTGAACTCCAGTCACTAGAGACCCAATCTGGGGGGGGGGGGGGGTG
>VH01794:64:AAHNC7YM5:1:1101:35482:34339 2:N:0:TAGAGACCCA+CCGCTGATGG
ATAATTTAAAACTTTTTGATTATTATTTAAAAAAAATTCAAAAGTCTTAACCAACTTAGCATTTAAATCATATATTTTTGAAATTATTGATTTATCCTGAGTTTTATTCTTACCTACAGTGGTTTTATTAATATCATCATATACAATACCCATCCTAATGCACAAAGACTTAACAGCACCATTATAATCAAGTTTCTAAATATCCATCAAAAATTTGATGGCATCTCCGCCCTTCCAGATCGGAAGAGCGTCGTGTAGGGAAAGAGTGTCCGTTGATGGGTGTAGATCTCGGGGGTCGCAG
>VH01794:64:AAHNC7YM5:1:1101:57750:35020 1:N:0:TAGAGACCCA+CCGCTGATGG
AAGATGGAAAGAGCCAAAAACGCATGCTTCCTAATATGTACGGACTGCTTAATATGCCAAAACAAGTTAAAGAAGAAGTTGAGGCTTCTAATAAAGATAAGATGGATAAGATATTTGAAAAGATTGAGTCAGGACTTGCAAAATTAGAGCTAGGAGATGAATTCTCAACACCATTTATGGTATTAGTTGACCCAATAACAAGTTTAATAATTTCATTACTTGCAAGCTTATATGCTTCTCTAAAGGGTAGTAAGATCGGAAGAGCACACGTCTGAACTCCAGTCACTAGAGACCCAATCTG
>VH01794:64:AAHNC7YM5:1:1101:57750:35020 2:N:0:TAGAGACCCA+CCGCTGATGG
TACTACCCTTTAGAGAAGCATATAAGCTTGCAAGTAATGAAATTATTAAACTTGTTATTGGGTCAACTAATACCATAAATGGTGTTGAGAATTCATCTCCTAGCTCTAATTTTGCAAGTCCTGACTCAATCTTTTCAAATATCTTATCCATCTTATCTTTATTAGAAGCCTCAACTTCTTCTTTAACTTGTTTTGGCATATTAAGCAGTCCGTACATATTAGGAAGCATGCGTTTTTGGCTCTTTCCATCTTAGATCGGAAGAGCGTCGTGTAGGGAAAGAGTGTCCGCTGATGGGTGTAG
>VH01794:64:AAHNC7YM5:1:1101:38985:40643 1:N:0:TAGAGACCCA+CCGCTGATGG
TACAAAAATGAACCTTGATTCTTTTATTTTGTTTTTTACATTCTTGTTCTATTAGTGATAAATATTGGGAGTCAGCAACAAAGGGTGTAATATCGAACTTAACTAGATTTTTTATTGCATTTTTATCTGTGTTGATGTAGAGCAATATATTCGAGATCGGAAGAGCACACGTCTGAACTCCAGTCACTAGAGACCCAATCTGGGGGGGGGTGGGGGGGGGGGGGGGGGGGGGGGGGGGGGGGGGGGGGGGGGGGGGGGGGGGGGGGGGGGGGGGGGGGGGGGGGGGGGGGGGGGGGGGGGG
>VH01794:64:AAHNC7YM5:1:1101:38985:40643 2:N:0:TAGAGACCCA+CCGCTGATGG
CAAATATATTGCTCTACATCAACACAGATAAAAATGCAATAAAAAATCTAGTTAAGTTCGATATTACACCCTTTGTTGCTGACTCCCAATATTTATCAATAATAGAACAAGAATGTAAAAAACAAAATAAAAGAATCAAGGTTCATTTTTGTAAGATCGGAAGAGCGTCGTGTAGGGAAAGAGTTTCCGCTGATGGGTGTAGATCTCGGTTGTCGCAGTATCATTAAAAAAGGGGGGGGGGGGGGGGGGGGGGGGGGGGAGGGGGGGGGGGGGGGGGGGGGGGGGGGGGGGGGGGGGGGGG
>VH01794:64:AAHNC7YM5:1:1101:51179:42953 1:N:0:TAGAGACCCA+CCGCTGATGG
GGCAACCGGTCTACTTCCCGCAAATCCAGACACCTCAAATTTACTCTCAATGCTTTGTATCTTAGACTGATCGGTATAATTCAAAATCTGCTCTAACATATTTACTGCTCTTGCCGATGAAAGCTCCCAATTACTTTTCCAAATTCCATTTATATTAACATCAACATTGTCTGTATGTCCTTCGATTTTAAAATTATACCCTTGATTATCCAAAAACCCAATAAAAGAAGCTATCTTTTGTATAGTCTCCCTATTATCATCAAGTTTAACCTCAGCACTAGCTGACTCAAAAAAAGCATCG
>VH01794:64:AAHNC7YM5:1:1101:51179:42953 2:N:0:TAGAGACCCA+CCGCTGATGG
TTTAAGGGCGGAAAGACCTTAGATATTAATAAACTTTCTTATTTGAGTAGTAGTTTTATGTTTTTACCTTCTAATGGGAAGAATAAACAAGCTTCTCAGGCGTCCAAAAATAAGTCTATTATTGAATTAATTGAAAAGATTCAGTCTAATAAGGTTATTGTAAGACATTATGAATGTGGTGTTGTTGTGTCTCTTTTGGCCGATGCTTTTTTTGAGTCAGCTAGTGCTGAGGTTACACTTGATGATAATAGGGAGACTATACAAAAGATCGCTTCTTTTATTGGGTTTTTGGATAATCAAG
>VH01794:64:AAHNC7YM5:1:1101:31846:45925 1:N:0:TAGAGACCCA+CCGCTGATGG
AAAGAGAAGATAGTTAGATCAACGGAGGCTCCGGCGTGGGCTAAATTTCCGGCTAAGGGAGGATAAACTGTTCAACCTGAAGGATTTAGAACCACAGTATCAGCTCCCACAACACTATCAATAAATATTTCATCATCAATATAATTCGGGGTACCAAATTTTTTCACTTCTTCAACTAATCTATAAACTTCCTTTTCATTCAAAAATCCACCTTGAATTCTTTGAGGGAAAGGTGTAGTAGGACTAACATAAAGCATATCACCCTTACCTAAAAGTTTCTCAGCACCTGATGCTCCAAGAA
>VH01794:64:AAHNC7YM5:1:1101:31846:45925 2:N:0:TAGAGACCCA+CCGCTGATGG
GAAAATTTGATTTCTAGACTTGCAGCTATGGCTCGGGCTGTTGGAATGCATTTAGTTCTTGCTACTCAAAGACCATCTGTTGATGTTATTACGGGAGTAATAAAGGCTAATTTTCCCTCAAGGATTTCTTTTATGGTTGCTAGTTCCATGGACTCAAGAATAATTCTTGGAGCATCAGGTGCTGAGAAACTTTTAGGTAAGGGTGATATGCTTTATGTTAGTCCTACTACACCTTTCCATCAAAGAATTCAAGGTGGATTTTTGAATGAAAAGGAAGTTTATAGATTAGTTGAAGAAGTGA
>VH01794:64:AAHNC7YM5:1:1101:56765:53990 1:N:0:TAGAGACCCA+CCGCTGATGG
TTAATTTTTAGAGTGTTGATTTCATTAATGACGGTTTTATATATTAGTATTAATTTAATGTCTTTATTTGAAAATCGAAGTGATTTTAAATTTTTTATTAAAGATGATATATCTTTTTTTATTGTAAGAATAACCATTGCTTTTAAATAAAATTTATTTTTGTTTAAAAGAGTAATTTTATTTTTTAATTTTTTGTTTACTTCTATGTTAAAAAAGTATTTGAAGAAATCTATTTTTTGTAGATAATTGATTCCTTTTATTGAAAACGATAATAATTTTATTATTTCAATTCCCTTTAAAT
>VH01794:64:AAHNC7YM5:1:1101:56765:53990 2:N:0:TAGAGACCCA+CCGCTGATGG
AATCTTTATAAGAAAATAAAAATAACAAACCACTACCTTCCATAAATTTAAAGGGAATTGAAATAATAAAATTATTATCGTTTTCAATAAAAGGAATCAATTATCTACAAAAAATAGATTTCTTCAAATACTTTTTTAACATAGAAGTAAACAAAAAATTAAAAAATAAAATTACTCTTTTAAACAAAAATAAATTTTATTTAAAAGCAATGGTTATTCTTACAATAAAAAAAGATATATCATCTTTAATAAAAAATTTAAAATCAATTCGATTTTCAAATAAAGACATTAAATTAATACT
>VH01794:64:AAHNC7YM5:1:1101:30748:55050 1:N:0:TAGAGACCCA+CCGCTGATGG
TTTTGAAGAAGATGTTAGAGATGGCATTAATAATGATTATGAAAATGTCAAGTATTTAAAGTATAAAGAGAAGGTGTCAAAACAAAAACATAATCGGCTTGATCTACAACATCTTGCAAATCAGAACTTGCAATCAAATTATTTGGTAATTTAATATCCTTTAAATACTTGACATTTTCATAATCATTATTAATGCCATCTCTAACATCTTCTTCAAAAGACCATATCAAAACATTATCTTTAAACAGATCGGAAGAGCACACGTCTGAACTCCAGTCACTAGAGACCCAATCTAGGGGGG
>VH01794:64:AAHNC7YM5:1:1101:30748:55050 2:N:0:TAGAGACCCA+CCGCTGATGG
GTTTAAAGATAATGTTTTGATATGGTCTTTTGAAGAAGATGTTAGAGATGGCATTAATAATGATTATGAAAATGTCAAGTATTTAACGGATATTGAATTCCCAAATAATTTGATTGCAAGTTCTGATTTGCAAGATTTTGTAGATCAAGCAGATTATGTTTGTGTTGTGACACCTTCGCGTTATACTTTCAATACTTGAACCTTTCATAATCACTATTAATGCCATATATAACATCTTCTTAAAAGAGATCGGAAGAGAGTAGGATAGGGAAAAAGTCGCAGATGATGGGTGTAGAATCCA
>VH01794:64:AAHNC7YM5:1:1102:26146:5922 1:N:0:TAGAGACCCA+CCGCTGATGG
ATGAAATACTCATCTACTTCTGAGATTGATAATGTTTATGGTCTCTAAAGTGCAAGTAAAATACAGGCTTACAGAGATATCAAAACTAGCTTGAAATAACTCTTCCCTTTTGCTAATATCTTTAGTGTACTACTCCCCCCACTTCAAGATTTTTAAGATCGGAAGAGCACACGTCTGAACTCCAGTCACTAGAGACCCAATCTGGGGGGGGGGGGGGGGGGGGGGGGGGGGGGGGGGGGGGGGGGGGGGGGGGGGGGGGGGGGGGGGGGGGGGGGGGGGGGGGGGGGGGGGGGGGGGGGGG
>VH01794:64:AAHNC7YM5:1:1102:26146:5922 2:N:0:TAGAGACCCA+CCGCTGATGG
TAAAAATCTTGAAGTGGGGGGAGTAGTACACTAAAGATATTAGCAAAAGGGAAGAGTTATTTCAAGCTAGTTTTGATATCTATGTAAGCATGTATTTTACTTGCACTTGAGAGACCATAAACATTATCAATCTCAGAAGTAGATGAGTATTTAATAGATCGGAAGAGTGTCGTGTCGGGAAAGAGTGTCCGCTGATGGGTGTAGATCTCGGTGGTCGAAGTATTAGTGGAAGAGGGGGGGGGGGGGGGGGGGGGGGGGGGGGGGGGGGGGGGGGGGGGGGGGGGGGGGGGGGGGGGGGGGG
>VH01794:64:AAHNC7YM5:1:1102:45233:11678 1:N:0:TAGAGACCCA+CCGCTGATGG
CCTCCTGAAACCCCCTTAACTTAAATATAACTATTAAAAAGGAATATCTTCATAAAACTCATCTTCAGATTTAAGATCATTAGTCTCTTGTGTTTTAATTGATGAGTTTAAGACGCAAATATCATTTACCAAAATACTGTATTTACTCTTACCCTCACCTGTACGCTTATCATTCCAACTTGAATAAGATAGGGATCCACTAAGTACAACTTGAACCCCTCGTTTAAGTAAAGCAGCAAGACTCTCAGCTCTAGCTCCAAAAAGAACACAGATCGGAAGAGCACACGTCTGAACTCCAGTC
>VH01794:64:AAHNC7YM5:1:1102:45233:11678 2:N:0:TAGAGACCCA+CCGCTGATGG
GTGTTCTTTTTGGAGCTAGAGCTGAGAGTCTTGCTGCTTTACTTAAACGAGGGGTTCAAGTTGTACTTAGTGGATCCCTATCTTATTCAAGTTGGAATGATAAGCGTACAGGTGAGGGTAAGAGTAAATACAGTATTTTGGTAAATGATATTTGCGTCTTAAACTCATCAATTAAAACACACGAGACTAATGATCTTAAATCTGAAGATGAGTTTTATGAAGATATTCCTTTTTAATAGTTATATTTAAGTTAAGGGGGTTTCAGGAGGAGATCGGAAGAGCGTCGTGTGGGGAAAGGATT
>VH01794:64:AAHNC7YM5:1:1102:46104:13722 1:N:0:TAGAGACCCA+CCGCTGATGG
GCAGGATCAACTCCATACTTTATCCTAATTACACTTACATCAATATCAAACGGTAAACAAATCTGATAAGCCTTAAAGGTAGCTAAAAGCCCAGCATCATCATCATCAAAACACATGATTATTTTATTTGCATATCTCTTAATTAAAGCAAAATGCTCCCTTGAAAAAGAAGTACCAAGTGTAGAAACTGCAATTTTTACACCCGCTGTAAAAAAGGAAAGAACATCTATATACCCTTATGTTAAGATTACAGATTTACTCTCCTTAATTACAGAAAAACCTTCATAAAATCCATAAAGCA
>VH01794:64:AAHNC7YM5:1:1102:46104:13722 2:N:0:TAGAGACCCA+CCGCTGATGG
GAATAAAGGTGCTTTTGCCTTAAAGGATGTAATTAACGATAGTTGTGATGCTTTTGAGTATCTTTTGGAAAAATATTCAGATAAATATGATTTAAGTGAAACAGAGGTTTTTAAAAAGAGAGAATTGCTTTATGGATTTTATGAAGGTTTTTCTGTAATTAAGGAGAGTAAATCTGTAATCTTAACAGAAGGGTATATAGATGTTCTTTCCTTTTTTACAGCGGGTGTAAACATTGCAGTTTCTACACTTGGTACTTCTTTTTCAAGGGAGCATTTTGCTTTAATTAAGAGATATGCAAAT
>VH01794:64:AAHNC7YM5:1:1102:26430:14536 1:N:0:TAGAGACCAA+CCGCTGATGG
AGCACTTGATGTTGATCTCATATTTACTCTTTAAACTTCTAGGTATTTTGAAGAAATCGACTATAAATCCATTAACTTTGGCTTTGTAATTTGCCTCATACTGAGAATCGCCGAAAAAGGTTTCTCGATTACCTTCGGTCATATGATTATCATAATTCAACATCATAGGCAACTTTTTTTCTTGAATATTATCTTGTTTAGTATTTTCCATCCCAGATCGGAAGAGCACACGTCTGAACTCCAGTCACTAGAGACCCAATCTGGGGGGGGGGGGGGGGGGGGGGGGGGGGGGGGGGGGGGG
>VH01794:64:AAHNC7YM5:1:1102:26430:14536 2:N:0:TAGAGACCAA+CCGCTGATGG
GGGATGGAAAATACTAAACAAGATAATATTCAAGAAAAAAAGTTGCCTATGATGTTGAATTATGATAATCATATGAACGAAGGTAATCGAGAAACCTTTTTCGGCGATTCTCAGTATGAGGCAAATTACAAAGCCAAAGTTAATGGCTTTATAGTCGATTTCTTCAAAATACCTAGAAGTTTAAAGAGTAAATATGAGATCAACATCAAGTGCTAGATCGGAAGAGCGTCGTGTAGGGAAAGAGTGTCCGCTTATGGGTGTAGATCTCTGTTGTCGCCCTATCCTGCCAAAAGGGGGGGGG
>VH01794:64:AAHNC7YM5:1:1102:57750:22980 1:N:0:TAGAGACCCA+CCGCTGATGG
TTTAAAACTAATAATTAAGGTTCTCTCTCAATGTCCTCTGGGTTTTATTGTTGAACTCAATGACAATTCAATTGCCAAAATAATAAAAATTAACGAAGATAATATTAATGTCCCATATATAAAATACATAATAAGAGATGACAAAATCGTACCTCCTAGTGAAAAAGATCGGAAGAGCACACGTCTGAACTCCAGTCACTAGAGACCCAATCTGGGGGGGGGGGGTTTTGTTTGGGGGGGGGGGGGGGGGGGGGGGGGGGGGGGGGGGGGGGGGGGGGGGGGGGGGGGGGGGGGGGGGGGG
>VH01794:64:AAHNC7YM5:1:1102:57750:22980 2:N:0:TAGAGACCCA+CCGCTGATGG
TTTTCACTAGGAGGTACGATTTTGTCATCTCTTATTATGTATTTTATATATGGGACATTAATATTATCTTCGTTAATTTTTATTATTTTGGCAATTGAATTGTCATTGAGTTCAACAATAAAACCCAGAGGACATTGAGAGAGAACCTTAATTATTAGTTTTAAAAGATCGGAAGAGCGTCGTGTAGGGAAAGAGTGTCCGCTGATGGGTGTCGATCTCAGTGGTCGCAGTATCCTTCAAAAAGGGGGGGGGGGGGGGGGGGGGGGGGGGGGGGGGGGGGGGGGGGGGGGGGGGGGGGGGG
>VH01794:64:AAHNC7YM5:1:1102:27907:31954 1:N:0:TAGAGACCCA+CCGCTGATGG
ATCACATTCTAATATTTGTTTTCTTGCCTTTTTAAAAAAACATTTATTGTCATCAGGACAGGTAATACCTGAACATGTCTCAGGGTTTGCCGATACTTCTTCCCAGATTTTCTCATCAATAAAGTTAAGTTCGTCTTTATCACCTGTTTGTGTAGATCGGAAGAGCACACGTCTGAACTCCAGTCACTAGAGACCCAATCTGGGGGGGGGGGGGGGGGGGGGGGGGGGGGGGGGGGGGGGGGGGGGGGGGGGGGGGGGGGGGGGGGGGGGGGGGGGGGGGGGGGGGGGGGGGGGGGGGGGG
>VH01794:64:AAHNC7YM5:1:1102:27907:31954 2:N:0:TAGAGACCCA+CCGCTGATGG
ACACAAACAGGTGATAAAGACGAACTTAACTTTATTGATGAGAAAATCTGGGAAGAAGTATCGGCAAACCCTGAGACATGTTCAGGTATTACCTGTCCTGATGACAATAAATGTTTTTTTAAAAAGGCAAGAAAACAAATATTAGAATGTGATAGATCGGAAGAGCGTCGTGTAGGGAAAGAGTGTCCGCTGATGGGTGTAGATCTCGGTGGTAGACGTAGAGGTAAAAGGAGGGGGGGGGGGGGGGGGGGGGGGGGGGGGGGGGGGGGGGGGGGGGGGGGGGGGGGGGGGGGGGGGGGTG
>VH01794:64:AAHNC7YM5:1:1102:40651:50980 1:N:0:TAGAGACCCA+CCGCTGATGG
TTTTACTCTAACTATAATAACTTAGTGCTTGTTAGAAAGTAAACCCATTTGTAATAAAAATATTTTTTTTGTTAAATTTAACAAAAAAAATATATCAAAAGTTTTGACAAAAACAATTTTTGTTATATTATTTTATTTATAAAACTTAATAGGAGATTAAATATGACAAAAACAAATGAACAAAAATTAGAGGTGGGGATGCAACAATTTGGTTTGTACAGGCAAATGGTATTTAAGGGTTTTGAATCATTTGCATATCAAAGTCAAGAAAATCTTAAAGGTAAACAAAAACAGTTAAGTA
>VH01794:64:AAHNC7YM5:1:1102:40651:50980 2:N:0:TAGAGACCCA+CCGCTGATGG
TAAACTTAAAACATTCATTCTTACCAATTTTTGGTAACTTACGTCCTATCCTGCTCATTTTACTTAACTGTTTTTGTTTACCTTTAAGATTTTCTTGACTTTGATATGCAAATGATTCAAAACCCTTAAATACCATTTGCCTGTACAAACCAAATTGTTGCATCCCCACCTCTAATTTTTGTTCATTTGTTTTTGTCATATTTAATCTCCTATTAAGTTTTATAAATAAAATAATATAACAAAAATTGTTTTTGTCAAAACTTTTGATATATTTTTTTTGTTAAATTTAACAAAAAAAATA
>VH01794:64:AAHNC7YM5:1:1102:63392:52438 1:N:0:TAGAGACCCA+CCGCTGATGG
ATTTCTCTAAAGCATCAGCTCCAATAAACATGCTTCCAACTTCACTAGCTCCCATACGCTTTAACGATTCTCTTTGCATACTAAAGTCAACCTTACTATTAAACTTAAAACATTCATTCTTACCAATTTTTGGTAACTTACGTCCTATAGATCGGAAGAGCACACGTCTGAACTCCAGTCACTAGAGACCCAATCTGGGGGGGGGGGGGGGGGGGGGGGGGGGGGGGGGGGGGGGGGGGGGGGGGGGGGGGGGGGGGGGGGGGGGGGGGGGGGGGGGGGGGGGGGGGGGGGGGGGGGGGGG
>VH01794:64:AAHNC7YM5:1:1102:63392:52438 2:N:0:TAGAGACCCA+CCGCTGATGG
ATAGGACGTAAGTTACCAAAAATTGGTAAGAATGAATGTTTTAAGTTTAATAGTAAGGTTGACTTTAGTATGCAAAGAGAATCGTTAAAGCGTATGGGAGCTAGTGAAGTTGGAAGCATGTTTATTGGAGCTGATGCTTTAGAGAAATAGATCGGAAGAGCGTCGTGTAGGGAAAGAGTGTCCGCTGATGGGTGTAGATCTCGGTGGTCGACGTATCATTCAAGAAGGGGGGGGGGGGGGGGGGGGGGGGGGGGGGGGGGGGGGGGGGGGGGGGGGGGGGGGGGGGGGGGGGGGGGGGGGG
>VH01794:64:AAHNC7YM5:1:1102:19746:53895 1:N:0:TAGAGACCCA+ACGCTGATGG
ATCTTTTAATAGCAGGTGCTACTGGGGCTGGAAAATCGGTTTGTGTGAATTCACTTATTGCTTCAATTATTTTTTCAAAATCCCCAGATGATGTTAAACTTGTACTAATAGATCCTAAAGTGGTTGAGCTTAAGCTTTTTAATGATATTCCACATTTGTTAACCCCGGTTATTACTGATGTAAATAGAGCCTTGGAAGCCCTTCGTTGGTGTCTTGATGAGATGGAGAGAAGATATGTTCTTCTTGATAATTTTCTTGTGAGAGATCGGAAGAGCACACGTCTGAACTCCAGTCACTAGAG
>VH01794:64:AAHNC7YM5:1:1102:19746:53895 2:N:0:TAGAGACCCA+ACGCTGATGG
CTCACAAGAAAATTATCAAGAAGAACATATCTTCTCTCCATCTCATCAAGACACCAACGAAGGGCTTCCAAGGCTCTATTTACATCAGTAATAACCGGGGTTAACAAATGTGGAATATCATTAAAAAGCTTAAGCTCAACCAATTTAGGATCTATTAGTACAAGTTTAAAATCATCTGGGGATTTTGAAAAAATAATTAAAGCAATAAGTGAATTCACACAAACCGATTTTCCAGCACCAGTAGCAACTGCTATTAAAAGATAGATCGGAAGAGTGTCGTGTCGGGGAAGAGTGTCCGCTA
>VH01794:64:AAHNC7YM5:1:1103:23779:12719 1:N:0:TAGAGACCCA+CCGCTGATGG
CTCAAATTCTTTTAACAATAAATTAGCTATTAGGATTGATGAGTCTTGATTGTGGAATTCTTTTATATTATTTCTTAGTATATTGGACTTTTCTTTATTTTTTAGGATTGCTTTTATCATATTTATGATTTTGCTTTCACTTAGGTTCTCTTCATCTATTTTGAAACATGCATTTTGTTCTTCTAGTAGTTTTGCATTTCTGACTTGATCTCCTATTGAGCCTTTTACAAATGGAATAAATATTACGCATGCACCAGCATTGGCAAATTCTTTAATAGCCCCTGATCCTGCTCTGCTTATT
>VH01794:64:AAHNC7YM5:1:1103:23779:12719 2:N:0:TAGAGACCCA+CCGCTGATGG
GAATTCTCAAGTCCAAATCCAAATATAATAAAAAATTTAACTCAAGATACAAAAAAACCCATAATTAGCATACTTGGAGGCTCTCTTGGAGCAGAAATTCTAAATAAATTAACAATCAATATCAAAAACAAAATTGATGCGTATTTTATCCATCAATGTGGAAGAAATTTAGATGCGACTAGAGAAAATAATTATTTAAGAAATCAATTTTTTAATGCAGAAGAAATGGCAAGCATAATAAAATTTTCAAATATAATAATAAGTAGAGCAGGATCAGTGGCTATTAAAGAATTTGCAAATG
>VH01794:64:AAHNC7YM5:1:1103:69812:13306 1:N:0:TAGAGACCCA+CCGCTGATGG
CAAGCAAAATATAGCTACCAAGGTTCAGTTCTCGAGCGATACTAGATAGAGATTCTTCACTAACAATATAAGATCTGGCTTTACTAAGTTCACCTTCCCTCTTTTCAGGATAAAACCTATATAAATAATCTGTAATAATAAGATTAAGAACAGAATCTCCTAAAAACTCTAATCTTTCATTATTAGCATATTTTTGGTCAAATTCATTTGCATATGACGAATGACTTAAAGACATATTTAGCAAATTAATATCATTAAAATCAATATGCAAACCCATTCAAAACTCCTCTAATAGATCGGA
>VH01794:64:AAHNC7YM5:1:1103:69812:13306 2:N:0:TAGAGACCCA+CCGCTGATGG
ATTAGATGAGTTTTTAATGGGTTTGCATATTGATTTTAATGATATTCATTTGCTAAATATGTCTTTAAGTCATTCGTCATATGCAAATGAATTTGACCAAAAATATGCTAATAATGAAAGATTAGAGTTTTTAGGAGATTCTGTTCTTAATCTTATTATTACAGATTATTTATCTAGGTTTTATCCTGAAAAGAGTGAAGGTGAACTTAGTAAAGCCAGATCTTATATTGTTAGTGAAGAATCTCTATCTAGTATCGCTCGAGACCTTAACCTTGGTAGTTATATTTTGCTTGAGATCGGA
>VH01794:64:AAHNC7YM5:1:1103:74110:14195 1:N:0:TAGAGACCCA+CCGCTGATGG
GTATAATTTCTGAAAATTTAACAGAAGAAGCTTTAGATATTTGTGGTAAACATTTAAAGGATGTAAAGAAAAGTATTGCTGGTCTTTATATTTCAGGCATGCTTATATATAGTAGAAGGCCACTTAATGATATGAGTTTGCTTACAGTAGTAGACTTGTTTTCACAGAATTTGAAGTGGTCTCTTGTTGAACATATATGTCACAAGATGCTTTAACTTAGATCGGAAGAGCACACGTCTGAACTCCAGTCACTAGAGACCCAATCTGGGGGGGGGGGGGGGGGGGTGGGGGGGGGGGGGGG
>VH01794:64:AAHNC7YM5:1:1103:74110:14195 2:N:0:TAGAGACCCA+CCGCTGATGG
AAGTTAAAGCATCTTGTGAAATATATGTTCAACAAGAGACCACTTCAAATTCTGTGAAAACAAGTCTACTACTGTAAGCAAACTCATATCATTAAGTGGCCTTCTACTATATATAAGCATGCCTGAAATATAAAGACCAGCAATACTTTTCTTTACATCCTTTAAATGTTTACCACAAATATCTAAAGCTTCTTCTGTTAAATTTTCAGAAATTATACAGATCGGAAGAGCGTAGTGGCAGGGAAGAGGTGTCCATTACGGGGTGTAGATTCCGGGGTTGTAGGTGGATGGAAGAAGGGGG
>VH01794:64:AAHNC7YM5:1:1103:44589:18152 1:N:0:TAGAGACCCA+CCGCTGATGG
CTAGAACCTGAATTAAGAAATTCCTTAACACTATCATTTTTCTTAAAATTTTTAACATCAATAGCAATAACATTTTTTTCCTTATCTCTCTTTACAAAATTCAAATCTATATGATTAAAATTAAGATCAACACTTAAAACATCAAAATTAAAAAGAGAATTTACATTGCCAAACAAAATGTTAAGATCAGACAAAACTTTTTCAAAATTTTTTAACATTTTTATTTTGTCACTAATCTCAGAATCAAAAGAGATCGGAAGAGCACACGTCTGAACTCCAGTCACTAGAGACCCAATCTGGG
>VH01794:64:AAHNC7YM5:1:1103:44589:18152 2:N:0:TAGAGACCCA+CCGCTGATGG
CTTTTGATTCTGAGATTAGTGACAAAATAAAAATGTTAAAAAATTTTGAAAAAGTTTTGTCTGATCTTAACATTTTGTTTGGCAATGTAAATTCTCTTTTTAATTTTGATGTTTTAAGTGTTGATCTTAATTTTAATCATATAGATTTGAATTTTGTAAAGAGAGATAAGGAAAAAAATGTTATTGCTATTGATGTTAAAAATTTTAAGAAAAATGATAGTGTTAAGGAATTTCTTAATTCAGGTTCTAGAGATCGGAAGAGCGTCGTGTAGGGAAAAAGTGTCAGATGAGGGGTGTAAAT
>VH01794:64:AAHNC7YM5:1:1103:63298:29095 1:N:0:TAGAGACCCA+CCGCTGATGG
ATCAAAATTACCCATATCGTCTAAAGGCTCAACATTAAAAAAAGAAAAAAAAGATCTATAAGGGAAAAACGCAATACTATTTAGAACATAAAAAAATTCAAACATATCCTCTACAACTGCATAAATTTGTAGAGGAATTGAAGCAATATAATTACCAATTTTTATTTTAATAATCTCTTCTAATTCATCTTGGGTTTTATCTTTTTTCAAGAATTGTTCATACTCCTCAGGTTCCAAAAAATCTAGATCGGAAGAGCACACGTCTGAACTCCAGTCACTAGAGACCCAATCTGGGGGGGGG
>VH01794:64:AAHNC7YM5:1:1103:63298:29095 2:N:0:TAGAGACCCA+CCGCTGATGG
AGATTTTTTGGAACCTGAGGAGTATGAACAATTCTTGAAAAAAGATAAAACCCAAGATGAATTAGAAGAGATTATTAAAATAAAAATTGGTAATTATATTGCTTCAATTCCTCTACAAATTTATGCAGTTGTAGAGGATATGTTTGAATTTTTTTATGTTCTAAATAGTATTGCGTTTTTCCCTTATAGATCTTTTTTTTCTTTTTTTAATGTTGAGCCTTTAGACGATATGGGTAATTTTGATAGATCGGAAGAGCGTCGTGTCGGGAGAGAGTGTACGCTGATGGGTGTAGATTTCGGT
>VH01794:64:AAHNC7YM5:1:1103:75644:29549 1:N:0:TAGAGACCAA+CCGCTGATGG
GTCGTTAACCAGCATTTATTTCCTCAAATTCTTTTAACAATAAATTAGCTATTAGGATTGATGAGTCTTGATTGTGGAATTCTTTTATATTATTTCTTAGTATATTGGACTTTTCTTTATTTTTTAGGATTGCTTTTATCATATTTATGATTTTGCTTTCACTTAGGTTCTCTTCATCTATTTTGAAACATGCATTTTGTTCTTCTAGTAGTTTTGCATTTCTGAGATCGGAAGAGCACACGTCTGAACTCCAGTCACTAGAGACCCAATCTGGGGGGGGGGGGGGGGGGGGGGGGGGGGG
>VH01794:64:AAHNC7YM5:1:1103:75644:29549 2:N:0:TAGAGACCAA+CCGCTGATGG
CAGAAATGCAAAACTACTAGAAGAACAAAATGCATGTTTCAAAATAGATGAAGAGAACCTAAGTGAAAGCAAAATCATAAATATGATAAAAGCAATCCTAAAAAATAAAGAAAAGTCCAATATACTAAGAAATAATATAAAAGAATTCAACAATCAAGACTCATCAATCCTAATAGCTAATTTATTGTTAAAAGAATTTGAGGAAATAAATGCTGGTTAACGACAGATCGGAAGAGCGTAGTGTAGGGAAAGAGTGTCCGCTGATGGGTGCAAATCTCGGTGGTCGCCGTACTATTAAAAG
>VH01794:64:AAHNC7YM5:1:1103:33739:29568 1:N:0:TAGAGACCCA+CCGCTGATGG
AAAGTATTGATTATAAGATATGAGTGGAGAAAAATTAGCTTTATTGGTTAAATATGATACTAAATTTCCAGCGCCTTTTATTTTGGCTAAGGCCAGGGGAGAGAAGGTTTTACGTATAAAGGAGCTTGCGAAGCGAGGGGGTATTCCTATTGTAGAGGATAAATATTTATCTGAGAGCTTGTTTTTAGTTAATGAGGGTGATTTTATTGATTCTAAATATTTTAAAGTAATTGCATATGTTTTATCTGTTGTTTATAAATTGAAGAGTGAGAAATTATGAATAGTAGACAAATTGGAAATC
>VH01794:64:AAHNC7YM5:1:1103:33739:29568 2:N:0:TAGAGACCCA+CCGCTGATGG
GCATTTTGTTTCTTAAGCTCAGATTTTACTTTTCTTACTTTCCAATAAGGAACCTTCTTTACCTTTCTAAAATAATTACCATAAGCTTTATTTTGATCAGACTTCAATACTATCTACCTAAACTATATAAGACAAATAAGTAATCTCTTAAAATTAAACACAATGTCAAAAAAACGTTACAAATGAACTCAAATCAATAAATGTGATATACCCTAAGACTGTACTTACCATACTTGTCATTTTTTCCATTAATTGCATATCCTAAATTTTTCATGGCTAAACATTTAAAGATTTTACCTAC
>VH01794:64:AAHNC7YM5:1:1103:18231:30534 1:N:0:TAGAGACCCA+CCGCTGATGG
ATTCATTTAATCTTAAAGACAATTAGAAAGCCCAAATTCAAAAAGCAACTGAACCCTATTTTCTATATATTATTAAACTGCATTAAAAAAAGAATAGAATGTTATAATAAGTAATCAGGAGGAGAAAATTTCAATGACAAAACAAAATCCTTGTCCATAATCTATTCCTATTTCGTTTATCTTTTTAAGTATTTCTTCATTAGATACAAATTCAGCTATAATTTTTATTTTTTTTGTGTCAGCAATGTCTTTTATTGATTTTATTATTACGAGATCTGTTTGACTATACAGGAACTCCTAT
>VH01794:64:AAHNC7YM5:1:1103:18231:30534 2:N:0:TAGAGACCCA+CCGCTGATGG
TACCAGTTTATCCACTTCAACAGTTAAATTATACTTATCTATTAAGCTAAATACATTGCTATTTGGGATAGGAGTTCCTGTATAGTCAAACAGATCTCGTAATAATAAAATCAATAAAAGACATTGCTGACACAAAAAAAATAAAAATTATAGCTGAATTTGTATCTAATGAAGAAATACTTAAAAAGATAAACGAAATAGGAATAGATTATGGACAAGGATTTTGTTTTGTCATTGAAATTTTCTACTCCTAATTACTTATTATAACATTCTATTCTTTTTTTAATGCAGTTTAATAATA
>VH01794:64:AAHNC7YM5:1:1103:15296:32976 1:N:0:TAGAGACCCA+CCGCTGATGG
CCTAAATAAATCAAAAACACTATCAAACCCAGAAAAGACCCATCAAAATTTATAACAATACCACAACTGTCGGGTTTTTCTTTACTCATCCCAAATGTGTAAAAATCCAGTACAATTTTCGTATGATATATGGTTCTATCACCTTTTTTAGATCGGAAGAGCACACGTCTGAACTCCAGTCACTAGAGACCCAATCTGGGGGGGGGGGGGGGGGGGGGGGGGGGGGGGGGGGGGGGGGGGGGGGGGGGGGGGGGGGGGGGGGGGGGGGGGGGGGGGGGGGGGGGGGGGGGGGGGGGGGGGG
>VH01794:64:AAHNC7YM5:1:1103:15296:32976 2:N:0:TAGAGACCCA+CCGCTGATGG
AAAAAAGGTGATAGAACCATATATCATACGAAAATTGTACTGGATTTTTACACATTTGGGATGAGTAAAGAAAAACCCGACAGTTGTGGTATTGTTATAAATTTTGATGGGTCTTTTCTGGGTTTGATAGTGTTTTTGATTTATTTAGGAGATCGGAAGAGCGTCGTGTAGGGAAAGAGTGTCCGCTGGTGGGTGTAGATCTCGGTGGTCGCCGTGTCATTAAAAAAGGGGGGGGGGGGGGGGGGGGGGGGGGGGGGGGGGGGGGGGGGGGGGGGGGGGGGGGGGGGGGGGGGGGGGGGGG
>VH01794:64:AAHNC7YM5:1:1103:30104:37027 1:N:0:TAGAGACCCA+CCGCTGATGG
AGCCAATTATCTTCTTTGAATAAGAATAATATCTTTAAAGTTGAGGATAATGTTGAGATTTCTGTTGATTTAGAAAAAAGTATTAATTTTGTTGTTTAAAATGGAGGATAGATGGGTACAATTGATCATATTGACAATTTAGTCGGTATAGACCGAGCTAAGGAAATATCTAATTCTAAGATACAAAGAGGTGTTAAGGGTAATAATCTTGGTCGGGATGATTTTTTGAAACTACTTGTTACTCAACTTAAATATCAAGATCCTACAGACCCAATGAAAGATAAAGAGTTTATTTCGCAAA
>VH01794:64:AAHNC7YM5:1:1103:30104:37027 2:N:0:TAGAGACCCA+CCGCTGATGG
CCTCATCATATAACTACTCCTCCAATCCTACTGACAAAATATTATTATAAACATAATACTTGCCATCAATCATAATTTGTGGAACTATTCCTGTTTTAATATTTGTAACTTTACCCTTAATAATCTCTCCATCAACATGTTCAAACTCAACTATTTTGCCCAATAAATCCAAATCTTTATTTATACCAAGAACAGATGAGAGCCTCTAAAAAGATTTACTCATATTTGTCATTTGTTCAAGGGCTGAGAATTGTGCCATTTGCGAAATAAACTCTTTATCTTTAATTGGGTATGTAGGATC
>VH01794:64:AAHNC7YM5:1:1103:27756:41041 1:N:0:TAGAGACCCA+CCGCTGATGG
TTAATTTTTTAGTATGTCTAGTTTTGCTTTTACTTTTAAGTAGAGTTAATTCTTCACTTAAGCGTTCATTTTGCAGCTCTAATTCTTTAATTTTTAAGTTAAGATTGTAGTTAATTAAATGTTTTCCTTTCATGTAATTTTAAAGTTAACTAAACATATTAAAAAATTAAACCCACCTTTAAGATTTTATCTAAATGACAGGACAATTAGACTAGTAAAACGCTCTATAGAGAGACTTAAAGAACAAGATCCAATATCTGGATGGTTTGTACATTTACTCTCAATTAGATCGGAAGAGCAC
>VH01794:64:AAHNC7YM5:1:1103:27756:41041 2:N:0:TAGAGACCCA+CCGCTGATGG
AATTGAGAGTAAATGTACAAACCATCCAGATATTGGATCTTGTTCTTTAAGTCTCTCTATAGAGCGTTTTACTAGTCTAATTGTCCTGTCATTTAGATAAAATCTTAAAGGTGGGTTTAATTTTTTAATATGTTTAGTTAACTTTAAAATTACATGAAAGGAAAACATTTAATTAACTACAATCTTAACTTAAAAATTAAAGAATTAGAGCTGCAAAATGAACGCTTAAGTGAAGAATTAACTCTAATTAAAAGTAAAAGCAAAACTAGACATACTAAAAAATTAAAGATCGGAAGAGCGT
>VH01794:64:AAHNC7YM5:1:1103:46710:41325 1:N:0:TAGAGACCCA+CCGCTGATGG
AGAATTTGCAGAATCAATTGGACTGGAAATATTACCTCACGACTTGTTTATTAACCTACCGAGAATTCCATCACAACTCATTGAAGGATTCTTTGAGGGAACTGTAACCTTTTTATTACTATGGTTTATTTTTAGGAAAATAAAAAAATATGACGGTTTTATCTTTGGAATATACATAATTCTTTACGGACTATTTAGATTCTTTATTGAGTACTTAAGAGAGCCAGACAAGGAAATAGGATTTGTGATAACTTACAAAAAACCTGAGAGCATATTAGATTTTTCATTTTTAAACATATCA
>VH01794:64:AAHNC7YM5:1:1103:46710:41325 2:N:0:TAGAGACCCA+CCGCTGATGG
ATTTTTTCTAGATTTTACTATTTGTGATATTTTAAAAATAGATTTGATCTTTGTAATATCATTATCATTAATTGTTTCTTCAGATATTACAATTGAATTTGGATTTTTCATCTTATTTAAATAAATTTATATTAATTTTGGTATAAATCTATATTTTGTGATTTATTTCTTTAGTTTTTCCGATCTTCTTTTGGCCCATGAAAGCCAGATTATTCAAGATAATATTAAAATTAATGAAAATATTTGTCCTATTGATATGTTTAAAAATGAAAAATCTAATATGCTCTCAGGTTTTTTGTAA
>VH01794:64:AAHNC7YM5:1:1103:17890:45376 1:N:0:TAGAGACCCA+CCGCTGATGG
TGTTATACATGAAACACCAACTACAAAATAACCCTTAAAATCCTTTTTTTGCCAATTTTAAGTTCAATTTCACCATTGGTAAAATTATACTTACTAAGACAATAATCTTGCTCCCCTATTCTTACTTTATCAGATCGGAAGAGCACACGTCTGAACTCCAGTCACTAGAGACCCAATCGGGGGGGGGGGGGGGGGGGGGGGGGGGGGGGGGGGGGGGGGGGGGGGGGGGGGGGGGGGGGGGGGGGGGGGGGGGGGGGGGGGGGGGGGGGGGGGGGGGGGGGGGGGGGGGGGGGGGGGGGGG
>VH01794:64:AAHNC7YM5:1:1103:17890:45376 2:N:0:TAGAGACCCA+CCGCTGATGG
GATAAAGTAAGAATAGGGGAGCAAGATTATTGTCTTAGTAAGTATAATTTTACCAATGGTGAAATTGAACTTAAAATTGGCAAAAAAAGGATTTTAAGGGTTATTTTGTAGTTGGTGTTTCATGTATAACAAGATCGGAAGAGCGTCGTGTAGGGAAAGAGTGTCCGCTGATGGGTGTCGATCTCGGTGGTCGTAGTGTGATTGAAAAGGGGGGGGGGGGGGGGGGGGGGGGGGGGGGGGGGGGGGGGGGGGGGGGGGGGGGGGGGGGGGGGGTGGGGGGGGGGGGGGGGGGGGGGGGGGG
>VH01794:64:AAHNC7YM5:1:1103:17360:45755 1:N:0:TAGAGACCCA+CCGCTGATGG
TGTTATACATGAAACACCAACTACAAAATAACCCTTAAAATCCTTTTTTTGCCAATTTTAAGTTCAATTTCACCATTGGTAAAATTATACTTACTAAGACAATAATCTTGCTCCCCTATTCTTACTTTATCAGATCGGAAGAGCACACGTCTGAACTCCAGTCACTAGAGACCCAATTTGGGGGGGGGGGGGGGGGGGGGGGGGGGGGGGGGGGGGGGGGGGGGGGGGGGGGGGGGGGGGGGGGGGGGGGGGGGGGGGGGGGGGGGGGGGGGGGGGGGGGGGGGGGGGGGGGGGGGGGGGG
>VH01794:64:AAHNC7YM5:1:1103:17360:45755 2:N:0:TAGAGACCCA+CCGCTGATGG
GATAAAGTAAGAATAGGGGAGCAAGATTATTGTCTTAGTAAGTATAATTTTACCAATGGTGAAATTGAACTTAAAATTGGCAAAAAAAGGATTTTAAGGGTTATTTTGTAGTTGGTGTTTCATGTATAACAAGATCGGAAGAGCGTCGTGTAGGGAAAGAGTGTCCGCTGATGGGTGTAGATCTCGGTGGTCGCCGTATCATTAAAAAAGGGGGGGGGGGGGGGGGGGGGGGGGGGGGGGGGGGGGGGGGGGGGGGGTGGGGGGGGGGGGGGGGGGGGGGGGGGGGGGGGGGGGGGGGGGG
>VH01794:64:AAHNC7YM5:1:1103:14501:48992 1:N:0:TAGAGACCCA+CCGCTGATGG
CTTTTAGAAATGAAGAAGGATCGTTTTTGGTAGGTTATATTGCAGCTAGGATATCTAAGACGGGTAAAATTGGATTTTTAGGTGGAGTTGATAATGTAATTGTTAATGCATTTAGGTATGGATATGAAGCTGGTGCTATGTATGCAAATAGGAATATCAATATTGATAATAATTATATTGGTAGTTTTGTTAATATTGATACTGGAAGAAATATGGCAAATGAGATGTATGCAGATAAAGAGATCGGAAGAGCACACGTCTGAACTCCAGTCACTAGAGACCCAATCGGGGGGGGGGGGGG
>VH01794:64:AAHNC7YM5:1:1103:14501:48992 2:N:0:TAGAGACCCA+CCGCTGATGG
CTTTATCTGCATACATCTCATTTGCCATATTTCTTCCAGTATCAATATTAACAAAACTACCAATATAATTATTATCAATATTGATATTCCTATTTGCATACATAGCACCAGCTTCATATCCATACCTAAATGCATTAACAATTACATTATCAACTCCACCTAAAAATCCAATTTTACCCGTCTTAGATATCCTAGCTGCAATATAACCTACCAAAAACGATCCTTCTTCATTTATAAAAGAGATCGGAAGAGCGTCGTGTCGGGAAAGAGTGTCCGCTGGTGGGTGTAGGTCTCGGTGGTG
>VH01794:64:AAHNC7YM5:1:1103:15618:51813 1:N:0:TAGAGACCCA+CCGCTGATGG
GAAAAACTTTCACTATTCTCAAATAGGTATTCAAAGCACATAAAAATTTTTTTTACATCAACGTCATACAAGTCACTATCACTAATATTACGCCTTATTATAGTAAAATAATTAAAGTCTTTCAATAAGGCAACTAATAAATATCTCTCATAGGTATTTATCTCATAAGAATATGCATTCCTCTTATAACTCGCAATTGCACTCCTCTCTCTCATACTATAATAATCTTCTCTTAAGGTTTCTAATTTAATACCCACCTTACTCCCAAGCTTTTTTAAAAGAAGATCCCTTTGCGTAAGAT
>VH01794:64:AAHNC7YM5:1:1103:15618:51813 2:N:0:TAGAGACCCA+CCGCTGATGG
TACGCAAAGGGATCTTCTTTTAAAAAAGCTTGGGAGTAAGGTGGGTATTAAATTAGAAACCTTAAGAGAAGAGTATTATAGTATGAGAGAGAGGAGTGCAATTGCGAGTTATAAGAGGAATGCATATTCTTATGAGATAAATACCTATGAGAGATATTTATTAGTTGCCTTATTGAAAGACTTTAATTATTTTACTATAATAAGGCGTAATATTAGTGATAGTGACTTGTATGACGTTGATGTAAAAAAAATTTTTATGTGCTTTGAATACCTATTTGAGAATAGTGAAAGTTTTTCAGAT
>VH01794:64:AAHNC7YM5:1:1103:32622:52608 1:N:0:TAGAGACCCA+CCGCTGGTGG
ACCAGACAAATTCTCAAAAGAGCAAGTAAGGACGGTGTCAAGTTTTCATGAAGCATTTGCAAGGTATACTACAATTTCACTCTCAGCACTTTTGAGGATTTGTCTGGTCTTTTAAAATCATAAACTTTAATTTTCTGTTTCTTGCCCATAGGACTAGATATGATATTAGAAAGCGAATCATCTGATGATAAATTATCAGATGAATTAATAGATTCTAAAAGACTGTCTATATCATCTTGTGATAATGCTCCCGGATTACCTGCCATTCAAAATTCCTTTTAAAAATCAAATATCAAAAATA
>VH01794:64:AAHNC7YM5:1:1103:32622:52608 2:N:0:TAGAGACCCA+CCGCTGGTGG
GTTAAGGCGGAAATTAAGGCTAGAATTAATAGTATTCTTAGAAATGGTGAAATAAAAGAAATAGCATTAACACAAATTGATATTTTTGATATGTGATTTTTAAAAGGAATTTTGAATGGCAGATAATCCGGGAGCATTATCAACAGATGATATAGACAGTCTTTTAGAATCTCTTAATTCATATGATAATTTATCATCAGATGATTCGCTTTCTAATATCATATCTAGTCCTATGGGCAAGAAACAGAAAATTAAATTCTATGATTTTAAAAGAACAGACGAATCCTCAAAAGTGCTGAGA
>VH01794:64:AAHNC7YM5:1:1104:59113:3745 1:N:0:TAGAGACCCA+CCGCTGATGG
TCGTTCGAATGTTCTATTTTGAAGTACCCTTAGTAGTTTTACTTGAACCTCGGGTGATGTTTCTACTATTTCGTCTAAAAATATCGTTCCTTTATCTGCTAATTCGAATCTACCTTTTTTTTGAGATATTGCACCTGTGAATGCTCCTTTTTCATGTCCAAAGAGTTCACTCTCAAGTGTACTCTCAGAGAGTGCAGCGCAATTGACTTTAATAAAGGGTTTATCATTTCTATTTGATAAGTCAAATATGGCGTCTGCTATTACTTCTTTTCCAACAGATCGGAAGAGCACACGTCTGAAC
>VH01794:64:AAHNC7YM5:1:1104:59113:3745 2:N:0:TAGAGACCCA+CCGCTGATGG
GTTGGAAAAGAAGTAATAGCAGACGCCATATTTGACTTATCAAATAGAAATGATAAACCCTTTATTAAAGTCAATTGCGCTGCACTCTCTGAGAGTACACTTGAGAGTGAACTCTTTGGACATGAAAAAGGAGCATTCACAGGTGCAATATCTCAAAAAAAAGGTAGATTCGAATTAGCAGATAAAGGAACGATATTTTTAGACGAAATAGTAGAAACATCACCCGAGGTTCAAGTAAAACTACTAAGGGTACTTCAAAATAGAACATTAGAACGAAGATCGGAAGAGCGTAGTGTAGGGA
>VH01794:64:AAHNC7YM5:1:1104:16470:7607 1:N:0:TAGAGACCCA+CCGCTGATGG
TTTAAGTCATTCGTCATATGCAAATGAATTTGACCAAAAATATGCTAATAATGAAAGATTAGAGTTTTTAGGAGATTCTGTTCTTAATCTTATTATTACAGATTATTTATATAGGTTTTATCCTGAAAAGAGTGAAGGTGAACTTAGTAAAGCCAGATCTTATATTGTTAGTGAAGAATCTCTATCTAGTATCGCTCGAGAACTTAACCTTGGTAGCTATATTTTGCTTGGTAGGGGCGAAGAGAATAATGATGGACGCAATAAGAAGGGTATTCTTGAGATCGGAAGAGCACACGTCTGA
>VH01794:64:AAHNC7YM5:1:1104:16470:7607 2:N:0:TAGAGACCCA+CCGCTGATGG
CAAGAATACCCTTCTTATTGCGTCCATCATTATTCTCTTCGCCCCTACCAAGCAAAATATAGCTAACAAGGTTAAGTTCTCGAGCGATACTAGATAGAGATTCTTCACTAACAATATAAGATCTGGCTTTACTAAGTTCACCTTCACTCTTTTCAGGATAAAACCTATATAAATAATCTGTAATAATAAGATTAAGAACAGAATCTCCTAAAAACTCTAATCTTTCATTATTAGCATATTTTTGGTCAAATTCATTTGCATATGACGAATGACTTAAAAGATCGGAAGAGCGTCGTGTAGG
>VH01794:64:AAHNC7YM5:1:1104:17398:13230 1:N:0:TAGAGACCCA+CCGCTGATGG
AAGAATTATTACCATCTATTAAAATAAAAAAACCATTACCACTAATTCCAAGATCAGAGGCTTTTTGGGTGCTTTGAAAAGATCCTTGAGTATGAATAGTATCAATAGTAGCAACACTCATTCCAAGACCAACTTGTTTTGGATTAACACCTCCGCGACCATCAGTAGGACGAGATGCTCCAGAAATACTCTGAGATATCAAGATCGGAAGAGCACACGTCTGAACTCCAGTCACTAGAGACCCAATCTGGGGGGGGGGGGGGGGGGGGGGGGGGGGGGGGGGGGGGGGGGGGGGGGGGGG
>VH01794:64:AAHNC7YM5:1:1104:17398:13230 2:N:0:TAGAGACCCA+CCGCTGATGG
TGATATCTCAGAGTATTTCTGGAGCATCTCGTCCTACTGATGGTCGCGGAGGTGTTAATCCAAAACAAGTTGGTCTTGGAATGAGTGTTGCTACTATTGATACTATTCATACTCAAGGATCTTTTCAAAGCACCCAAAAAGCCTCTGATCTTGGAATTAGTGGTAATGGTTTTTTTATTTTAAGAGATGGTAATAATTCTTAGATCGGAAGAGCGTCGTGTAGGGAAAGAGTGTCCGCTGATGGGTGTCGATCTCAGTGGTTGAAGTATGATTAAAGAAGGGGGGGGGGGGGGGGGGGGGG
>VH01794:64:AAHNC7YM5:1:1104:40594:13476 1:N:0:TAGAGACCCA+CCGCTGATGG
CTTAAGCTCAGATTTTACTTTTCTTACTTTCCAATAAGGAACCTTCTTTACCTTTCTAAAATAATTACCATAAGCTTTATTTTGATCAGACTTCAATACTATCTCCCTAAACTATATAAGACAAATAAGTAATCTCTTAAAATTAAACACAATGTCAAAAAAACATTACAAATGACCTCAAATCACTAAATGTGATATACCCTAATACTGTACTTACCATACTTGTCATTTTTTCCATTAATTGAATATCCTCAATTTTTAAAGATCGGAAGAGCACACGTCTGAACTCCAGTCACTAGAG
>VH01794:64:AAHNC7YM5:1:1104:40594:13476 2:N:0:TAGAGACCCA+CCGCTGATGG
TTAAAAATTTAGGATATTCAATTAATGGAAAAAATGACAAGTATGGTAAGTACAGTATTAGGGTATATCAAATTTAGTGATTTGAGGTCATTTGTAATGTTTTTTTGACATTGTGTTTAATTTTAAGAGATTACTTATTTGTCTTATATAGTTTAGGGAGATAGTATTGAAGTCTGATCAAAATAAAGCTTATGGTAATTATTTTAGCAAGGTAAAGAAGGTTCCTTATTGGAAAGTAAGAAAAGTAAAATCTGAGCTTAAGAGATCGGAAGAGCGTCGTGTCGGGAAAAATTGTACGCTT
>VH01794:64:AAHNC7YM5:1:1104:22681:14461 1:N:0:TAGAGACCCA+CCGCTGATGG
CTTTTGTGCTTTTGATACTTTGTCTATCTATTTCTTTTTTGAGTAGTTGTAAGTTTATATCAATTGCTCCTAGTGGATTTTTAATCTCATGAGCAATATTTCTTGCATGTCTTGTAAAAGCACAAAAGCAAATAATTACTTCAAAATAATAAAAGAAGAAATAAATAGAATGGATAAAACTGTAACAGATTTTTTATTAACAGTAAGACCAATAAAAATAGTACCAGAAAAAAAAAATCTTACTAACGTTATAAAAAGCGTCTATAACCTATTAAATCCAGAATTAAACAATAAAGATATT
>VH01794:64:AAHNC7YM5:1:1104:22681:14461 2:N:0:TAGAGACCCA+CCGCTGATGG
AGTGCTTCTTCTGCATTTTTTACTATGTTGATTATTACTTGCCGGATGAGTTTTTCGTCAATTAATGCAGAGCTTACTTTTTTTAGATTGATTAAGAATTTAATATCTTTATTGTTTAATTCTGGATTTAATAGGTTATAGACGCTTTTTATAACGTTAGTAAGATTTTTTTTTTCTGGTACTATTTTTATTGGTCTTACTGTTAATAAAAAATCTGTTACAGTTTTATCCATTCTATTTATTTCTTCTTTTATTATTTTGAAGTAATTATTTGCTTTTGTGCTTTTACAAGACATGCAAG
>VH01794:64:AAHNC7YM5:1:1104:23022:15256 1:N:0:TAGAGACCCA+CCGCTGGTGG
ACCATCCCTGAGGGGTATACTGGTAGAAGAATAGCTTTAAAGCTTTATGAATCAGGCATTATTAGTGATGCGCAAAGTTTTGTTGATTTAATAAATGATGTTAAATTTATCAGGGAACTTGGACTTAGTTATGATTCTCTTGAAGGTTTTTTGTTTCCAGATACTTATAAATTTTATAAGGGTATGGATATAAAGGAAATAATTCGAATTTTTGAGATCGGAAGAGCACACGTCTGAACTCCAGTCACTAGAGACCCAATCTGGGGGGGAGGGGGGGGGGGGGGGGGGGGGGGGGGGGGGG
>VH01794:64:AAHNC7YM5:1:1104:23022:15256 2:N:0:TAGAGACCCA+CCGCTGGTGG
CAAAAATTCGAATTATTTCCTTTATATCCATACCCTTATAAAATTTATAAGTATCTGGAAACACAAAACCTTCAAGAGAATCATAACTAAGTCCAAGTTCCATGATAAATTTAACATCCTTTATTAAATCAACAAAACTTTGCGCATCACTAATAATGCCTGATTCATAAAGCTTTAAAGCTATTCTTCTACCAGTATACCCCTCAGGGATGGTAGATCGGCAGAGCGTCGTGTCGGGACAGAGTGTCCGCTGATGGGTGTAAATCTAAGTGGTCGTCGTGTCGTTGCAGAGGGGGGGGGG
>VH01794:64:AAHNC7YM5:1:1104:50706:15861 1:N:0:TAGAGACCCA+CCGCTGATGG
GAAAAACGCAATACTATTTAGAACATAAAAAAATTCAAACATATCCTCTACAACTGCATAAATTTGTAGAGGAATTGAAGCAATATAATTACCAATTTTTATTTTAATAATCTCTTCTAATTCATCTTGGGTTTTATCTTTTTTCAAGAATTGTTCATACTCCTCAAGATCGGAAGAGCACACGTCTGAACTCCAGTCACTAGAGACCCAATCTGGGGGGGGGGGGGGGGGGGGGGGGGGGGGGGGGGGGGGGGGGGGGGGGGGGGGGGGGGGGGGGGGGGGGGGGGGGGGGGGGGGGGGG
>VH01794:64:AAHNC7YM5:1:1104:50706:15861 2:N:0:TAGAGACCCA+CCGCTGATGG
TGAGGAGTATGAACAATTCTTGAAAAAAGATAAAACCCAAGATGAATTAGAAGAGATTATTAAAATAAAAATTGGTAATTATATTGCTTCAATTCCTCTACAAATTTATGCAGTTGTAGAGGATATGTTTGAATTTTTTTATGTTCTACATAGTATTGCGTTTTTCAGATCGGAAGAGCGTCGTGTAAGGAAAGAGTGTCCGCCTATGGGTGTCGATCTCGGTGGTTGGCGTAGCATTCAAGAGGGGGGGGGTGGGGGGGGGGGGGGGGGGGGGGGGGGGGGGGGGGTGGGGGGGGGGGGG
>VH01794:64:AAHNC7YM5:1:1104:8858:16240 1:N:0:TAGAGACCCA+CCGCTGATGG
CTCAAAACCATCTACTGTAAGGCCAAAATCAAAATTTTCTAAATTAAGATCAGAATCAGAATCCAAATTTTCACTTACCAATGTACCATTATCTGAATTTAAAGAATCAGATAATAAATCAAAATTATTCTCATTACTTGTAAGTTGAACATAGTATTAATTATATTATATTATTGTTATAGTTTAATTATATATAAATTTGTTTTTTACAAAAGAACAAAAAGGTTGGAATTTTTGAAAGGGTTTTTAGCCATAAGGCTGTCTAATGATGAATATTTTTCAATTTTAAATTTGGATGATA
>VH01794:64:AAHNC7YM5:1:1104:8858:16240 2:N:0:TAGAGACCCA+CCGCTGATGG
CTGCAATCTTACCTAATACCACTCTCTTTACAGCAGTATCATCCAAATTTAAAATTGAAAAATATTCATCATTAGACAGCCTTATGGCTAAAAACCCTTTCAAAAATTCCAACCTTTTTGTTCTTTTGTAAAAAACAAATTTATATATAATTAAACTATAACAATAATATAATATAATTAATACTATGTTCAACTTACAAGTAATGAGAATAATTTTGATTTATTATCTGATTCTTTAAATTCAGATAATGGTACATTGGTAAGTGAAAATTTGGATTCTGATTCTGATCTTAATTTAGAA
>VH01794:64:AAHNC7YM5:1:1104:21659:23699 1:N:0:TAGAGACCCA+CCGCTGATGG
CTTTTTGTCCTAACCAAAAAAATTCGATATTTGTATCAAGTTCTCTTAGTTTTGAAATTATTGCTATTCCTGGGAAAACATGCCCTCCTGTACCTCCTCCTGTAAAAAATATTCTTTTCTTAGTTTTCATATACCTCTTTTATATACATTGTAATTTAACAGTGCATTTTAATGCAAATATTATACATATTTTTAGATCGGAAGAGCACACGTCTGAACTCCAGTCACTAGAGACCCAATCTGGGGGGGGGGGGTGGGGGGGGGGGGGGGGGGGGGGGGGGGGGGGGGGGGGGGGGGGGGG
>VH01794:64:AAHNC7YM5:1:1104:21659:23699 2:N:0:TAGAGACCCA+CCGCTGATGG
AAAAATATGTATAATATTTGCATTAAAATGCACTGTTAAATTACAATGTATATAAAAGAGGTATATGAAAACTAAGAAAAGAATATTTTTTACAGGAGGAGGTACAGGAGGGCATGTTTTCCCAGGAATCGCAATAATTTCAAAACTAAGAGAACTTGATACAAATATCGCATTTTTTTGGTTAGGACAACAAGAGATCGGAAGCGCGTCGTGTCGGGAAAGGGTGTCCGCTGATGTGTGTCGATTTCCGTGGTCGCAATATCCATACAAAGGGGGCGGGGTGGAGGAGGGGAGGGTGGTG
>VH01794:64:AAHNC7YM5:1:1104:45839:26255 1:N:0:TAGAGACCCA+CCGCTGATGG
TTGATGCTGTAAAGGGTAATAAAAAATATCGAAATCGGGTATATGAGATATTGTTCAATTTAAAACTTGATACTTTTTATGAAGAATTTGCATTTCTTGATTTGGAAGGTAAAATAATTGTTTCTACAAGACATGCCAATAATATAGATTTTGGTCAGTCTGAGTCAAATACTGAATATTTTAAAAAATCTGTAGAAGAATATAAAAAAAGTGAATTAAATTTTATTGGTTGGTATCCTGGTCTTACTGAAGGGATAGCAGGAGAGGTTGCTATTCGATCTCATTATAAAGAGATCGGAAG
>VH01794:64:AAHNC7YM5:1:1104:45839:26255 2:N:0:TAGAGACCCA+CCGCTGATGG
CTTTATAATGAGATCGAATAGCAACCTCTCCTGCTATCCCTTCAGTAAGACCAGGATACCAACCAATAAAATTTAATTCACTTTTTTTATATTCTTCTACAGATTTTTTAAAATATTCAGTATTTGACTCAGACTGACCAAAATCTATATTATTGGCATGTCTTGTAGAAACAATTATTTTACCTTCCAAATCAAGAAATGCAAATTCTTCATAAAAAGTATCAAGTTTTAAATTGAACAATATCTCATATACCCGATTTCGATATTTTTTATTACCATTTACAGCATCAAAGATCGGAAG
>VH01794:64:AAHNC7YM5:1:1104:13781:29682 1:N:0:TAGAGACCCA+CCGCTGATGG
TTTTTCTGGTAATTTTGAGGATGATGTTGAGAGCCAATTATCTTCTTTGAATAAGAATAATATCTTTAAAGTTGAGGATAATGTTGAGATTTCTGTTGATTTAGAAAAAAGTATTAATTTTGTTGTTTAAAATGGAGGATAGATGGGTACAATTGATAGATCGGAAGAGCACACGTCTGAACTCCAGTCACTAGAGACCCAATCTGGGGGGGGGGGGTGGGGGGGGGGGGGGGGGGGGGGGGGGGGGGGGGGGGGGGGGGGGGGGGGGGGGGGGGGGGGGGGGGGGGGGGGGGGGGGGGGG
>VH01794:64:AAHNC7YM5:1:1104:13781:29682 2:N:0:TAGAGACCCA+CCGCTGATGG
ATCAATTGTACCCATCTATCCTCCATTTTAAACAACAAAATTAATACTTTTTTCTAAATCAACAGAAATCTCAACATTATCCTCAACTTTAAAGATATTATTCTTATTCAAAGAAGATAATTGGCTCTCAACATCATCCTCAAAATTACCAGAAAAAAGATCGGAAGAGCGTCGTGTAGGGAAAGAGTGTCCGCTGATGGGTGTAGATCTCGGTGGTCGCCGGGTCGGTAGAGAGGGGGGGGGGGGGGGGGGGGGGGGGGGGGGGGGGGGGGGGGGGGGGGGGGGGGGGGGGGGGGGGGGG
>VH01794:64:AAHNC7YM5:1:1104:6719:29852 1:N:0:TAGAGACCCA+CCGCTGATGG
AGCGTTCAAAATCTCTCTCATTCGCTCCCTCATTTTAGAACGAAGCAGAGGATCTCCTTCCATTTCTTTTCTCTCTTGCTTTACCTCTTCTTTTGTCATTTTCAAATTTTCAATATAACGAGTTCTAGATCGGAAGAGCACACGTCTGAACTCCAGTCACTAGAGACCCAATCTGGGGGGGGGGGGGGGGGGGGGGGGGGGGGGGGGGGGGGGGGGGGGGGGGGGGGGGGGGGGGGGGGGGGGGGGGGGGGGGGGGGGGGGGGGGGGGGGGGGGGGGGGGGGGGGGGGGGGGGGGGGGGGG
>VH01794:64:AAHNC7YM5:1:1104:6719:29852 2:N:0:TAGAGACCCA+CCGCTGATGG
AGAACTCGTTATATTGAAAATTTGAAAATGACAAAAGAAGAGGTAAAGCAAGAGAGAAAAGAAATGGAAGGAGATCCTCTGCTTCGTTCTAAAATGAGGGAGCGAATGAGAGAGATTTTGAACGCTAGATCGGAAAGAGCGTCGTGTAGGGAAAGAGTGTCCGCTGATGGGTGTAGATCTCGGTGGTCGCAGTATGATTAAAAGAAGGGGGGGGGGGGGGGGGGGGGGGGGGGGGGGTGGGGGGGGGGGGGGGGGGGGGGGGGGGGGGGGGGGGGGGGGGGGGGGGGGGGGGGGGGGGGGG
>VH01794:64:AAHNC7YM5:1:1104:40329:32938 1:N:0:TAGAGACCCA+CCGCTGATGG
TTGAGATTTTTTTCTTAAAATGGATTTTATAAAAATTTGCTATATAGTCTAATTATTATATAATTTGAATATTATGACATGTTGTAGAATATCTTACTTAAATTTTTTAAAGATATAATATTTTTGGATTTTAAATAAATTTTTACTTTAAGGATATGTTAAGTTTTCTTCTTTTATGTTAGCTAGTATTGCTAAATATCGATTAGACTCATGTTTTGCCATGTTTAGATTATGATCTTGGTAATTTCAGATCGGAAGAGCACACGTCTGAACTCCAGTCACTAGAGACCCAATCGAGGGG
>VH01794:64:AAHNC7YM5:1:1104:40329:32938 2:N:0:TAGAGACCCA+CCGCTGATGG
GAAATTACCAAGATCATAATCTAAACATGGCAAAACATGAGTCTAATCGATATTTAGCAATACTAGCTAACATAAAAGAAGAAAACTTAACATATCCTTAAAGTAAAAATTTATTTAAAATCCAAAAATATTATATCTTTAAAAAATTTAAGTAAGATATTCTACAACATGTCATAATATTCAAATTATATAATAATTAGACTATATAGCAAATTTTTATAAAATCCATTTTAAGAAAAAAATCTCAAAGATCGGAAGAGCGTAGTGTAGGGAAAGAGTGTCCGCTCATGGGTGTCGCTCT
>VH01794:64:AAHNC7YM5:1:1104:8158:40681 1:N:0:TAGAGACCCA+CCGCTGATGG
ATTAACTTTCTTTATATCTACATTTTGACTCTTTATAAGATTAATGTAAAAACTCGTACCACTAGCTTGTGGGTCTAGATCAATTAATAGTGTTTTGTATTTTTTACTTGCAAGAATATTACTAAAAAACAAAGCGGTTGTACTTTTCCCGACACCCCCCTTGATTGAGAGATCGGAAGAGCACACGTCTGAACTCCAGTCACTAGAGACCCAATCGGGGGGGGGGGGGGGGGGGGGGGGGGGGGGGGGGGGGGGGGGGGGGGGGGGGGGGGGGGGGGGGGGGGGGGGGGGGGGGGGGGGG
>VH01794:64:AAHNC7YM5:1:1104:8158:40681 2:N:0:TAGAGACCCA+CCGCTGATGG
CTCAATCAAGGGGGGTGTCGGGAAAAGTACAACCGCTTTGTTTTTTAGTAATATTCTTGCAAGTAAAAAATACAAAACACTATTAATTGATCTAGACCCACAAGCTAGTGGTACGAGTTTTTACATTAATCTTATAAAGAGTCAAAATGTAGATATAAAGAAAGTTAATAGATCGGAAGAGCGTCGTGTAGGGAAAGGGTGTCCGCTGATGGGTGTAGATCTCGGTGGTCGCAGTATAATTCAAAGGGGGGGGGGGGGGGGGGGGGGGGGGGGGGGGGGGGGGGGGGGGGGGGGGGGGGGG
>VH01794:64:AAHNC7YM5:1:1104:59037:41798 1:N:0:TAGAGACCCA+CCGCTGATGG
GATGATTGTTGAAGGTATTTTATCAATTCAGGCAGGGGATAACCCTAGAATTTTAGAACAAAAATTGGTAACGTTTTTAACTCCTAAAGATAGGAGTCAGCTTGGAAGTGGTATTCTTGGGGGTGAGTGATGTCATTGAGAGATAGGAAGAAGCGTTCAAAGTGTGAAGGAGGTGCTCCTGAGTATATGTTAACATATGGAGACATGGTTACCTTGTTACTTGTTTTTTTTGTTACTATGTTTTCGTTAAATGATATTATTCTCAAAGAAAATGTATTAAAAATAATGTCAGCTTCGTTTA
>VH01794:64:AAHNC7YM5:1:1104:59037:41798 2:N:0:TAGAGACCCA+CCGCTGATGG
GCATCGGCCAAAAGAGACACAACAACACCACGTTCATAATGTCTTACAATAACCTTATTAGACTGAATCTTTTAAATTAATTCAATAATAGACTTATTTTTGGACGCCTGAGAAGCTTGTTTATTCTTCCCAGTAGAAGGTAAAAACATAAAACTATTACTCAAATAAGAAAGTTTATTAATATCTAAGGTCTTTCCGCCCTTAAAAAATCCGGACCCTGTAAACGAAGCTGACATTATTTTTAATACATTTTCTTTGAGGATAATATCATTTAACGAAAACATAGTAACAAAAAAAAAAA
>VH01794:64:AAHNC7YM5:1:1104:73050:44562 1:N:0:TAGAGACCCA+CCGCTGATGG
AAAATTCTCCCAGAAAAAGGGAGAATTTTTATAAAAAATCTTATTCATATCAATTGAATAAAGGCCATTTGCTTTTAAAAACTTTTTCTCTATCCACTTATAATACTTATCAAGAACTGGTAAAACATCACAGATACGTTTCTTATTGCCTGTTTTATGATATAAATTGTATTCAACCCAAGCAAAAATGGGCAAGCCAATACCCTCATCATTTCCTTCTATATGAACAATATTATTATTGCGGTCATAGATCGGAAGAGCACACGTCTGAACTCCAGTCACTAGAGACCCAATTTGGGGG
>VH01794:64:AAHNC7YM5:1:1104:73050:44562 2:N:0:TAGAGACCCA+CCGCTGATGG
ATGACCGCAATAATAATATTGTTCATATAGAAGGAAATGATGAGGGTATTGGCTTGCCCATTTTTGCTTGGGTTGAATACAATTTATATCATAAAACAGGCAATAAGAAACGTATCTGTGATGTTTTACCAGTTCTTGATAAGTATTATAAGTGGATAGAGAAAAAGTTTTTCAAAGCAAATGGCCTTTATTCAATTGATATGAATAAGATTTTTTATAAAAATTCTCCCTTTTTATGGGAGAATTTTAGATCGGAAGAGCGTCGTGTCAGGGAAAAATGTCCGCTGATGGGTGTAAATCT
>VH01794:64:AAHNC7YM5:1:1104:47392:48102 1:N:0:TAGAGACCCA+CCGCGGATGG
CAACATCCATTCTGACATTAAATTATCAGCAATGTGACTAATAAAAGATCCTTTAACAGGTTTTGTATTAAAACTAGAAAGATCACCTATAAATTCTGTCAATCCATCAAACGTTTCTTTAAGACCATACTTGCCAACATAATTTTCACCATCAATTAACCTAAACCTAGAACCTGAATTAAGAAATTCCTTAACACTATCATTTTTCTTAAAATTTTTAACATCAATAGCAATAACATTTTTTTCCTTATCTCTCTTTACAAAATTCAAATCTATATGATTAAAATTAAGATCAACACTT
>VH01794:64:AAHNC7YM5:1:1104:47392:48102 2:N:0:TAGAGACCCA+CCGCGGATGG
TTCAAAATCTATCTAGGCTTAGAAACTCAATGCTAGAGTTTGTAAAATTTTTAAAAAGTCATGGCATTATAAGTAAGGATTTTAAGAATATCTCGTTAAAGAGACAAGTTACCTTTGAAAAATTTAGTGATAACGGTTTAGTGTCTGATTTAAAATCTTTAATAAAAAGGGTGAATAGTTTATTTGATTTTAAAAGTCTGAAAGTTTTACGTGCGAGTTTGTCTTTTGATTCTGAGATTAGTGACAAAATAAACATGTTAAAAAGTTTTGAAAAAGTTTTGTATGATCTTAAAATTTTGTT
>VH01794:64:AAHNC7YM5:1:1104:17493:54558 1:N:0:TAGAGACCCA+CCGCTGATGG
CTCAACAATAGAAGCAACTATCAATTTATTATAAAACTCTCCACTAGAATAAGATTTATGCTCTATTCCAATAGAACCAAGTTTGCTAAAAAAATTACCAACAAAAATTCGAATTATTTCCTTTATATCCATACCCTTATAAAATTTATAAGTATCTGGAAACAAAAAACCTTCAAGAGAATCATAACTAAGTCCAAGTTCCATGATAAATTTAACAGATCGGAAGAGCACACGTCTGAACTCAAGTCACTAGAGACCCAATCGGGGGGGGGGGGGGGGGGGGGGGGGGGGGGGGGGGGGG
>VH01794:64:AAHNC7YM5:1:1104:17493:54558 2:N:0:TAGAGACCCA+CCGCTGATGG
GTTAAATTTATCAGGGAACTTGGACTTAGTTATGATTCTCTTGAAGGTTTTTTGTTTCCAGATACTTATAAATTTTATAAGGGTATGGATATAAAGGAAATAATTCGAATTTTTGTTGGTAATTTTTTTAGCAAACTTGGTTCTATTGGAATAGAGCATAAATCTTATTCTAGTGGAGAGTTTTATAATAAATTGATAGTTGCTTCTATTGTTGAGAGATCGGAAGAGCGTCGTGTAAGGAAAGAGTGTCCGCTGATGGGTGTAGATTTCGGTGGTCACCATAGCACTAAAAAAGGGGGGG
>VH01794:64:AAHNC7YM5:1:1201:41370:2174 1:N:0:TAGAGACCCA+CCGCTGATGG
ATTTTTCGGAGTAATTATTGCACCAACAATAATAATAAATACCGAACTTAAACACACAAATATAAAGAAATACTTCAGAAAGATAACTGATTACGGAGCAATAGCCTTCTATTAAGGATATATACTTGGAAGATTTGCTAATTTTGCAAATGCAGAGCTTTATGGAAGACCAATGAAAGGCGGTATAATATTTCCCAATGCAGATCGGAAGAGCACACGTCTGAACTCCAGTCACTAGAGACCCAATCTAGGGGGGGGGGGGGGGGGGGGGGGGGGGGGGGGGGGGGGGGGGGGGGGGGGG
>VH01794:64:AAHNC7YM5:1:1201:41370:2174 2:N:0:TAGAGACCCA+CCGCTGATGG
GCATTGGGAAATATTATACCGCCTTTCATTGGTCTTCCATAAAGCTCTGCATTTGCAAAATTAGCAACTCTTCCAAGTATATATCCTGAAGAGAAGGCTATTGCTCCGTAATCAGTTATCTTTCTGAAGTATTTCTTTATATTTGTGTGTTTAAGTTCGGTATTTATTATTATTGTTGGTGCAATAATTACTCCGAAAAATAGATCGGAAGAGCGTCGTGTAGGGAAAGAGTGTCCGCTGATGGGTGTAGATCTCGGTGGTCGACGGATAGTTAAAGAAAGGGGGGGGGGGGGGGGGGGGG
>VH01794:64:AAHNC7YM5:1:1201:17493:5335 1:N:0:TAGAGACCCA+CCGCTGATGG
AAAAGTAACATCCCCACTGACGTATTGCTGAGACTAAATTTGGATTATTTTGCGTTATTCTCATTCCTAACCTTCAACCTCCATTAAATCTCTAAATCTGGCTCCTCAAGAAGACACTCTACACTACTATCAAAAAAGCTTAAAATTTGATCTATAAATATAGAAATACTAAAGAAACTAGCTACAAATATACTCCTCTTGTTAATCTTAAGTATCCCATATCTTAAAGCGAAGTCATGACTCTTTTTGCAAATGCTTAAAAACACATCTAAACATAACTTAGCATTAGATCGGAAGAGCA
>VH01794:64:AAHNC7YM5:1:1201:17493:5335 2:N:0:TAGAGACCCA+CCGCTGATGG
AATGCTAAGTTATGTTTAGATGTGTTTTTAAGCATTTGCAAAAAGAGTCATGACTTCGCTTTAAGATATGGGATACTTAAGATTAACAAGAGGAGTATATTTGTAGCTAGTTTCTTTAGTATTTCTATATTTATAGATCAAATTTTAAGCTTTTTTGATAGTAGTGTAGGGTGTCTTCTTTAGGGGACAAGGTTCGAGGGTTAATGGAAGTTTGAGGTTTAGAACGAGAACCACACAAAACAACCCCAACTTCATCCCAAAACACAATTCGAGGGGAGGTTAACTTTCCACCCGAAAAAAT
>VH01794:64:AAHNC7YM5:1:1201:21375:5619 1:N:0:TAGAGACCCA+CCGCTGATGG
CAAGTATAAAAAGAGATTGTTTAATTATAAACAAAACATTAGCAATAACATAACCTAAACTGACCTTCGCATTATCTTCCGTAGACAATTTATGAGAAATATTAAGAGTACTTTGTATAAAAACATTATCCTTTCCCATATTAGATCGGAAGAGCACACGTCTGAACTCCAGTCACTAGAGACCCAATCTGGGGGGGTGGGGGGGTGTGGGGGGGGGGGGGGGGGGGGGGGGGGGGGGGGGGGGGGGGGGGGGGGGGGGGGAGGGGGGGGGGTGGGGGGGGGGGGGGGGGGGGGGGGGGGG
>VH01794:64:AAHNC7YM5:1:1201:21375:5619 2:N:0:TAGAGACCCA+CCGCTGATGG
AATATGGGACAGGATAATGTTTTTATACAAAGTACTCTTAATATTTCTCATAAATTGTCTACGGAAGATAATGCGAAGGTCAGTTTAGGTTATGTTATTGCTAATGTTTTGTTTATAATTAAACAATCTCTTTTTATACTTGAGATCGGAAGAGCGTCGTGTAGGGAAAGGGTTTCCTCCGGTGGGTTTAGATCTCGGTGGTTGTCGGCTCAGTCAAGAAGGGGGGGGGGGGGGGGGGGGGGGGGGGGGGTGGGGGGGGGGAGGAAGGGGGGGGAGGGTGGGGGTGGGGGGGGGGGGAGGG
>VH01794:64:AAHNC7YM5:1:1201:47354:6415 1:N:0:TAGAGACCCA+CCGCTGATGG
AGCCAGATTATTCCAGATAATATTAAAATTAATGAAAATATTTGTCCTATTGATATGTTTAAAAATGAAAAATCCAAATTCAATTGTAATATCTGAAGAAACAATTAATGATAATGATATTACAAAGATCAAATCTATTTTTAAAATATCAAAAATAGTAAAATCTAGAAAAAATATCTATAGCGAATATATCAAACAAAGTAATATTAGATCGGAAGAGCACACGTCTGAACTCCAGTCACTAGAGACCCAATCTGGGGGGGGGGTGTGTGTGTGGGGGGGGGGGGGGGGGGGGGGGGGG
>VH01794:64:AAHNC7YM5:1:1201:47354:6415 2:N:0:TAGAGACCCA+CCGCTGATGG
AATATTACTTTGTTTGATATATTCGCTAGAGATATTTTTTCTAGATTTTACTATTTGTGATATTTTAAAAATAGATTTGATCTTTGTAATATCATTATCATTAATTGTTTCTTCAGATATTACAATTGAATTTGGATTTTTCATTTTTAAACATATCAATAGGACAAATATTTTCATTAATTTTAATATTATCTGGAATAATCTGGCTAGATCGGAAGAGCGTCGTGTAGGGAAAGAGTGTCCGCTGCCGGGTGTAAATCTCGGTGGTCGCCAGATCACTAAAAAGGGGGGGGGGGGGGGG
>VH01794:64:AAHNC7YM5:1:1201:25010:17243 1:N:0:TAGAGACCCA+CCGCTGATGG
TACAAGGCCTCCCATTAATTGTTATAAAACCTTTTGTAAGGATTGCTAACTTAAACTTTTTAGTAGTGCACATACTTTTCAATTTATGCAAAACATTTAAAGTATAAAGAGAAGGTGTCACAACAAAAACATAATCGGCTTGATCTACAACATCTTGCAAATCAGATCGGAAGAGCACACGTCTGAACTCCAGTCACTAGAGACCCAATCTGGGGGGGGGGGGGGGGGGGGGGGGGGGGGGGGGGGGGGGGGGGGGGGGGGGGGGGGGGGGGGGGGGGGGGGGGGGGGGGGGGGGGGGGGG
>VH01794:64:AAHNC7YM5:1:1201:25010:17243 2:N:0:TAGAGACCCA+CCGCTGATGG
GATTTGCAAGATGTTGTAGATCAAGCCGATTATGTTTTTGTTGTGACACCTTCTCTTTATACTTTAAATGTTTTGCATAAATTGAAAAGTATGTGCACTACTAAAAAGTTTAAGTTAGCAATCCTTACAAAAGGTTTTATAACAATTAATGGGAGGCCTTGTAAGATCGGAAGAGCGTCGTGGAGGGAAAAAGGGTCCGCCGATGGGTGTAGATCTCAGTGGTCGACGGCTCCTTCCAAAGGGGGGGGGGGGGGGGGGGGGGGGGGGGGGGGGGGGGGGGGGGGGGGGGGGGGGGGGGGGG
>VH01794:64:AAHNC7YM5:1:1201:59530:21352 1:N:0:TAGAGACCCA+CCGCTGATGG
CAAATGAATTTGTAAGAAATTATTATTATGATAATATAAGATAGGCTATACCATGTAATGGGGATACCTTTAATTATCTCGGGATGTAACCAACTAGGATAGTTTATATAATTTGGCATTTTTTTCTCCTTAGTCTTTTTTTAATTGTGCAAATAATTTTTTTTTAAACATTATATTTTGTTTTCTTAATGTTGCAATTTCTTTTTGTTGAGATTTTATTATATCAATAATTGTATTATTATCTATTGTTTTGTTCATTAGTAACGATAGATCGGAAGAGCACACGTCTGAACTCCAGTCA
>VH01794:64:AAHNC7YM5:1:1201:59530:21352 2:N:0:TAGAGACCCA+CCGCTGATGG
ATCGTTACTAATGAACAAAACAATAGATAATAATACAATTATTGATATAATAAAATCTAAACAAAAAGAAATTGCAACATTAAGAAAACAAAATATAATGTTTAAAAAAAAATTATTTGCACAATTAAAAAAAGACTAAGGAGAAAAAAATGCCAAATTATATAAACTATCCTAGTTGGTTACATCCCGAGATAATTAAAGGTATCCCCATTACATGGTATAGCCTATCTTATATTATCATAATAATAATTTCTTACAAATTCATTTGAGATTGGAAGAGCGTCGTGGAGGGAAAGAGGGG
>VH01794:64:AAHNC7YM5:1:1201:41370:21749 1:N:0:TAGAGACCCA+CCGCTGATGG
GCCAGGTAAAATTAAAATGTATACTTCGGGGTGACCAAAGAATCAGAATAAGTGTTGATATAAGATAGGGTCTCCTCCTCCGGCAGGGTCAAAGAAAGTGGTATTTAGGTTTCGGTCTGTTAATAATATTGTAATTCCTGCTGCAAGCACTGGTAGAGATAGTAGGAGTAGTACGGCTGTAATTAGGACTGACCAAACGAATAGGGGAGTCTGATATTGGGAAAGAGCGGGTGGTTTTATGTTAATAATAGTTGTGATAAAATTAATAGCGCCTAAAATTGAGATCGGAAGAGCACACGTC
>VH01794:64:AAHNC7YM5:1:1201:41370:21749 2:N:0:TAGAGACCCA+CCGCTGATGG
CAATTTTAGGCGCTATTAATTTTATCACAACTATTATTAACATAAAACCACCCGCTCTTTCCCAATATCAGACTCCCCTATTCGTTTGGTCAGTCCTAATTACAGCCGTACTACTCCTACTATCTATAACAGTGCTTGCAGCAGGAATTACAATATTATTAACAGACCGAAACCTAAATACCACTTTCTTTGACCCTGCCGGAGGAGGAGACCCTATCTTATATCAACACTTATTCTGATTCTTTGGTCACCACGAAGTATACATTTTAATTTTACCTGGCAGATCGGAAGAGCGTTGTGT
>VH01794:64:AAHNC7YM5:1:1201:61840:23245 1:N:0:TAGAGACCCA+CCGCTGATGG
CATGAATCCTACTTAAAAGTTCCATACGTCTTAAATCACAATCAAGTCTCTCAAGATTTTCTAAAAATTCTCGTCTTGCATAATAAGCTTGAACGAGTCTCTCTATAATTCTAGCACCGTAGTAAGTTACAATATGTGAAATGATCCCGAAGCCAGGTAAAATTAAAATGTATACTTCGGGGTGACCAAAGAATAGATCGGAAGAGCACACGTCTGAACTCCAGTCACTAGAGACCCAATCTGGGGGGGGGGGGGGGGGGGGGGGGGGGGGGGGGGGGGGGGGGGGGGGGGGGGGGGGGGG
>VH01794:64:AAHNC7YM5:1:1201:61840:23245 2:N:0:TAGAGACCCA+CCGCTGATGG
ATTCTTTGGTCACCCCGAAGTATACATTTTAATTTTACCTGGCTTCGGGATCATTTCACATATTGTAACTTACTACGGTGCTAGAATTATAGAGAGACTCGTTCAAGCTTATTATGCAAGACGAGAATTTTTAGAAAATCTTGAGAGACTTGATTGTGATTTAAGACGTATGGAACTTTTAAGTAGGATTCATGAGATCGGAAGAGCGTCGTGTAGGGGAAGAGTGTCCGCTGATGGGTGTAGATCTCGGTGGTCGGCGTGTCGTTCAAAAGGGGGGGGGGGGGGGGGGGGGGGGGGGGGG
>VH01794:64:AAHNC7YM5:1:1201:47714:32521 1:N:0:TAGAGACCCA+CCGCTGATGG
GATTTAAGAAAAAATTAAGATTAGCATTATTATTGTCATAATAAAGTTTTTTTTGTTGTATGAGTTTGTGTTTGTCGTTTAATTCACTGATGTTTTTTAATATTTCTATATAATTTGGCCTATATATTGCTTCGTCTATAGATTTGTTATCTATGATAATAGAATGAATGTTATTAATACTTTTTAAGTCATTTGCCATATTGATTGAAAAATCTATTGGTCTTTTGTGGTTATAAATAATAGCAAATTTAATATTACTTTGTTTGATATATTCGCTAGAGATAGATCGGAAGAGCACACG
>VH01794:64:AAHNC7YM5:1:1201:47714:32521 2:N:0:TAGAGACCCA+CCGCTGATGG
ATCTCTAGCGAATATATCAAACAAAGTAATATTAAATTTGCTATTATTTATAACCACAAAAGACCAATAGATTTTTCAATCAATATGGCAAATGACTTAAAAAGTATTAATAACATTCATTCTATTATCATAGATAACAAATCTATAGACGAAGCAATATATAGGCCAAATTATATAGAAATATTAAAAAAAATCAGTGAATTAAACGACAAACACAAACTCATACAACAAAAAAAACTTTATTATGACAATAATAATGCTAATCTTAATTTTTTCTTAAATCAGATCGGAAGAGCGTAGT
>VH01794:64:AAHNC7YM5:1:1201:46805:33960 1:N:0:TAGAGACCCA+CCGCGGATGG
AAAAACAAGACGTAGGAGTAGGGGCTTTCTTTTCTTGTATTCTAAGTAAAACTTATTCTTAATAGAAGAGATTTCAAATTAAGAATATAATAGTCTATCTTAATTCCCAACATATTCAAAAATTATAGTTAAGACTTCTTGTGTTCATCTCTCAAAATAAATATAAGGCAAATTATCAATATTTCACTTGCAAGTAATCTGTCATTAAAGTGATAAATACTTATATGAGTTGAAATCTTAAGATTATTGATCAATATTAGTATATCTATCTAAAATTTTAAGCAATATTTTAGAAAAACTT
>VH01794:64:AAHNC7YM5:1:1201:46805:33960 2:N:0:TAGAGACCCA+CCGCGGATGG
AAAAATTCTTCATTTTATACTTGTAATTATTTTTTCTTTCTTTTTTTTAGCTCATGTATTAATTTTTTATTTGTATTCTTATATCTTGGTAGTATTTTTTTGTTGTTTCCCCTTGGGTAACATGTATTGTTCTAATATCTTTTCTACTGTTTGTGGTTGCTTATTGCTTTCTATTCTCGTTTTTTTCTTATTCTTTCTCTTATTATTTATATTATTATATACATTGCTATTTTTTGAGTGAAAAATCTATGTATAAAATAAATAATCTTCTTCCGTTATACGCATAAAAAGCAACCCCCTT
>VH01794:64:AAHNC7YM5:1:1201:45839:35229 1:N:0:TAGAGACCCA+CCGCTGATGG
CATTGATATTTTTTGATACCACCATAATAATTTGTTTTCATCATTGTTAATTCGTTCTCTTCAGTAATTGGTGATGGTTTGGCATCAAGTCTTGGTGAATCTGTGTGTGATACAATGAAATTCATTCCATTTTCAATGGGTTCTTTTCCGATAAATACAAGAGCAATGTTTTTATTGCGACATGTGTAAAAGATTTTATCCCCAGCTTTGAGTTCTTGTTTTTCACAGGCATTAATAAAACCTTTTTCCTTTGCTCTTTGTATAGTATAGTTGGTGGCTTCTCTTTCAGTTTTAACTGTGC
>VH01794:64:AAHNC7YM5:1:1201:45839:35229 2:N:0:TAGAGACCCA+CCGCTGATGG
TCTTAATACTATATATAACAACACTTAAATTCATTTAATCTTAAAGACAATTAGAAAGCCCAAATTCAACAAGCAACTGAACCCTATTTTCTATATATTATTAAACTGCATTAAAAAAAGAATAGAATGTTATAATAAGTAATCAGGAGGAGAAAATTTAAATGAAAAAACAAAATCCTTGGACTTCTTTAAACGAAGAAGATAGAAATAACATTTTAGAATTTACTCAAAAATACAAAAAATTTTTACGCACAGTTAAAACTGACAGAGAAGCCACCAACTATACTATACAAAGAGCAAA
>VH01794:64:AAHNC7YM5:1:1201:73826:35645 1:N:0:TAGAGACCCA+CCGCTGATGG
TATTTGAAAGGCTTTGTAGAGAAGGGCTTACTATTCAGAATGCTAAGTTATGTTTAGATGTGTTTTTAAGCATTTGCAAAAAGAGTCATGACTTCGCTTTAAGATATGGGATACTTAAGATTAACAAGAGGAGTATATTTGTAGCTAGTTTCTTTAGTATTTCTATATTTATAGATCAAATTTTAAGCTTTTTTGATAGTAGTGTAGAGTGTCTTCTTGAGGAGCCAGATTTCGAGATTTCATGGAGGTTGAAGGTTCGGAAGATCGGAAGAGCACACGTCTGAACCCCAGTCACTAGAGA
>VH01794:64:AAHNC7YM5:1:1201:73826:35645 2:N:0:TAGAGACCCA+CCGCTGATGG
TCCTAACCTTCAACCTCCATTAAATCTCTAAATCTGGCTCCTCAAGAAGACACTCTACACTACTATCAAAAAAGCTTAAAATTTGATCTATAAATATAGAAATACTAAAGAAACTAGCTACAAATATACTCCTCTTGTTAATCTTAAGTATCCCATATCTTAAAGCGACGTCATGACTCTTTTTGCAAATGCTTAAAAACACATCTAAACATAACTTAGCATTCTGAATAGTAAGCCCTTCTATACAAAGCCTTTCAAATAAGATCGGAAGAGCGTCGTGGAGGGAAAGAGGGTCAGCTGA
>VH01794:64:AAHNC7YM5:1:1201:28021:46342 1:N:0:TAGAGACCCA+CCGCTGGTGG
AATACGTCAGTGGGGATGTTACTTTTTATCTCTTCATTATTACATAGAAAAGTATAAAAAGTTGCAGTTTAGTGTTCTTGATATAAATAAGAATTATCATAACTTTGTTAGCTTGGGATGTATGAGAAGTAATTGTTATATTCTAAATCCATGTGCTGTACTTAAGAAGTTTGATATTGATGCAAGTGTTAGGTGGGAGGGCCCTGCATACAAATGTTTAGATGTGTTTTTAAGCATTTGCAAAAAGAGTCATGACTTCGCTTTAAGATATGGGATACTTAAGATTAACAAGAGGAGTATA
>VH01794:64:AAHNC7YM5:1:1201:28021:46342 2:N:0:TAGAGACCCA+CCGCTGGTGG
TCTAAACTTCAAAATCCATTAAATCTCTAAATCTGGCTCCTCAAGAAGACACTCTACACTACTATCAAAAAGGCTTAAAATTTGATCTATAAATATAGAACTACTAAAGAAACTAGCTACAAATATACTCCTCTTGTTCATCTTAAGTATCCCATATCTTAAAGCGAAGTCATGACTCTTTTTGCAACTGCTTAACAACACATCTAAACATTTGTATGCAGGGCCCTCCCACCTAAAAAGTGCATCAATATCAAACTTATTAAGTACAGCACATGAATTTAGAATATAACAATTACTTATC
>VH01794:64:AAHNC7YM5:1:1201:70796:48330 1:N:0:TAGAGACCCA+CCGCTGATGG
CAAAAAAGTTTTAGTCATAGATTTTGATCCTCAAAATAGTTTAACTAGTTATTTTTTTAAATATGTAAAGAGTTTAAAGAAAAATAATGTTTATGCTCTTTTAAAGGAAAAATCAAATTTTAGTTTGGATAAATATTTGAGTAAAATACATGAAGATATATATCTTATACCTTCTCATCCGAATTTACACCTTTTCAACAAGGAAAATACCTCTTATAAAGAACTTTGTCTAAAACATAGATTAACAAAAGTTTTAAGATCGGAAGAGCACGCGTCTGAACTCCAGTCACTAGAGACCAAA
>VH01794:64:AAHNC7YM5:1:1201:70796:48330 2:N:0:TAGAGACCCA+CCGCTGATGG
TAAAACTTTTGTTAATCTATGTTTTAGACAAAGTTCTTTATAAGAGGTATTTTCCTTGTTGAAAAGGTGTAAATTCGGATGAGAAGGTATAAGATATATATCTTCATGTATTTTACTCAAATATTTATCCAAACTAAAATTTGATTTTTCCTTTAAAAGAGCATAAACATTATTTTTCTTTAAACTCTTTACATATTTAAAAAAATAACTAGTTAAACTATTTTGAGGATCAAAATCTATGACTAAAACTTTTTTGAGATCGGAAGAGCGTCGTGGAGGGAAAGAGTGTCCGCTGATGGGT
>VH01794:64:AAHNC7YM5:1:1201:66252:50450 1:N:0:TAGAGACCCA+CCGCTGATGG
GTAACTTAAATCTATTTTTGTATCTTTTTCTAAATCTATGATATTGATGTCACTTATTTTATTTGTTTTGCCCCCAATCTTTATTGGGAGTTCAAGTTCTTTGCTTCCTTTTTCGTTAATGTAAATGATGTCATTGTCAGTATTTGTAATGATCACTATTTCTTGAATAAGTTCAGATAGATTTAAGAAAAAATTAAGATTAGCATTATTATTGTCATAATAAAGAGATCGGAAGAGCACACGTCTGAACTCCAGTCACTAGAGACCCAATCTGGGGGGGGGGGGGGGTGGGGGGGGGAGG
>VH01794:64:AAHNC7YM5:1:1201:66252:50450 2:N:0:TAGAGACCCA+CCGCTGATGG
CTTTATTATGACAATAATAATGCTAATCTTAATTTTTTCTTAAATCTATCTGAACTTATTCAAGAAGTAGTGATCATTACAAATACTGACAATGAAATCATTTACATTAACGAAAAAGGAAGCAAAGAACTTGAACTCCCAATAAAGATTGGGGGCAAAACAAATAAAATAAGTGACATCAATATCATAGATTTAGAAAAAGATACAAAAATAGATTTAAGTTACAGATCGGAAGAGCGTCGTGGAGGGAAAGAGTGTCCCCTGCTGGGTGTAGCTCTCAGTGGTCTCCCTATCCCTAAAA
>VH01794:64:AAHNC7YM5:1:1201:50100:52211 1:N:0:TAGAGACCCA+CCGCTGATGG
AGTATATTTTGTAGCTTCAACCTTAATAAAAGGAGCCTTAATAAGCTTTGAAAGCCTTCTTGCAATCTCAGTTTTACCAAGATCGGAAGAGCACACGTCTGAACTCCAGTCACTAGAGACCCAATCTGGGGGGGGGGGGGGGGGGGGGGGGGGGGGGGGGGGGGGGGGGGGGGGGGGGGGGGGGGGGGGGGGGGGGGGGGGGGGGGGGGGGGGGGGGGGGGGGGGGGGGGGGGGGGGGGGGGGGGGGGGGGGGGGGGGGGGGGGGGGGGGGGGGGGGGGGGGGGGGGGGGGGGGGGGGGGG
>VH01794:64:AAHNC7YM5:1:1201:50100:52211 2:N:0:TAGAGACCCA+CCGCTGATGG
TGGTAAAACTGAGATTGCAAGAAGGCTTTCAAAGCTTATTAAGGCTCCTTTTATTAAGGTTGAAGCTACAAAATATACTAGATCGGAAGAGCGTCGTGTAGGGAAAGAGTGTCCGCTGATGGGTGTAGATCTCGGTGGTCGTTGGAGCATTGAAAAGGGGGGGGGGGGGGGGGGGGGGGGGGGGGGGGGGGGGGGGGGGGGGGGGGGGGGGGGGGGGGGGGGGGGGGGGGGGGGGGGGGGGGGGGGGGGGGGGGGGGGGGGGGGGGGGGGGGGGGGGGGGGGGGGGGGGGGGGGGGGGGGG
>VH01794:64:AAHNC7YM5:1:1201:25010:53971 1:N:0:TAGAGACCCA+CCGCTGATGG
TTGCAATTTGAATTGTATTTCTGTTGTCTTGTAGGTATTCTACTCTAATTTTGTTAGTTTTTTCTGGAAAGCTTATTATTTGATCTATTTTTATTGTTGAAATTTTTTCTATGTCGTGTGATATTATGGTAATGGCGATTATTAGAAAAAGAATGATAGATTCAATCTTTTCAAATTTTGTAAATTCTTGTCTTATTGTCTCAGTTTTATATTTTAAATGTTCTACGATGTTGGTAAGTATTGCAGAGAAAAGTGAAATTGATATGAAATAGCTTAGTGAGATCGGAAGAGCACACGTCTG
>VH01794:64:AAHNC7YM5:1:1201:25010:53971 2:N:0:TAGAGACCCA+CCGCTGATGG
CACTAAGCTATTTCATATCAATTTCACTTTTCTCTGCAATACTTACCAACATCGTAGAACATTTAAAATATAAAACTGAGACAATAAGACAAGAATTTACAAAATTTGAAAAGATTGAATCTATCATTCTTTTTCTAATAATCGCCATTACCATAATATCACACGACATAGAAAAAATTTCAACAATAAAACTAGATCAAATAATAAGCTTTCCAGAAAAAACTAACAAAATTAGAGTAGAATACCTACAAGACAAAAGAAATACAATTCAAATTGCAAAGATCGGAAGAGCATAGGGTAG
>VH01794:64:AAHNC7YM5:1:1201:39553:54729 1:N:0:TAGAGACCCA+CCGCTGATGG
GACGAAGCAATATATAGGCCAAATTATATAGAAATATTAAAAAACATCAGTGAATTAAACGACAAACACAAACTCATACAACAAAAAAAACTTTATTATGACAATAATAATGCTAATCTTAATTTTTTCTTAAATCTATCTGAACTTATTCAAGAAATAGTGATCATTACAAAGATCGGAAGAGCACACGTCTGAACTCCAGTCACTAGAGACCCAATCTGGGGGGGGGGGGGGGGGGGGGGGGGGGGGGGGGGGGGGGGGGGGGGGGGGGGGGGGGGGGGGGGGGGGGGGGGGGGGGGGG
>VH01794:64:AAHNC7YM5:1:1201:39553:54729 2:N:0:TAGAGACCCA+CCGCTGATGG
TTGTAATGATCACTATTTCTTGAATAAGTTCAGATAGATTTAAGAAAAAATTAAGATTAGCATTATTATTGTCATAATAAAGTTTTTTTTGTTGTATGAGTTTGTGTTTGTCGTTTAATTCACTGATGTTTTTTAATATTTCTATATAATTTGGCCTATATATTGCTTCGTCAGATCGGAAGAGCGTCGTGTAGGGAAAGAGTGTCCGCTGATGGGTGTAGATCTCGGTGGTCGACGTATCATTAAAAGAGGGGGGGGGGGGGGGGGGGGGGGGGGGGGGGGGGGGGGGGGGGGGGGGGGG
>VH01794:64:AAHNC7YM5:1:1202:9029:16600 1:N:0:TAGAGACCCA+CCGCTGATGG
TGAATTGCATAAATACCTTTAAATTAATTGTTGATATTATCAATATGCAAACGGGTAAAACCTATGGATATGATGAATTTATCTCAAAGATAGAAACAGATAAAATGCTCCAGTATGGTGCAAAATTAATATCAGAGATCGGAAGAGCACACGTCTGAACTCCAGTCACTAGAGACCCAATCTGGGGGGGGGGTGTTTGGTGGGGGGAGGGGGGGGGGGGGGGGGGGGGGGGGGGGGGGGGGGGGGGGGGGGGGGGGGGGGGGGGGGGGGGGGGGGGGGGGGGGGGGGGGGGGGGGGGGGG
>VH01794:64:AAHNC7YM5:1:1202:9029:16600 2:N:0:TAGAGACCCA+CCGCTGATGG
CTGATATTAATTTTGCACCATACTGGAGCATTTTATCTGTTTCTATCTTTGAGATAAATTCATCATATCCATAGGTTTTACCCGTTTGCATATTGATAATATCAACAATTAATTTAAAGGTATTTATGCAATTCAAGATCGGAAGAGCGTCGTGTAGGGAAAGAGTGTCCGCTGATGGGTGTAGATCTCGGTGGTTGGAGTATCGTTAAAGAAGGGGGGGGGGGGGGGGGGGGGGGGGGGGGGGGGGGGGGGGGGGGGGGGGGGGGGGGGGGGGGGGGGGGGGGGGGGGGGGGGAGGGGGG
>VH01794:64:AAHNC7YM5:1:1202:35216:17111 1:N:0:TAGAGACCCA+CCGCTGATGG
GAAAAATCTAATATGCTCTCAGGTTTTTTGTAAGTTATCACAAATCCTATTTCCTTGTCTGGCTCTCTTAAGTACTCAATAAAGAATCTAAATAGTCCGTAAAGAATTATGTATATTCCAAAGATAAAACCGTCATATTTTTTTATTTTCCTAAAAATAAACCATAGTAATAAAAAGGTTACAGTTCCCTCAAAGAATCCTTAGATCGGAAGAGCACACGTCTGAACTCCAGTCACTAGAGACCCAATCTGGGGGGGGGTGGGGTGGGGGGGGGGGGGGGGGGGGGGGGGGGGGGGGGGGG
>VH01794:64:AAHNC7YM5:1:1202:35216:17111 2:N:0:TAGAGACCCA+CCGCTGATGG
AAGGATTCTTTGAGGGAACTGTAACCTTTTTATTACTATGGTTTATTTTTAGGAAAATAAAAAAATATGACGGTTTTATCTTTGGAATATACATAATTCTTTACGGACTATTTAGATTCTTTATTGAGTACTTAAGAGAGCCAGACAAGGAAATAGGATTTGTGATAACTTACAAAAAACCTGAGAGCATATTAGATTTTTCAGATCGGAAGAGCGTCGTGTAGGGAAAGAGTGTCCGCTGATGGGTGTCGATCTAGGTGGTCGAAGTATCATTGCAAGGGGGGGGGGGGGGGGGGGGGGG
>VH01794:64:AAHNC7YM5:1:1202:77007:22128 1:N:0:TAGAGACCCA+CCGCTGATGG
ATTTTGAGCGGTTTAGAGGCTCTAATTCAGCGCTCATTTACGTTAATGAAGCAACAACACTGCATAAAGAAACATTAATAGAATGTTTAAAAAGACTTAGAGTAGGAATGCAGGCAATTATATTTGATACCAATCCAGATAGTCCAGAGCATTTCTTTAAGTGTGATTATATTGATAACACAAAAATTTACTCTACATATAACTTTACAACATATGATAATGAATTAATTTCTCGGGATTTTATTAAAAACCAAGAAGAGATTTATAGAGACATTCCAACATATAAAGAGATCGGAAGAGC
>VH01794:64:AAHNC7YM5:1:1202:77007:22128 2:N:0:TAGAGACCCA+CCGCTGATGG
CTTTATATGTTGGAATGTCTCTATAAATCTCTTCTTGGTTTTTAATAAAATCCCGAGAAATTAATTCATTATCATATGTTGTAAAGTTATATGTAGAGTAAATTTTTGTGTTATCAATATAATCACACTTAAAGAAATGCTCTGGACTATCTGGATTGGTATCAAATATAATTGCCTGCATTCCTACTCTAAGTCTTTTTAAACATTCTATTAATGTTTCTTTATGCAGTGTTGTTGCTTCATTAACGTAAATGAGCGCTGAATTAGAGCCTATAAACCGCTCAAAATAGATCGGAAGAGC
>VH01794:64:AAHNC7YM5:1:1202:70758:22469 1:N:0:TAGAGACCCA+CCGCTGATGG
CCCGTCAAAGTAGAAACACCTAATATCTCTTTTTCTTTTTCTTTTTGATCTTCCATATAAATTATTAACCTTTATACATTCTTCACAATCCATGTTCTAATAAGTTTAGCAACATCTTCTGGTTTCTCTCTAGCTAAAAGTTCAGCATTACTTTGAAGTTCATCCTCCTCCCTAATTCCACCAACAACATCATCAACACCAATATCATCGTTATCCATTAATGCTTAGATCGGAAGAGCACACGTCTGAACTCCAGTCACTAGAGACCCAATCTGGGGGGTTGGGGTTTGTGGGGGGGGGG
>VH01794:64:AAHNC7YM5:1:1202:70758:22469 2:N:0:TAGAGACCCA+CCGCTGATGG
AAGCATTAATGGATAACGATGATATTGGTGTTGATGATGTTGTTGGTGGAATTAGGGAGGAGGATGAACTTCAAAGTAATGCTGAACTTTTAGCTAGAGAGAAACCAGAAGATGTTGCTAAACTTATTAGAACATGGATTGTGAAGAATGTATAAAGGGTAATAATTTATATGGAAGATCAAAAAGAAAAAGAAAAAGAGGTATTAGGTGTTTCTAATTTGACGGGAGATCGGAAGAGCGTCGTGTAGGGAACGAGTGTCCGCTGATGGGTGTAGATCTCGGTGGTCGAAGGGGGAGGGGA
>VH01794:64:AAHNC7YM5:1:1202:61461:26577 1:N:0:TAGAGACCCA+CCGCTGATGG
AATTTATCTAAATTAACAAGAACATTACTAACAATAGCAAGTCTTGCATTCTTATTGATAGCAATATTCTTATTCATACATTCAAAAGGAACAATTAAGCTGACATTAAATAACTCTAAGGTAAAAGAAAAAAAAGCTATTAACAATATTGCGGCATACATTGATGATATTAAAATAAATGACAAAGAAAAAATTGAAAACCATGAAGGACAATTTGTATTTATACTTACTGAAACTGAAATCAGAAATTCATTTCAAAAAATAAAAACTCACCTAAAGAGATCGGAAGAGCACACGTCTG
>VH01794:64:AAHNC7YM5:1:1202:61461:26577 2:N:0:TAGAGACCCA+CCGCTGATGG
CTTTAGGTGAGTTTTTATTTTTTGAAATGAATTTCTGATTTCAGTTTCAGTAAGTATAAATACAAATTGTCCTTCATGGTTTTCAATTTTTTCTTTGTCATTTATTTTAATATCATCAATGTATGCCGCAATATTGTTAATAGCTTTTTTTTCTTTTACCTTAGAGTTATTTAATGTCAGCTTAATTGTTCCTTTTGAATGTATGAATAAGAATATTGCTATCAATAAGAATGCAAGACTTGCTATTGTTAGTAATGTTCTTGTTAATTTAGATAAATTAGATCGGAAGAGCGTAGTGTAG
>VH01794:64:AAHNC7YM5:1:1202:18629:27713 1:N:0:TAGAGACCCA+CCGCTGATGG
AATATGCTGTTCAACAGCTCTTGTAATTGATCTCCTAAGATTAACATTCCTCTCAAAATCCGTAATGGTCCATCTATCAATATCAAAAAGAGACCAAGGATCCATATGCACAGGAACAAGCTCTTCTATTACAAGAATTGCTCTCATTTTTTTTTGACATATTTTCATCACTTAAGTAAATTTTTAGATCGGAAGAGCACACGTCTGAACTCCAGTCACTAGAGACCCAATCTGGGGGGGGGGGGGGGGGTTGGGGGGGGGGGGGGGGGGGGGGGGGGGGGGGGGGGGGGGGGGGGGGGGG
>VH01794:64:AAHNC7YM5:1:1202:18629:27713 2:N:0:TAGAGACCCA+CCGCTGATGG
AAAAATTTACTTAAGTGATGAAAATATGTCAAAAAAAAATGAGAGCAATTCTTGTAAGAGAAGAGCTTGTTCCTGTGCATATGGATCCTTGGTCTCTTTTTGATATTGATAGATGGACCATTACGGATTTTGAGAGGAATGTTAATCTTAGGAGATCAATTACAAGAGCTGTTGAACAGCATATTAGATCGGAAGAGCGTCGTGTAGGGAAAGAGTGTCCGCCGAGGGGTGTAGATCTCGGTGGTCGCAGTATCCCTAAAAAGGGGGGGGGGGGGGGGGGGGGGGGGGGGGGGGGGGGGGG
>VH01794:64:AAHNC7YM5:1:1202:68997:28281 1:N:0:TAGAGACCCA+CCGCTGATGG
CCCATCACCAGAATAATCAATATTATAAACATAAACATCAAGACCCAAATCAAGTCCAAGCTCAGCAGTAATTAAAGCTCCTGATTTTTTTGGTGCACAAGTAATAAAAACAACATCTGAAAGACCCAAATCAAGTCCAAGCTCAGCAGTAATTAAAGCTCCTGATTTTTTTGGTGCACAAGTAATAAAAACAACATCTGAAAGACCAGCTACTATTCTATTTCTCTTTGCAAAAAAATAATTTTGTATCTTATCATAAGGCAAAGTTTCAGTAAGAACACCTCCACCATTTTCTAAAAGG
>VH01794:64:AAHNC7YM5:1:1202:68997:28281 2:N:0:TAGAGACCCA+CCGCTGATGG
GGTTGTTGTTGGTTCAAGACAAATCAGTAGAGTGTTGACCGATAAAGTTAAAGAGTTGTCTTATCATCTTGCTAAGAATCATGTGGAGATAATATCTGGATTTGCAATAGGAGCTGATATTGCAGCGCATCTTGGTGCAATCAATGAGCAAAAAAAAACATATGCAGTTATTGCAACAGATATTGACAATATTTATCCAAAACAAAATAGAAAATATGTTAATTGCCTTTTAGAAAATGGTGGAGGTGTTCTTACTGAAACTTTGCCTTCTGAGAAGATACAAAATTATTTTTTTGCAAAG
>VH01794:64:AAHNC7YM5:1:1202:37053:28868 1:N:0:TAGAGACCCA+CCGCTGATGG
CCTGTTTAAAAGAAATGTAGATGAAGAACAAAGTCATATAAGCACACTTAAGAGTGTAAATAGAGATTTAGAGCGAGAGCTCTCTAAACTTATATCTAACATAAATAATAATGGTATTTTTTCCAGTGGCACACCAGATGCGTCACTTGAAGTTATTAAGTATGACTTAAACTATTTAAAGGAAGCATTAGCCTTAGTAAAGGCAGATCGGAAGAGCACACGTCTGAACTCCAGTCACTAGAGACCCAATCTGGGGGGGGGGGTGGGGTGGTGGTGGGGGGGGGGGGGGGGGGGGGGGGGG
>VH01794:64:AAHNC7YM5:1:1202:37053:28868 2:N:0:TAGAGACCCA+CCGCTGATGG
GCCTTTACTAAGGCTAATGCTTCCTTTAAATAGGTTAAGTCATCCTTAATAACTTCAAGTGACGCATCTGGTGTGCCACTGTAAAAAATACCATTATTATTTATGTTAGATATAAGTTTAGAGAGCTCTCGCTCTAAATCTCTATTTACACTCTTAAGTGTGCTTATATGACTTTGTTCTTCATCTACATTTCTTTTAAACAGGAGATCGGAAGAGCGTCGTGTAGGGAAAGAGTGTCCGCTGCTGGGTGTAGATCTCTGTGGTTTTCGTATCACTAAAAGAGGGGGGGGTGGGGGGGGGG
>VH01794:64:AAHNC7YM5:1:1202:53622:30439 1:N:0:TAGAGACCCA+CCGCTGATGG
CTTTAATAGGTTTGGTTAACCTAGACAACTCTAACGCATGAGCCTTTTTAGTCTCCTCTTCTACCTTGTCAATTTCAGATTGCAATGCATTAATCTCATCTAAACGTCTACTTAAATCCAAAATTTCCCCGTCACTCTCCATCTCAAATTGACTTTATTTTCCCAATTCTCAAAATTCGAACTTAAAATTTCAAGCAAACAACTTTTCATATGCCAAATTCTTTTTCCAAAAATCCCCGATAATCTCAATGAGTTCGGTTCAATTCACGTTTTTAATCTCCATCTCCATATTTTATTTTCA
>VH01794:64:AAHNC7YM5:1:1202:53622:30439 2:N:0:TAGAGACCCA+CCGCTGATGG
GAGAGAAGTTAGTCGTATTGCCCAGTCTTTAAAATCAAATAGTGATATTGATATTAAAAATATTGATTTAGACGAGCTTAGTGATATTATCAGGGATTTTTTGAAAAATAATTTTGTATATGAAGAGTTGTGTGATGTAGATTTTAAGTTCGAATTTTTAGAATTTGTAAAATCAAGTCAACTTGAGATTGATAGTGACGGGGGAATTTTGGAGTTCAATAGAAGTTTAAATTAGACTCATGCACTGCAATCTGAAATTGACAAGGTAGCAGAGGAGACTAAAAAGGCTCATGCTTTAAAG
>VH01794:64:AAHNC7YM5:1:1202:20996:30799 1:N:0:TAGAGACCCA+CCGCTGATGG
TAAAAGATTATAATTCTAGCTTAAAGTTTTTTGAAAAAGCTTATAAAGAGAATAAATCTGATCTTGTGCTTTGGAGTTTGGCATATGTGAATTATAAGACAGGTAATGTTGATAAGAGTGTGGAATATATAAATAAATTTTTACAGGAAGGTAATGAATCATTAAAAAATGAAAAAAGTGATGATAATTTAATGCAAAAGGTATATTTATTGTATGGAGAGATCGGAAGAGCACACGTCTGAACTCCAGTCACTAGAGACCCAATCTGGGGGGGGGGGGTGGGGGGGGGGGGGGGGGGGGG
>VH01794:64:AAHNC7YM5:1:1202:20996:30799 2:N:0:TAGAGACCCA+CCGCTGATGG
CTCCATACAATAAATATACCTTTTGCATTAAATTATCATCACTTTTTTCATTTTTTAATGATTCATTACCTTCCTGTAAAAATTTATTTATATATTCCACACTCTTATCAACATTACCTGTCTTATAATTCACATATGCCAAACTCCAAAGCACAAGATCAGATTTATTCTCTTTATAAGCTTTTTCAAAAAACTTTAAGCTAGAATTATAATCTTTTAAGATCGGAAGAGCGTCGTGTAGGGAAAGAATGTCCACTTATGGGTGTAGATCTCGGTGGTCGGCGTGTTCTTAAAAAGGGGG
>VH01794:64:AAHNC7YM5:1:1202:20958:31139 1:N:0:TAGAGACCCA+CCGCTGATGG
TAAAAGATTATAATTCTAGCTTAAAGTTTTTTGAAAAAGCTTATAAAGAGAATAAATCTGATCTTGTGCTTTGGAGTTTGGCATATGTGAATTATAAGACAGGTAATGTTGATAAGAGTGTGGAATATATAAATAAATTTTTACAGGAAGGTAATGAATCATTAAAAAATGAAAAAAGTGATGATAATTTAATGCAAAAGGTATATTTATTGTATGGAGAGATCGGAAGAGCACACGTCTGAACTCCAGTCACTAGAGACCCAATCTGGGGGGGGGGGGGGGGGGGGGGGGGGGGGGGGGG
>VH01794:64:AAHNC7YM5:1:1202:20958:31139 2:N:0:TAGAGACCCA+CCGCTGATGG
CTCCATACAATAAATATACCTTTTGCATTAAATTATCATCACTTTTTTCATTTTTTAATGATTCATTACCTTCCTGTAAAAATTTATTTATATATTCCACACTCTTATCAACATTACCTGTCTTATAATTCACATATGCCAAACTCCAAAGCACAAGATCAGATTTATTCTCTTTATAAGCTTTTTCAAAAAACTTTAAGCTAGAATTATAATCTTTTAAGATCGGAAGAGCGTCGTGTCGGGAAAGAGTGTCCGCTTATGGGTGTAGATCTCGGTGGTCGACGTATCATTAAAAAAGGGG
>VH01794:64:AAHNC7YM5:1:1202:13876:33525 1:N:0:TAGAGACCCA+CCGCTGATGG
TTTAAATACTAAAATTCGATTCTCCACTTTCCTTTTTTTAATTGCAAACAAAATTTGTTTAACAATCTAATCATCCACTTCAAACTCTACTCTTAGCATATTCTCAAAAAAAACTTCACTAACGCTATACTTATTATCTTTAAGCAATTCTTTTAAATTAAGCAATGAAAAACTTTCACTATTCTCAAATAGGTATTCAAAGCACATAAAAATTTTTTTTACATCAACGTCATACAAGTCACTATCACTAATATTACGCCTTATTATAGTAAAATAATTAAAGTCTTTCAATAAGGCAACT
>VH01794:64:AAHNC7YM5:1:1202:13876:33525 2:N:0:TAGAGACCCA+CCGCTGATGG
GTGCTTTTGCCTTAAAGGATGTAATTAACGATAGTTGTGATGCTTTTGAGTATCTTTTGGAAAAATATTCAGATAAATATGCTTTAAGTAAAACAACAGATTTAAATAGTATGGTGGGTATGTTTATAAATTTGATACGTTTGTCAAGTACTAATACGCAGAGGGATCTTATTTTAACAAGGCTTGGGAGTAAGGTGGGTATTAAATTAGAAACATTAAGAGGAGATTATTATAGTATGAGAGAGAGGAGTGCAATTGCGAGTTACCAGAGGAATGCATCTTCGTATGAGATAAATACTGA
>VH01794:64:AAHNC7YM5:1:1202:57503:34434 1:N:0:TAGAGACCCA+CCGCGGATGG
GCAGTCTTTGAAAGTATAGCTAAAATTAAATATAAAAGTAAAAGAACTCCCAATATTGGAAGAGCAATTATCAAAGCTTTTTCAAAAAGAATAGCAAAAGAATAAAACATCAACTTAATAAATTCATAACTCTTTATATTAACCATATTTTCAACTCTAACATTTAAAACAGAATCATGCACTCCAATCATAAAGAAACGCAACAAAACATTATTTGATAAAAATAAAAGCAAAAAAAGACAAGTAAATATTTGAGATATTACCAAATTCTCCTCTTCTGCAAAAACATCGAAAATATTTG
>VH01794:64:AAHNC7YM5:1:1202:57503:34434 2:N:0:TAGAGACCCA+CCGCGGATGG
CTTTTGTGATCCTGCCTGTGTTTGTTAGGGTTTTTCTTTTTCTAAGGTTTTCACATTTTTTTGCAACTATAAGAATGAGTTATTTAAATTTTTTCTTTGCTTTAATTTTGTCTATTATCGTTGTAGATAAGATAAATATTGTTTATCCTTTAGATAATTTGATTGCATTTACGTTGATATTGGAAGGAGAAGCTATTTTAGGTCTTATTCAGGCTTTTTTTGTAAGCATAATTTTTAGTGTTTTTCATTTATTTGGATTTTTTTTCTCAAATCAGATGGGTCTTGCTTATGCAAATATTTT
>VH01794:64:AAHNC7YM5:1:1202:58848:35664 1:N:0:TAGAGACCCA+CCGCTGATGG
GCAGTCTTTGAAAGTATAGCTAAAATTAAATATAAAAGTAAAAGAACTCCCAATATTGGAAGAGCAATTATCAAAGCTTTTTCAAAAAGAATAGCAAAAGAATAAAACATCAACTTAATAAATTCATAACTCTTTATATTAACCATATTTTCAACTCTAACATTTAAAACAGAATCATGCACTCCAATCATAAAGAAACGCAACAAAACATTATTTGATAAAAATAAAAGCAAAAAAAGACAAGTAAATATTTGAGATATTACCAAATTCTCCTCTTCTGCAAAAACATCGAAAATATTTG
>VH01794:64:AAHNC7YM5:1:1202:58848:35664 2:N:0:TAGAGACCCA+CCGCTGATGG
CTTTTATGATCCTGCCTGTGTTTGTTAGAATTTTTCTTTTTCTAAGGTTTTCACCTTTTTTTGCAACTATAAGAATGAGTTATTTAAATTTTTTCTTTGCTTTACTTTTGTATATTATTGTTGTAGATAAGATAAATATTGTTTCTCCTTTAGATAATTCGATTGCACTTACGTTGATGTTGGAAGGAACAGCTATTTTAGGTCTTATCCAGACTTTTTTTGTAAGCATAATTTTTAGTGTTTTTCATTTCCTTGGCTTTTTTTTCTCAAATCAGATGGGTATTGCTTATGCAAATACTTT
>VH01794:64:AAHNC7YM5:1:1202:22814:40151 1:N:0:TAGAGACCCA+CCGCTGATGG
CTTGATAGTCAGTGTATGATGTTAGATGATTCTATTCAGAGTGATGATGAAATTGATGATAAATTGGATGAATTTGATGATGAAGTTTTAGACAAAGAAGATTTTAGTTCAGGATATATTAAGAGTGGTTTATTAAAAGATAGTAATTCTGAAGATCCCATAAGGCTTTACTTAAAGGAAATAGGCAAAGAGTTTTTGTTAACTGGGAATCAAGAGGTTGAGCTTGCAAAACAGATGGATTCTGGTGAGAGCATAATTGAGAATATTCTTAAAAATGAAGGACTGGTCATAGAAAATTATT
>VH01794:64:AAHNC7YM5:1:1202:22814:40151 2:N:0:TAGAGACCCA+CCGCTGATGG
GGACTTTTGTTGACTCTTTAAATCCTTTATTTTGCTAGCAGAATCAATGTAATCATCTGAAAAAATACGCAACTCTTCTTGATATAAAGGCACCGATTTAAGCATTTCTTTTATATGAAGTATCTAACTAATAATACTCTCTTCACAAATATCTTCCCCAAGTTCATATAAACTGTGTTTTCTATCAATATATTTTATTAAACGCTCCTGAAATGGTTTTAATGAAGCTTTATAAAAAGAAGTGATCCTTTTTTTTTTGCTATAATAATCGAAATCATTATCTTTTTCTCTTTCCTTTTCT
>VH01794:64:AAHNC7YM5:1:1202:48983:50601 1:N:0:TAGAGACCCA+CCGCTGATGG
ATCCATTAAAAAAATTTTTGCCATACCAGGCGAAAAATTTTTTTAATGGATATTTTTTTTGTTATAGGGTCTTTAATAAGTACCATTTCGTTTTTTTTAGGCAAGTTCCATAACACAATATATGTTTTGCTGTTCTTTAGTCTTATTCCATAAGCTAGTTTGTTATTGATTATCCAATTTTTCTCTAAAATTTTTGGTGACATTGAAGAACCTTTGACTAAATGAAAAGACAGAGAAGATCGGAAGAGCACACGTCTGAACTCCAGTCACTAGAGACCCAATGTGGGGGGTGGGGGTGGGG
>VH01794:64:AAHNC7YM5:1:1202:48983:50601 2:N:0:TAGAGACCCA+CCGCTGATGG
TCTCTGTCTTTTCATTTAGTCAAAGGTTCTTCAATGTCACCAAAAATTTTAGAGAAAAATTGGATAATCAATAACAAACTAGCTTATGGAATAAGACTAAAGAACAGCAAAACATATATTATGTTATGGAACTTGCCTAAAAAAAACGACATGGTACTTATTACAGACCCTATAACAAAAAAAATATCCATTAAAAAAATTTTTCGCCTGGTATGGCCAAAATTTTTTTAGTGGATAGATCGTAAGAGAGTAGTGTAGGGAAAAAAGGTCCGCTGAAAGGTGTAGATCTCGGTGGTTGCAG
>VH01794:64:AAHNC7YM5:1:1203:58924:1473 1:N:0:TAGAGACCCA+CCGCTGATGG
TGATTCAAAACCCTTAAATACCATTTGCCTGTACAAACCAAATTGTTGCATCCCCACCTCTAATTTTTGTTCATTTGTTTTTGTCATATTTAATCTCCTATTAAGTTTTATAAATAAAATAATATAACAAAAATTGTTTTTGTAAAAACTTTTGATATATTTTTTTTGTTAAATTTAACAAAAAAAGATCGGAAGAGCACACGTCTGAACTCCAGTCACTAGAGACCAAATAGGGGGGGGGGGGGGGGGGGGGGGGGGGGGGGGGGGGGGGGGGGGGGGGGGGGGGGGGGGGGGGGGGGGG
>VH01794:64:AAHNC7YM5:1:1203:58924:1473 2:N:0:TAGAGACCCA+CCGCTGATGG
TTTTTTGTTAAATTTAACAAAAAAAATATATCAAAAGTTTTGACAAAAACAATTTTTGTTATATTATTTTATTTATAAAACTTAATAGGAGATTAAATATGACAAAAACAAATGAACAAAAATTAGAGGTGGGGATGCAACAATTTGGTTTGTACAGGCAAATGGTATTTAAGGGTTTTGAATCAAGATCGGAAGAGCGTCGTGGAGGGAAAGAGTGTCCGCTGATGGGTGTAGAGCTCGGTGGTAGGAGTAGAATGAGAAAAGGGGGGGGGGGGGGGGGGGGGGGGGGGGGGGGGGGGGG
>VH01794:64:AAHNC7YM5:1:1203:59208:1984 1:N:0:TAGAGACCCA+CCGCTGATGG
TGATTCAAAACCCTTAAATACCATTTGCCTGTACAAACCAAATTGTTGCATCCCCACCTCTAATTTTTGTTCATTTGTTTTTGTCATATTTAATCTCCTATTAAGTTTTATAAATAAAATAATATAACAAAAATTGTTTTTGTCAAAACTTTTGATATATTTTTTTTGTTAAATTTAACAAAAAAAGATCGGAAGAGCACACGTCTGAACTCCAGTCACTAGAGACCCAATCGGGGGGGGGGGGGGGGGGGGGGGGGGGGGGGGGGGGGGGGGGGGGGGGGGGGGGGGGGGGGGGGGGGGG
>VH01794:64:AAHNC7YM5:1:1203:59208:1984 2:N:0:TAGAGACCCA+CCGCTGATGG
TTTTTTGTTAAATTTAACAAAAAAAATATATCAAAAGTTTTGACAAAAACAATTTTTGTTATATTATTTTATTTATAAAACTTAATAGGAGATTAAATATGACAAAAACAAATGAACAAAAATTAGAGGTGGGGATGCAACAATTTGGTTTGTACAGGCAAATGGTATTTAAGGGTTTTGAATCAAGATCGGAAGAGCGTCGTGTAGGGGAAGAGTGTCCGCTGATGGGTGTAGATTTCGGTGGTAGCCGTATCATTAAAAAAGGGGGGGGGGGGGGGGGGGGGGGGGGGGGGGGGGGGGG
>VH01794:64:AAHNC7YM5:1:1203:53546:8478 1:N:0:TAGAGACCCA+CCGCTGATGG
AAGCCTTGGAACTTATAAAGAAATTATCAACATCATTTCACAACTCAATATAAAACTATGCATAACACTTGGAATATCCACAATAATAGGAACAGGAATTACAATACTAATAATCAAACAAACAATAGACAAGCATATTGTAAAATTTCTCTATTTATCTACAGGTTTAATCATGGGATCAATCATAAATATGCTATTTGCCATAACAAAACTCAACGTACAACATAATTTAATAACTTACCTATCTTTAAGTAGCCTATTTATTACAGGAATTTACATAAATAAACTACTTATGGATAAA
>VH01794:64:AAHNC7YM5:1:1203:53546:8478 2:N:0:TAGAGACCCA+CCGCTGATGG
TTAAGTTATTTATATGATGATTTTTATATAAATAGCTTTCCAAAAAGTATTTTGATTAAATAAAATTTGTAAATATTTAGTTCTTGACATCATTATTGCATTATTATATCATTACTAGCGATGCCGAAATGGTGGAAATGGTAGACACACAGGACTTAAAATCCTGAGGAGGAAACTCCGTACCGGTTCAAGTCCGGTTTTCGGTATTTAAGATTTTCAAATTGCTTGATTTATCCATAAGTAGTTTATTTATGTAAATTCCTGTAATAAATAGGCTACTTAAAGATAGGTAAGTTATTAA
>VH01794:64:AAHNC7YM5:1:1203:45044:11299 1:N:0:TAGAGACCCA+CCGCTGATGG
CTTTTTTGTACTAATTATTAATTAATTGTGCTTTATTGAATCTATATCATACTCTGTTATTTTATTGTGCAAAGTTTTTCTTCCTATTTTAAGTATTTTGGCACATTTGCTTTTATTGTTCTTAGAATGTAAAAGTGTTTGCTTAATGATTTCTTTTTCTGCTTCTTTTAAGCTTATACCTATTGGTAGTGTAATTTTAATTATTTGGTTTATGCATATGATTGGCCAGGAAATATTAGAGAACTCAAAAATGTACTAGAAAGCGCCTTAATATTATCTAAGGGAAAGCAAATTGTAAAAG
>VH01794:64:AAHNC7YM5:1:1203:45044:11299 2:N:0:TAGAGACCCA+CCGCTGATGG
CTTATACCTATTGGTAGTGTAATTTTAATTATTTGGTTTGTGTTATTTCTAATTTTGGGAGGTAAATCATCTTTTACAATTTGCTTTCCCTTAGATAATATTAAGGCGCTTTCTAGTACATTTTTGAGTTCTCTAATATTTCCTGGCCAATCATATGCATAAACCAAATAATTAAAATTACACTACCAATAGGTATAAGCTTAAAAGAAGCAGAAAAAGAAATCATTAAGAAAACACTTTTACATTCTAAGAACAATAAAAGCAAATGTGCCAAAATACTTAAAATAGGAAGAAAAACTTT
>VH01794:64:AAHNC7YM5:1:1203:46029:11867 1:N:0:TAGAGACCCA+CCGCTGATGG
CTCAAAAATACAAAAAATTTTTAAGCACAGTTAAAACTGAAAGAGAAGCCACCAACTATACTATACAAAGAGCAAAGGAAAAAGGTTTTATTAATGCCTGTGAAAAACAAGAACTCAAAGCTGGGGATAAAATCTTTTACACATGTCGCAATAAAAACATTGCTCTTGTATTTATCGGAAAAGAACCCATTGAAAATGGAATGAATTTCATTGTATCACACACAGATTCACCAAGATCGGAAGAGCACACGTCTGAACTCCAGTCACTAGAGACCCAATCTGGGGGGGGGGGTGTTTGTTG
>VH01794:64:AAHNC7YM5:1:1203:46029:11867 2:N:0:TAGAGACCCA+CCGCTGATGG
TGGTGAATCTGTGTGTGATACAATGAAATTCATTCCATTTTCAATGGGTTCTTTTCCGATAAATACAAGAGCAATGTTTTTATTGCGACATGTGTAAAAGATTTTATCCCCAGCTTTGAGTTCTTGTTTTTCACAGGCATTAATAAAACCTTTTTCCTTTGCTCTTTGTATAGTATAGTTGGTGGCTTCTCTTTCAGTTTTAACTGTGCTTAAAAATTTTTTGTATTTTTGAGAGATCGGAAGAGCGTAGTGTCGGGAAAGAGTGTCCGCTTATGGGTGTCAACTTCGGTGGTCACCGTCT
>VH01794:64:AAHNC7YM5:1:1203:24556:13912 1:N:0:TAGAGACCCA+CCGCTGATGG
GTTAGTAGTTTCAATATTTCTTAAATATTCTCCTTGATGTAATCTCATATTCAACGCCCCGCTCTTTAAGTGCCAGTGAATCATAAAGAACAGATGACAAATTACACTTAGAACTTTAAGAAAAGATTTGGCATTTCTATGCAATAAACGCATTATTAAAAAAACTTTATTAAGACTAGGTGAAGGAAATGGCTCATACATAAGATATACAGTAACTAAATACAGTGTTAATAACAGATCGGAAGAGCACACGTCTGAACTCCAGTCACTAGAGACCCAATCTGGGGGGGGGGGGTGGGGG
>VH01794:64:AAHNC7YM5:1:1203:24556:13912 2:N:0:TAGAGACCCA+CCGCTGATGG
GTTATTAACACTGTATTTAGTTACTGTATATCTTATGTATGAGCCATTTCCTTCACCTAGTCTTAATAAAGTTTTTTTAATAATGCCTTTATTGCATAGAAATGCCAAATCTTTTCTTAAAGTTCTAAGTGTAATTTGTCATCTGTTCTTTATGATTCACTGGCACTTAAAGAGCGGGGCGTTGAATATGAGATTACATCAAGGAGAATATTTAAGAAATATTGAAACTACTAACAGATCGGAAGAGCGTCGTGTAGGGGAAGAGTGTCCGCTTATGGGTTTCGATCTCTGTGGTCGACAT
>VH01794:64:AAHNC7YM5:1:1203:34213:19477 1:N:0:TAGAGACCCA+CCGCTGATGG
CTTTATCTTTCATTGGGTCTGTAGGATCTTGATATTTAAGTTGAGTAACAAGTAGTTTCAAAAAATCATCCCGACCAAGATTATTACCCTTAACACCTCTTTGTATCTTAGAATTAGATATTTCCTTAGCTCGGTCTATACCGACTAAATTGTCAATATGATCAATTGTACCCATCTATCCTCCATTTTAAACAACAAAATTAATACTTTTTTCTAAATCAACAGAAATCTCAACATTATCCTCAACTTTAAAGATATTATTCTTATTCAAAGAAGATAATTGGCTCTCAACATCATCCTA
>VH01794:64:AAHNC7YM5:1:1203:34213:19477 2:N:0:TAGAGACCCA+CCGCTGATGG
CCAAAAGACTTGGTAGTATAAGAATTAATTTAAATCTTGATTCTAATAATAATTTATTAGGTAAGATTATAGTTGACAATCATAATGTTAAGACTCTTTTTGAGCAAAATATGTATTCGATCAGCAAAATGTTAAATGATAATGGTTTTAATACTAGTTTAAATCTTTCTATTGCAGGTAGTGGTTCTGGTTTTTTTTTATGGTAATTTTGAGGATGATGTTGAGAGCCAATTATCTTCTTTGAATAAGAATAATATCTTTAAAGTTGAGGATAATGTTGAGATTTCTGTTGCTTTAGAAA
>VH01794:64:AAHNC7YM5:1:1203:42071:23964 1:N:0:TAGAGACCCA+CCGCTGATGG
TTTATCCTATTATAAAAAACAGATGCCATTACTGGTGCTTCACTCTTAACTCGATACTCACGCTCAACAATAGAAGCAACTATCAATTTATTATAAAACTCTCCACTAGAATAAGATTTATGCTCTATTCCAATAGAACCAAGTTTGCTAAAAAAATTACCAACAAAAATTCGAATTATTTCCTTTATATCCATACCCTTATAAAATTTATAAGATCGGAAGAGCACACGTCTGAACTCCAGTCACTAGAGACCCAATGTGGGGGGGGGGGGTGTGGGTGGGGGGGGGGGGGGGGGGGGGG
>VH01794:64:AAHNC7YM5:1:1203:42071:23964 2:N:0:TAGAGACCCA+CCGCTGATGG
TATAAATTTTATAAGGGTATGGATATAAAGGAAATAATTCGAATTTTTGTTGGTAATTTTTTTAGCAAACTTGGTTCTATTGGAATAGAGCATAAATCTTATTCTAGTGGAGAGTTTTATAATAAATTGATAGTTGCTTCTATTGTTGAGCGTGAGTATCGAGTTAAGAGTGAAGCACCAGTAATGGCATCTGTTTTTTATAATAGGATAAAAGATCGGAAGAGCGTCGTGTCGGGAAAGAGTGTCCCCTCACGGGTTTCAACCCCCGTGGTTGCCGTATCATTTAAAAGGGGGGGGGGGG
>VH01794:64:AAHNC7YM5:1:1203:10468:24741 1:N:0:TAGAGACCCA+CCGCTGATGG
TTCTTACCTACAGTGGTTTTATTAATATCATCATATACAATACCCATCCTACTGCACAAAGACTTAAAAGCACCATTATAATCAAGTTTCTCAATATCCATCAAAAATTTGATGGCATCTCCGCCCTTCCTACATCCAAAACAATAAAAAAGTCCCTGAGCAGGAGTTATAGAAAAAGAAGGGGTCCTTTCAGCATGAAAAGGACAAAGCCCAAGATCGGAAGAGCACACGTCTGAACTCCAGTCACTAGAGACCCAATCTAGGGGGGGGGGGGGGGGGGGGGGGGGGGGGGGGGGGGGGG
>VH01794:64:AAHNC7YM5:1:1203:10468:24741 2:N:0:TAGAGACCCA+CCGCTGATGG
GGGGCTTTGTCCTTTTCATGCTGAAAGGACCCCTTCTTTTTCTATAACTCCTGCTCAGGGACTTTTTTATTGTTTTGGATGTAGGAAGGGCGGAGATGCCATCAAATTTTTGATGGATATTGAGAAACTTGATTATAATGGTGCTGTTAAGTCTTTGTGCAGTAGGATGGGTATTGTATATGATGATATTAATAAAACCACTGTAGGTAAGAAAGATCGGAAGAGCGTCGTGTAGGGAAAGAGTGTCCGCTGATGGGTGTAAATCTCGGTGGTCGTCATGTCAGTAAAAAGGGGGGGGGGG
>VH01794:64:AAHNC7YM5:1:1203:48168:27940 1:N:0:TAGAGACCCA+CCGCTGATGG
ATATGATTTAAGTAAAACAACAGATTTAAATAGTATGGTTGGTATGTTTATAAATTTGATAAGTTTGTCAAGTACTAATACGCAAAGGGATCTTCTTTTAAAAAAGCTTGGGAGTAAGGTGGGTATTAAATTAGAAACCTTAAAAACATAAAATTTACAAAAAACTTAAATGAAGATCTTCAAAGAAGAGATTTTACAATAAACTCAATCGCAATGAATATACTTAACTATGCAATAATAGATTGTTATAACGGAAAACAAGACCTTAACAAAAAAATAATAGATCGGAAGAGCACACGTC
>VH01794:64:AAHNC7YM5:1:1203:48168:27940 2:N:0:TAGAGACCCA+CCGCTGATGG
ATTATTTTTTTGTTAAGGTCTTGTTTTCCGTTATAACAATCTATTATTGCATAGTTAAGTATATTCATTGCGATTGAGTTTATTGTAAAATCTCTTCTTTGAAGATCTTCATTTAAGTTTTTTGTAAATTTTATGTTTTTAAGGTTTCTAATTTAATACCCACCTTACTCCCAAGCTTTTTTAAAAGAAGATCCCTTTGCGTATTAGTACTTGACAAACTTATCAAATTTATAAACATACCAACCATACTATTTAAATCTGTTGTTTTACTTAAATCATATAGATCGGAAGAGCGTAGTGT
>VH01794:64:AAHNC7YM5:1:1203:49001:36119 1:N:0:TAGAGACCCA+CCGCTGATGG
TTTAAAGCACCTTCAAAAATAGCCTCATCATCAACAGGCTCAACATAATTCTTCTTAATAAAATTAAAAGCATCCATCATCATTTGACCATAAGTGGACGCAGATATCTTACCCTTAGAAGGATCCGTTTGTGCAAAGATAGATTCTAAAATAACTGAAGAACTGATACTTAAGGCTAATAGATCGGAAGAGCACACGTCTGAACTCCAGTCACTAGAGACCCAATCTAGGGGGGGGGGGGGGGGGGGGGGGGGGGGGGGGGGGGGGGGGGGGGGGGGGGGGGGGGGGGGGGGGGGGGGGG
>VH01794:64:AAHNC7YM5:1:1203:49001:36119 2:N:0:TAGAGACCCA+CCGCTGATGG
ATTAGCCTTAAGTATCAGTTCTTCAGTTATTGTAGAATCTATCTTTGCACAAACGGATCCTTCTAAGGGTAAGATATCTGCGTCCACTTATGGTCAAATGATGATGGATGCTTTTAATTTTATTAAGAAGAATTATGTTGAGCCTGTTGATGATGAGGCTATTTTTGAAGGTGCTTTAAAAGATCGGAAGAGCGTCGTGTAGGGGAAGAGTGTCCGCTGATGGGTGTAGATCTCGGTGGTCGCCGTATCATTAAAAAAGGGGGGGGGGGGGGGGGGGGGGGGGGGGGGGGGGGGGGGGGGG
>VH01794:64:AAHNC7YM5:1:1203:10884:36857 1:N:0:TAGAGACCCA+CCGCTGATGG
TAAAATCTTGAGAGACTTGATTGTGATTTAAGACGTATGGAACTTTTAAGTAGGATTCATGATGAGGAGAGTTCTGGTGTTTGATATTAATTCGTTAAGTATGTCTGGTCGTTTAACAAGAAACTGTGAGGTTATTTATACTAGTAATAGTTTTCCTATATTAAAATTTACACTAGCTAATAATAGAGGAGTAAAGAAGAATAACTGTGTGACAAGACAGGCTCAATTTTTTGACTGTGTTCTTTTTGGAGCTAGAGCTGAGAGTCTTGCTGCTTTACTTAAACGAGGGGTTCAAGTTGTA
>VH01794:64:AAHNC7YM5:1:1203:10884:36857 2:N:0:TAGAGACCCA+CCGCTGATGG
ACCACCCCTCACCCCCTTAACTTCAATATAACTATTCAAAAGGAATATCTTAATAAAACTCATCTTCAGATTTAAGATCATTAGTCTCCTGTGTTTTAATTGATGAGTTTAAGACGCAAATATCATTTACCAAAATACTGTATTTACTCTTACCCTCAACTGTACGCTTATCATTCCAACTTGAATAAGATAGGGATCCACTAAGTCCAACTTGAACCCCTCGTTTAAGTAAAGCAGCAAGACTCTCAGCTCTAGCTCCAAAAAGAAAACAGTCAAAAAATTGAGCCTGTCTTGTCACACA
>VH01794:64:AAHNC7YM5:1:1203:63676:37046 1:N:0:TAGAGACCCA+CCGCTGATGG
AATACAAACAACCTTAATGACGGCAAAACCAGTTGCACTAAGCTATTTCATATCAATTTCACTTTTCTCTGCAATACTTACCAACATCGTAGAACATTTAAAATATAAAACTGAGACAATAAGACAAGAATTTACAAAATTTGAAAAGATTGAATCTATCATTCTTTTTCTAATAATCGAGATCGGAAGAGCACACGTCTGAACTCCAGTCACTAGAGACCCAATCTGGGGGGGGGGGGGGGGGGGGGGGGGGGGGGGGGGGGGGGGGGGGGGGGGGGGGGGGGGGGGGGGGGGGGGGGGG
>VH01794:64:AAHNC7YM5:1:1203:63676:37046 2:N:0:TAGAGACCCA+CCGCTGATGG
CGATTATTAGAAAAAGAATGATAGATTCAATCTTTTCAAATTTTGTAAATTCTTGTCTTATTGTCTCAGTTTTATATTTTAAATGTTCTACGATGTTGGTAAGTATTGCAGAGAAAAGTGAAATTGATATGAAATAGCTTAGTGCAACTGGTTTTGCCGTCATTAAGGTTGTTTGTATTAGATCGGAAGAGCGTCGTGTAGGGAAAGAGTGTCCGCTGATGGGTGTAGATCTCGGTGGTCGCCGTATCATTAAAAAAGGGGGGGGGGGGGGGGGGGGGGGGGGGGGGGGGGGGGGAGGGGG
>VH01794:64:AAHNC7YM5:1:1203:56651:37406 1:N:0:TAGAGACCCA+CCGCTGATGG
CTTCTACCTTGTCAATTTCAGATTGCAATGCATTAATCTCATCTAAACGTCTACTTAAATCCAAAATTTCCCCGTCACTATCAATCTCAAGTTGACTTGATTTTACAAATTCTAAAAATTCGAACTTAAAATCTACATCACACAACTCTTCATATACAAAATTATTTTTCAAAAAATCCCTGATAATATCACTAAGCTCGTCTAAATCAATATTTTTAATATCAAAGATCGGAAGAGCACACGTCTGAACTCCAGTCACTAGAGACCCAATCTGGGGGGGGGGGGGGTGGGGGGGGGGGGG
>VH01794:64:AAHNC7YM5:1:1203:56651:37406 2:N:0:TAGAGACCCA+CCGCTGATGG
TTGATATTAAAAATATTGATTTAGACGAGCTTAGTGATATTATCAGGGATTTTTTGAAAAATAATTTTGTATATGAAGAGTTGTGTGATGTAGATTTTAAGTTCGAATTTTTAGAATTTGTAAAATCAAGTCAACTTGAGATTGATAGTGACGGGGAAATTTTGGATTTAAGTAGACGTTTAGATGAGATTAATGCATTGCAATCTGAAATTGACAAGGTAGAAGAGATCGGAAGAGCGTCGTGTAGGGAAAGAGTGTCCACTGATGGGTGTAGATTTCGGTGGGCGAGGTATTATTAGAA
>VH01794:64:AAHNC7YM5:1:1203:11623:40056 1:N:0:TAGAGACCCA+CCGCTGATGG
TGCTTATTTTCAGAAGTTAAAAGCATCTTGTGACATATATGTTCAACAAGAGACCACTTCAAATTCTGTGAAAACAAGTCTACTACTGTAAGCAAACTCATATCATTAAGTGGCCTTCTACTATATATAAGCATGCCTGAAATATAAAGACCAGCAATACTTTTCTTTACATCCTTTAAATGTTTACCACAAATATCTAAAGCTTCTTCTGTTAAATTTTCAGAAAAGATCGGAAGAGCACACGTCTGAACTCCAGTCACTAGAGACCCAATCTGGGGGGGGGGGGTGTGGTGGGGGGGGG
>VH01794:64:AAHNC7YM5:1:1203:11623:40056 2:N:0:TAGAGACCCA+CCGCTGATGG
TTTCTGAAAATTTAACAGAAGAAGCTTTAGATATTTGTGGTAAACATTTAAAGGATGTAAAGAAAAGTATTGCTGGTCTTTATATTTCAGGCATGCTTATATATAGTAGAAGGCCACTTAATGATATGAGTTTGCTTACAGTAGTAGACTTGTTTTCAAAGAATTTGAAGTGGTCTCTTGTTGAACATATATGTCAAAAGATGCTTTTAACTTCTGAAAATAAGCAAGATCGGAAGAGCGTAGTGTAGGGAAAGAGTGTCCGCTGATGGGTGTAGATCTCGGTTGTCGTCGTATCATTTAA
>VH01794:64:AAHNC7YM5:1:1203:52921:42915 1:N:0:TAGAGACCAA+ACGCTGATGG
GAAATAGAAGAAGAAAAATTTCTTCATTGCAAACGGGTCAAATGAGACTCTTACAAGCAATAAAAAACCTTGATCATGATTTCTAACGCAAGATAATAAGGTACAGTGTATTTAATCAAAATACATCCTAAATTTGCAATGGTAAAAAATCGGTAATAACTTACAAATATTAACTATTATTAACTTATTTATACTTACTTGCAACGGCAATTGCTTCAATATTAAGATCGGAAGAGCACACGTCTGAACTCCAGTCACTAGAGACCCAATCTAGGGGGGGGGGGGGGGTGGGGGGGGGGGG
>VH01794:64:AAHNC7YM5:1:1203:52921:42915 2:N:0:TAGAGACCAA+ACGCTGATGG
TAATATTGAAGCAATTGCCGTTGCAAGTAAGTATAAATAAGTTAATAATAGTTAATATTTGTAAGTTATTACCGATTTTTTACCATTGCAAATTTAGGATGTATTTTGATTAAATACACTGTACCTTATTATCTTGCGTTAGAAATCATGATCAAGGTTTTTTATTGCTTGTAAGAGTCTCATTTGACCCGTTTGCAATGAAGAAATTTTTCTTCTTCTATTTCAGATCGGAAGAGCGTCGTGTCGGGAAAGAGTGTCCGCTGATGGGTGTCGATCTCGGTGGTCGCCGGGTCAGTGAAAA
>VH01794:64:AAHNC7YM5:1:1203:54171:45263 1:N:0:TAGAGACCCA+CCGCTGGTGG
GAAATAGAAGAAGAAAAATTTCTTCATTGCAAACGGGTCAAATGAGACTCTTACAAGCAATAAAAAACCTTGATCATGATTTCTAACGCAAGATAATAAGGTACAGTGTATTTAATCAAAATACATCCTAAATTTGCAATGGTAAAAAATCGGTAATAACTTACAAATATTAACTATTATTAACTTATTTATACTTACTTGCAACGGCAATTGCTTCAATATTAAGATCGGAAGAGCACACGTCTGAACTCCAGTCACTAGAGACCCAATCTGGGGGGGGGTGGTGTGGGGGGGGGGGGGG
>VH01794:64:AAHNC7YM5:1:1203:54171:45263 2:N:0:TAGAGACCCA+CCGCTGGTGG
TAATATTGAAGCAATTGCCGTTGCAAGTAAGTATAAATAAGTTAATAATAGTTAATATTTGTAAGTTATTACCGATTTTTTACCATTGCAAATTTAGGATGTATTTTGATTAAATACACTGTACCTTATTATCTTGCGTTAGAAATCATGATCAAGGTTTTTTATTGCTTGTAAGAGTCTAATTTGACCCGTTTGCAATGAAGAAATTTTTCTTCTTCTATTTCAGATCGGAAGAGCGTAGTGTAGGGAAAGAGTGTCCGACGATGGGTGTAGATCTCGGTGGTCGCAGGATTAATAAAAA
>VH01794:64:AAHNC7YM5:1:1203:54644:49030 1:N:0:TAGAGACCCA+CCGCTGATGG
CTTTGTTCTCGATAATTTTATTTATTTCTATCGATTCTTCATCCATTGCAGATGTTATTAAAATCATACTTTACTCCTTTTATATTTCCTTTAATCCATATTTTTTTGAAATAAATTCTATTTCATCTTGTCTTAATATTTTTTTTATTCCGGTTTCTGTTTTGGGTATGGACTTGACATAATTTTTATTTTCACTAGGAGGTACGATTTTGTCATCTCTTATTATGTATTTTATATATGGGACATTAATATTATCTTCGTTAATTTTTATTATTTTGGCAATTGAATTGTCATTGAGTTC
>VH01794:64:AAHNC7YM5:1:1203:54644:49030 2:N:0:TAGAGACCCA+CCGCTGATGG
AAAATATAAACATCGAGTCTAATATAATAGGTGCTGCTAGCGCATACAGCGCAATCCTTATAGATAGAACATATAAAGGGGCTTCAAACTCTGGTGCATCTATTATTGAACTAATACAAGATGCTGATAAGAAATTTGATAAAAGAGTTTTAAAACTAATAATTAAGGTTCTCTCTCAATGTCCTCTGGGTTTTATTGTTGAACTCCATGACAATTCAATTGCCAACATAATAAAAATTAACGAAGATACTATTAATGTCCCATATATAAAATACATAATAAGAGATGAAAAAATCGTACC
>VH01794:64:AAHNC7YM5:1:1204:34895:10807 1:N:0:TAGAGACCCA+CCGCTGATGG
TTTTGCGTTATTCTCATTCCTAACCTTCAACCTCCATTAAATCTCTAAATCTGGCTCCTCAAGAAGACACTCTACACTACTATCAAAAAAGCTTAAAATTTGATCTATAAATATAGAAATACTAAAGAAACTAGCTACAAATATACTCCTCTTGTTAATCTTAAGTATCCCATATCTTAAAGCGAAGTCATGACTCTTTTTGCAAATGCTTAAAAACACATCTAAACATAACTTAGCATTCTGAATAGTAAGCCCTTCTCTAAAAAGCCTTTCAAGATCGGAAGAGCACACGTCTGAACTC
>VH01794:64:AAHNC7YM5:1:1204:34895:10807 2:N:0:TAGAGACCCA+CCGCTGATGG
TGAAAGGCTTTGTAGAGAAGGGCTTACTATTCAGAATGCTAAGTTATGTTTAGATGTGTTTTTAAGCATTTGCAAAAAGAGTCATGACTTCGCTTTAAGATATGGGATACTTAAGATTAACAAGAGGAGTATATTTGTAGCTAGTTTCTTTAGTATTTATATATTTATAGATCAAATTTTAAGCTTTTTTGATAGTAGTGTAGAGTGTCTTCTTTAGGAGACAGAGTTCGAGGGTTAATGGAGGTTGAAGGGTAGGAACGAGAATAACGCAAAAAAATCGGAAGAGCGTCGGTTAAGGGAA
>VH01794:64:AAHNC7YM5:1:1204:27756:12757 1:N:0:TAGAGACCCA+CCGCTGATGG
CAAGACTTTTTGACTATACAGGAACTCCTATCCCAAATAGCAATGTATTTAGCTTAATAGATAAGTATAATTTAACTGTTGAAGTGGATAAACTGGTAGTTACTAAAGCATTAAGAGAATATACAAATTTTGTAGCAAAAAATGGTGTTCATATCTTTTCAATAAATATTTCACCATACTCACTCAAGTCCAAAAATTTCAGAATATTCCTCAAAGAGATCGGAAGAGCACACGTCTGAACTCCAGTCACTAGAGACCCAATAGGGGGGGGGGGGGGGGGGGGGGGGGGGGGGGGGGGGGG
>VH01794:64:AAHNC7YM5:1:1204:27756:12757 2:N:0:TAGAGACCCA+CCGCTGATGG
CTTTGAGGAATATTCTGAAATTTTTGGACTTGAGTGAGTATGGTGAAATATTTATTGAAAAGATATGAACACCATTTTTTGCTACAAAATTTGTATATTCTCTTAATGCTTTAGTAACTACCAGTTTATCCACTTCAACAGTTAAATTATACTTATCTATTAAGCTAAATACATTGCTATTTGGGATAGGAGTTCCTGTATAGTCAAAAAGTCTTGAGATCGGAAGAGCGTCGTGTAGGGAAAAAATGTCCGCTTATGGGTGTAGATCTCGGTGGTCGCAGGTTCATTGAAAAGGGGGGGG
>VH01794:64:AAHNC7YM5:1:1204:70645:14972 1:N:0:TAGAGACCCA+CCGCTGATGG
ATGTAGCGGCTGCTAGTGCATCAATAGGGGCGGTAACTGGTGCTGACATCTTGCAAGCTATTGCTGTTGCTAATGCTGATGCTAAGAAAGATGGTAAAGTTAAGGATGCTACTGATGCAGCTGCTTTGGCTTTAGCTAAGGGTACTTCTACTGATAATGAGGATCAACTTGGAGATTCTGCAAAGAAAGATGCAATTATTGCTGCAGCTATTGCACTGCGGGCAATGGCTAAGGATGGTAAATTTATTGTAAAAGAGATCGGAAGAGCACACGTCTGAACTCCAGTCACTAGAGACCCAAT
>VH01794:64:AAHNC7YM5:1:1204:70645:14972 2:N:0:TAGAGACCCA+CCGCTGATGG
CTTTTACAATAAATTTACCATCCTTAGCCATTGCCCGCAGTGCAATAGCTGCAGCAATAATTGCATCTTTATTTGCAGAATCTACAAGTTGATCCTCATTATCAGTAGAAGTACCCTTAGCTAAAGCCAAAGCAGCTGCATCAGTAGCATCCTTAACTTTACCATCTTTCTTAGCATCAGCATTAGCAACAGCAATAGCTTGCAAGGTGTCAGCACCAGTTACCGCCCCTATTGATGCACTAGCAGCCGCTACATAGATCGGAAGAGAGTCGTGTAGGGAAAGAGTGTCCGCCTATTAGTG
>VH01794:64:AAHNC7YM5:1:1204:65911:17584 1:N:0:TAGAGACCCA+CCGCTGATGG
CTGCATTCTAGATGAAGGGGTTAAAAGAACATTCCAATTACTTATTCCAAGATCTAAGACCATATCTTCTGCCTTCACAATATTTGAAGCCCCAGAATACACAAGTTCAACATAATCTGTAAGATCAAGTTTAGTTGGGCTTGGATCTCTTGCAAGTTCCGCAAAATCAAGAACCAACTCACCAGGCTCATTTTTAACAGCATTATCACCTGATAATGCTCCAGGTACTTCTTGTCCAAAAGAGAAGTTAAGAAAAGAAGAAAAAATAAAGCAAAAACAATATTTTTTACTTTAGACATAA
>VH01794:64:AAHNC7YM5:1:1204:65911:17584 2:N:0:TAGAGACCCA+CCGCTGATGG
GTATTGGGTAATGGTAAGGGTTTTTCTTTGCAATTTGGCACAAGAAGTGTAAAATTTTTGTATTCTTTTCTAAGTAGTGATGGTTATTTTATCAATCTTTCAAAGGAGTTTTATAATTCTTTTGAAAATGGTGGTTATAATGAATCCGGTAAACTGAAAGGAAATTTGTTTGTTAAATCTTTAAAAGAAAAGATTGATTTTAATTATCATGGAAATGTCAGAAAAGTCGTTATTTTTATTGAGGGTTATGTTTTAAATGGTTAAGACAGTTTTAGGCAATCTAGAGTATACTGTCAGTAAC
>VH01794:64:AAHNC7YM5:1:1204:76098:19402 1:N:0:TAGAGACCCA+CCGCTGATGG
ATGTAGCGGCTGCTAGTGCATCAATAGGGGCGGTAACTGGTGCTGACATCTTGCAAGCTATTGCTGTTGCTAATGCTGATGCTAAGAAAGATGGTAAAGTTAAGGATGCTACTGATGCAGCTGCTTTGGCTTTAGCTAAGGGTACTTCTACTGATAATGAGGATCAACTTGGAGATTCTGCAAAGAAAGATGCAATTATTGCTGCAGCTATTGCACTGCGGGCAATGGCTAAGGATGGTAAATTTATTGTAAAAGAGATCGGAAGAGCACACGTCTGAACTCCAGTCACTAGAGACCCAAT
>VH01794:64:AAHNC7YM5:1:1204:76098:19402 2:N:0:TAGAGACCCA+CCGCTGATGG
CTTTTACAATAAATTTACCATCCTTAGCCATTGCCCGCAGTGCAATAGCTGCAGCAATAATTGCATCTTTCTTTGCAGAATCTACAAGTTGATCCTAATTATCAGTAGAAGTACCCTTAGCTAAAGCCAAAGCAGCTGCATCAGTAGCATCCTTAACTTTACCATCTTTCTTAGCATCAGCATTAGCAACAGCAATAGCTTGCAAGATGTCAGCACCAGTTACCGCACATATTGATGCACTAGCAGCAGCTACATAGATCGGAAGAGCGTCGTGTAGGGAAAGAGTGTACGCTGAGGGGTG
>VH01794:64:AAHNC7YM5:1:1204:56292:28868 1:N:0:TAGAGACCCA+CCGCTGATGG
CCACAGATGATACTCCTGAAGGTAGAGCTTATAATAGAAGAATAGATATTTTGATTACTAGTGATGCTTCTTTGAGTTCTACTAAAGGTATTAGTCAATAATGATGTTTTAGTAATGAAAGAAGAAATTTATAGGAGGGTAATATGCCTGAGAGAGATAATGGTAGTATAGATGTAGGAGATCGGAAGAGCACACGTCTGAACTCCAGTCACTAGAGACCCAATCTGGGGGGGGGGGGTGGGGGGGGGGGGGGGGGGGGGGGGGGGGGGGGGGGGGGGGGGGGGGGGGGGGGGGGGGGGGG
>VH01794:64:AAHNC7YM5:1:1204:56292:28868 2:N:0:TAGAGACCCA+CCGCTGATGG
CCTACATCTATACTACCATTATCTCTCTCAGGCATATTACCCTCCTATAAATTTCTTCTTTCATTACTAAAACATCATTATTGACTAATACCTTTAGTAGAACTCAAAGAAGCATCACTAGTAATCAAAATATCTATTCTTCTATTATAAGCTCTACCTTCAGGAGTATCATCTGTGGAGATCGGAAGAGCGTCGTGTAGGGAAAAAGTGTCCGCTGATGGGTGTCGATCTCGGTGGTCGCCGGATACGTGAAAAGGGGGGGGGGGGGGGGGGGGGGGGGGGGGGGGGGGGGGGGGGGGGG
>VH01794:64:AAHNC7YM5:1:1204:11036:35077 1:N:0:TAGAGACCCA+CCGCTGATGG
TTTTACCCGTTTGCATATTGATAATATCAACAATTAATTTAAAGGTATTTATGCAATTCATTGCAATATTGCCAAATGGAAGATCCGGACTACTTAAGCACTTGATGTTGATCTAATATTTCCTCTTTAAACTTCTAGGTATTTTGAAGAAATCGACTATAAATCCACTAACTTTGGCTTTGTAATTTGCCTCATACTGAGAATCGCCGAAAAAAGATCGGAAGAGCACACGTCTGAACTCCAGTCACTAGAGACCCAATTGGGGGGGGGGGGGGGGGGGTTGGGGGGGGGGGGGGGGGGG
>VH01794:64:AAHNC7YM5:1:1204:11036:35077 2:N:0:TAGAGACCCA+CCGCTGATGG
TTTTTCGGCGATTCTCAGTATGAGGCACATTACAAAGCCAAAGTTAATGGATCTATAGTCGATTTCTTAAAAATACCTAGAAGTTTAAAGAGTAAATATGAGATCAACATCAAGTGCTTAAGTAGTCCGGATCTTCCATTTGGCAATATTGCAATGAATTGCATAAATACCTTTAAATTAATTGTTGATATTATCAATATGCAAACGGGTAAAAAGATCGGAAGAGCGTCGTGTAGGGAGAGAGTGTCCGCTGATGGGTGTAGATCTCAGTTGTATTAGTATTAGTTAAGTGGGGGGGGGG
>VH01794:64:AAHNC7YM5:1:1301:27832:4389 1:N:0:TAGAGACCCA+CCGCTGATGG
TTGGTAATGTTGGTAGTTATACTGATTCAATTACGCAATTTGCTGATGCAAGTACTACAAAGGCTATTATCCAAGATGGATATGGTATGGGATATATGGAAAACTATGAAATAGATCAAAATGGCATAATAATGGGAGTTTATTCAAATGGTATTAGACGAGATATTGGTAAAATTGCGCTTGCTTCAGATCGGAAGAGCACACGTCTGAACTCCAGTCACTAGAGACCCAATATGGGGGGGGGGGGGGGGGGGGGGGGGGGGGGGGGGGGGGGGGGGGGGGGGGGGGGGGGGGGGGGGGG
>VH01794:64:AAHNC7YM5:1:1301:27832:4389 2:N:0:TAGAGACCCA+CCGCTGATGG
GAAGCAAGCGCAATTTTACCAATATCTCGTCTAATACCATTTGAATAAACTCCCATTATTATGCCATTTTGATCTATTTCATAGTTTTCCATATATCCCATACCATATCCATCTTGGATAATAGCCTTTGTAGTACTTGCATCAGCAAATTGCGTAATTGAATCAGTATAACTACCAACATTACCAAAGATCGGAAGAGCGTCGTGGAGGGAAAAAGTGTCCGATGATGGGTGTAGATCTCGGTGGTCGTCGTCGTATTAAGAAGGGTGGGGGGGGGGGGGGGGGGGGGGGGGGGGGGGGG
>VH01794:64:AAHNC7YM5:1:1301:68808:6623 1:N:0:TAGAGACCCA+CCGCTGATGG
CATACTTATCTACAAAAATTTTTGACCATCCTAAAGATGCAATAACATCAAAAGTAAGTTCATATCTCTCAATATCACTAAGCAAATAACTCTTAGCACCATTATTAGCAACAAGAACAATAACCTTATCAAAAATTAATGATGCTCTTTTCACTAAATCAATATGTCCACAAGTAATAGGATCAAATGATCCAGGAAATAATGCTAACATCATAATTAATAAAATTTAAATCCTTTATTCATATCTTGAAGAATTTTTTTTTCGACAACTAGGACAACTCTCTAAATTTTCAAAATCAAT
>VH01794:64:AAHNC7YM5:1:1301:68808:6623 2:N:0:TAGAGACCCA+CCGCTGATGG
GTCCTATTTGTGAAAAACCTATCAGGGATATTCTTTCTTGTATATCTCTGAAGTTGAATGGTGAAGATAAACCTATACATTTTGAATGTGCTATTGATAAATTGAAGTCTGAAAATGAGCTTTTTAAGAATGAAAGTTTATTGTATAGGGGTGTTGGTAAATTTTTTGTTATTGCTAAGTCTGTTAGAGGAAACAGTTTGGCTTTTAAGATAGTCAAGGAAATTGATTTTGAAAATTTAGAGAGTTGTCCTAGTTGGCGAAAAAAAAATTCTTCAATATATGAATAAAGGATTTAAATTTT
>VH01794:64:AAHNC7YM5:1:1301:57011:7550 1:N:0:TAGAGACCCA+CCGCTGATGG
GATAAAGACACCAATATTTTACAAATGGTTTTCAAATGAACAAATTGAAGATGTTGATTTAACGATAGGATACTTAAAAACAATAAAGTGGGATGCAGATCGGAAGAGCACACGTCTGAACTCCAGTCACTAGAGACCCAATCTGGGGGGGGGGGGGTGGGGGGGGGGGGGGGGGGGGGGGGGGGGGGGGGGGGGGGGGGGGGGGGGGGGGGGGGGGGGGGGGGGGGGGGGGGGGGGGGGGGGGGGGGGGGGGGGGGGGGGGGGGGGGGGGGGGGGGGGGGGGGGGGGGGGGGGGGGGGGG
>VH01794:64:AAHNC7YM5:1:1301:57011:7550 2:N:0:TAGAGACCCA+CCGCTGATGG
GCATCCCACTTTATTGTTTTTAAGTATCCTATCGTTAAATCAACATCTTCAATTTGTTCATTTGAAAACCATTTGTAAAATATTGGTGTCTTTATCAGATCGGAAGAGCGTCGTGTAGGGAAAGAGTGTCCACTGATGGGTGTAGATCTCGGTGGTCGCAGTATCATTAAAAAGGGGGGGGGGGGGGGGGGGGGGGGGGGGGGGGGGGGGGGGGGGGGGGGGGGGGGGGGGGGGGGGGGGGGGGGGGGGGGGGGGGGGGGGGGGGGGGGGGGGGGGGGGGGGGGGGGGGGGGGGGGGGGGG
>VH01794:64:AAHNC7YM5:1:1301:23155:8156 1:N:0:TAGAGACCCA+CCGCTGATGG
ACCAACAACAGCCCAAGACAAAGAATTAGAATCCGGAAGATTACCTTTATAATAAATAGCAAATGGAGGATTATAAATCCTATTAAGCTTTAAAGGATAATCCTTAGATCCAAGAACAGCAATTCTTGCACTTGTTCTGTTAATAACTTTTTGAGATCGGAAGAGCACACGTCTGAACTCCAGTCACTAGAGACCCAATCTGGGGGGGGGGGGGGGGGGGGGGGGGGGGGGGGGGGGGGGGGGGGGGGGGGGGGGGGGGGGGGGGGGGGGGGGGGGGGGGGGGGGGGGGGGGGGGGGGGGG
>VH01794:64:AAHNC7YM5:1:1301:23155:8156 2:N:0:TAGAGACCCA+CCGCTGATGG
CAAAAAGTTATTAACAGAACAAGTGCAAGAATTGCTGTTCTTGGATCTAAGGATTATCCTTTAAAGCTTAATAGGATTTATAATCCTCCATTTGCTATTTATTATAAAGGTAATCTTCCGGATTCTAATTCTTTGTCTTGGGCTGTTGTTGGTAGATCGGAAGAGCGTCGTGTAGGGAAAGAGTGTCCGCTGATGGGTGTAGATCTCGGTGGTCGCAGTATCATTAAAAAGGGGGGGGGGGGGGGGGGGGGGGGGGGGGGGGGGGGGGGGGGGGGGGGGGGGGGGGGGGGGGGGGGGGGGG
>VH01794:64:AAHNC7YM5:1:1301:68505:11431 1:N:0:TAGAGACCAA+CCGCTGATGG
GTCTTACAATAACCTTATTAGACTGAATCTTTTCAATTAATTCAATAATAGACTTATTTTTGGACGCCTGAGAAGCTTGTTTATTCTTCCCAGTAGAAGGTAAAAACATAAAACTATTACTCAAATAAGAAAGTTTATTAATATCTAAGGTCTTTCCGCCCTTAAAAAATCCGGACCCTGTAAACGAAGCTGACATTATTTTTAATACATTTTCTTTGAGATCGGAAGAGCACACGTCTGAACTCCAGTCACTAGAGACCAATCTGGGGGGGGGGGGGGGGGGGGGGGGGGGGGGGGGGGG
>VH01794:64:AAHNC7YM5:1:1301:68505:11431 2:N:0:TAGAGACCAA+CCGCTGATGG
CAAAGAAAATGTATTAAAAATAATGTCAGCTTCGTTTACAGGGTCCGGATTTTTTAAGGGCGGAAAGACCTTAGATATTAATAAACTTTCTTATTTGAGTAATAGTTTTATGTTTTTACCTTCTACTGGGAAGAATAAACAAGCTTCTAAGGCGTCCAAAAATAAGTCTATTATTGAATTAATTGAAAAGATTCAGTCTAATAAGGTTATTGTAAGACAGATCGGAAGAGCGTCGTGTAGGGAAAGAGTGTCCGCTGATGGGTGTAGATTTCGGTGGGCGTAGGATCAGTCAAAAGGGGGG
>VH01794:64:AAHNC7YM5:1:1301:26090:11696 1:N:0:TAGAGACCCA+CCGCTGATGG
GTTTTTGAATTCGGGAATATCATTTATATTGTAACTTAAATCTATTTTTGTATCTTTTTCTAAATCTATGATATTGATGTCACTTATTTTATTTGTTTTGCCCCCAATCTTTATTGGGAGTTCAAGTTCTTTGCTTCCTTTTTCGTTAATGTAAATGATGTCATTGTCAGTATTTGTAATGATCACTATTTCTTGAATAAGTTCAGATAGATTTAAGTTACAATATAAATGATATTCCCGAATTCAAAAACATACTAATAACCAACTGCCTTTTAAAGATTAAGAATAACAAAAAATTAAT
>VH01794:64:AAHNC7YM5:1:1301:26090:11696 2:N:0:TAGAGACCCA+CCGCTGATGG
TAAATATATTTTTTTATAAGAAGATTCAATTTGATTTATCAATAGCTTTTCAAGTCCTTTAATGTTATACAGATCTGTTTGTTGATCAATGATTGTGAGATCTTGAATACTGTGTTTAGATTTTAACTCTGATATGTCTTTGATTGTAATTAATTTATCAATATTGTTTTGAGCAATTGTACTGATAAATAAGTCTACTATTAATTTTTTGTTATTCTTAATCTTTAAAAGGCAGTTGGTTATTAGTATGTTTTTGAATTCGTGAATATCATTTATATTGTAACTTAAATCTATCTGAACT
>VH01794:64:AAHNC7YM5:1:1301:71440:15502 1:N:0:TAGAGACCCA+CCGCTGATGG
CATCAAATCACGAATCATAGACTCAACATCACGACCTACATAACCTACCTCAGTATATTTTGTAGCTTCAACCTTAATAAAAGGAGCCTTAATAAGCTTTGAAAGCCTTCTTGCAATCTCAGTTTTACCAATTCCAGTTGAGCCAACCATAATAATATTTTTAGGCATGACATCATCTCTTATTTCCTTGGGGAGCTTAGATCTTATATATCTATTAACAAGAGCAATTGAAACCAAGATCGGAAGAGCACACGTCTGAACTCCAGTCACTAGAGACCCAATCTGGGGGGGGGGTGGGTGG
>VH01794:64:AAHNC7YM5:1:1301:71440:15502 2:N:0:TAGAGACCCA+CCGCTGATGG
TGGTTTCAATTGCTCTTGTTAATAGATATATAAGATCTAAGCTCCCCAAGGAAATAAGAGATGATGTCATGCCTAAAAATATTATTATGGTTGGCTCAACTGGAATTGGTAAAACTGAGATTGCAAGAAGGCTTTCAAAGCTTATTAAGGCTCATTTTATTAAGGTTGAAGCTACAAAATATACTGAGGTAGGTTATGTAGGTCGTGATGTTGAGTCTATGATTCGTGATTTGATGAGATCGGAAGAGCGTCGTGTAGGGAAAGAGGGTCCGCTTATGGGTGTCGATCTCAGTGGTCAAAG
>VH01794:64:AAHNC7YM5:1:1301:12380:18512 1:N:0:TAGAGACCCA+CCGCTGATGG
CAGATTTGTTTACCGTTTGATATTGATGTAAGTGTAATTAGGATAAAGTATGGAGTTGATCCTGCAGATGTTTTAAAGAATAAAGGTGCTTTTGCCTTAAAGGATGTAATTAACGATAGTTGTGATGCTTTTGAGTATCTTTTGGAAAAATATTCAGATAAATATGATTTAAGTAAAACAACAGAGATCGGAAGAGCACACGTCTGAACTCCAGTCACTAGAGACCCAATCTGGGGGGGGGGGTGGGGGGGGGGGGGGGGGGGGGGGGGGGGGGGGGGGGGGGGGGGGGGGGGGGGGGGGG
>VH01794:64:AAHNC7YM5:1:1301:12380:18512 2:N:0:TAGAGACCCA+CCGCTGATGG
CTGTTGTTTTACTTAAATCATATTTATCTAAATATTTTTCCAAAAGATACTCAAAAGCATCAAAACTATCGTTAATTACATCCTTTAAGGCAAAAGCACCTTTATTCTTTAAAACATCTGCAGGATCAACTCCATACTTTATCCTAATTACACTTACATCACTATCAAACGGTCAACAAATCTGAGATCGGAAGAGCGTCGTGTAGGGAAAAAGTGTCCACTGATGGGTTTAGATCTCGGTGGTTGAAATATAATTAAAAAAGGGGGGGGGAGGGGGGGGGGGGGGGGGGGGGGGGAAGGG
>VH01794:64:AAHNC7YM5:1:1301:40916:20575 1:N:0:TAGAGACCCA+CCGCGGATGG
GCCTAATAAAATAGGCATTTTTAAAATTTCCAAATGAAACTCTGTTATTAACTAGATCCAACTCCTCTTTATTACCTAAATTTTTAATAATGACTAAATCAAAATCTGACAAAAACATATTATAAGCAACATCTACTAATGCATCCAAAGAAGTAAAATTCTTTGGAAAACTAGTAATACCAAATTCCAAAATGCTAAAATTTCTCCTTGAAAAACTACAAGATAATATTAAAAAACTAAGAAATAAATTCTTAAAGCTCAAGTCTAGTTGTAACAATTTTAAAGACAAGACCATATTTCA
>VH01794:64:AAHNC7YM5:1:1301:40916:20575 2:N:0:TAGAGACCCA+CCGCGGATGG
TACTTTTTGGGAAGCTATTTATATAAAAATCATCATATAAATAACTTAAAACAACATAAACCAAAGAACGAAGGGATATTTGAGCTGAAAAATTAGAATAAACTCGATCATCAATGGTATTAATTATATGCAAAGGATTAATTGAATCATAAATCAAACTAAAATAACCATTTCTAATACTGATATCTAATACATAAAGCTAGCGCCTAACCAAAATAAGAAATAAATGTGTACACATATAATTCCAATATGTTATTTGATCATCAAAAATAAAAATATCTAAATTATTAACTATTTCTGC
>VH01794:64:AAHNC7YM5:1:1301:40992:21901 1:N:0:TAGAGACCCA+CCGCTGATGG
AGATAATGCGAAGGTCAGTTTAGGTTATGTTATTGCTAATGTTTTGTTTATAATTAAACAATCTCTTTTTATACTTGAAAATTTATAGGTTGTTATGAAAAGCTCTAATGTGAACGATTTAAGGTTATTGTTAATTTTGATTAGATCGGAAGAGCACACGTCTGACCTCCAGTCACTAGAGACCCAATCTGGGGGGGGGGGTTGGGGGGGTGGGGGGGGGGGGGGGGGGGGGGGGGGGGGGGGGGGGGGGGGGGGGGGGGGGGGGGGGGGGGGGGGGGGGGGGGGGGGGGGGGGGGGGGGG
>VH01794:64:AAHNC7YM5:1:1301:40992:21901 2:N:0:TAGAGACCCA+CCGCTGATGG
AATCAAAATTAACAATAACCTTAAATCGTTCACATTAGAGCTTTTCATAACAACCTATAAATTTTCAAGTATAAAAAGAGATTGTTTAATTATAAACAAAACATTAGCAATAACATAAACTAAACTGACCTTCGCATTATCTAGATCGGAAGAGCGTCGTGTAGGGAAAAAGGGTCCGCTGATGGGTGTAGGTTTTGGTGGTCGACGGATTATTAAAAAAGGGGGGGGGGGGGGGGGGGGGGGGGGGGGGGGGGGGGGGGGGGGGGGGGGGGGGGGGGGGGGGGGGGGGGGGGGGGGGGGG
>VH01794:64:AAHNC7YM5:1:1301:49418:27031 1:N:0:TAGAGACCCA+CCGCTGATGG
GACGCGAAGTCATCTTCTTCTATTTTGTATTTTTCTTTTATTAACTTTAGAGTGGCATATTTTACTTTTTCTTTTTCTTTAGTCTCAATAGGTAGACTTCCAATTATGATTTTTAAATTTTCACCTTCAATAATGTCATCAGCTTTTTTGTCTCTTTGTACTTTTCTGTCAAGATGTGGCAGAATGTCGGGAATAGATCGGAAGAGCACACGTCTGAACTCCAGTCACTAGAGACCCAATCTGGGGGGGGGGGGGTGGGGGGGGAGGGGGGGGGGGGGGGGGGGGGGGGGGGGGGGGGGGG
>VH01794:64:AAHNC7YM5:1:1301:49418:27031 2:N:0:TAGAGACCCA+CCGCTGATGG
ATTCCCGACATTCTGCCACATCTTGACAGAAAAGTACAAAGAGACAAAAAAGCTGATGACATTATTAAAGGTGAAAATTTAAAAATCATAATTGGAAGTCTACCTATTGAGACTAAAGAAAAAGAAAAAGTAAAATATGCCACTCTAAAGTTAATAAAAGAAAAATACAAAATAGAAGAAGATGATTTCGCGTCAGATCGGAAGAGCGTCGTGTAAGGAAAGAATGTCCGCTGATGGGTGTAGATTTCGGGTGTCTCCTTCTTATTCCAAAAGGGGGGAAGGGGGGGGGGGGGGGGGAGGG
>VH01794:64:AAHNC7YM5:1:1301:48471:27145 1:N:0:TAGAGACCCA+CCGCTGATGG
ATTATACTTATCTATTAAGTATAATTTAACTGTTGAAGTGGATAAACTGGTAGTTACTAAAGCATTAAGAGAATATACAAATTTTGTAGCAAAAAATGGTGTTCATATCTTTTCAATAAATATTTCACCATACTCACTCAAGTCCAAAAATTTCAGAATATTCCTCAAAGAAACACTTCTTAAAAGCCATGTTCCACTTCAAAACGTATGCTTAGAAATAACAGAAACTGGAATTTTAGAAAATTTTGAATTAATCAACACATACTTCAACGAACTTAAAACCTTTGGAATTAAACTTGCA
>VH01794:64:AAHNC7YM5:1:1301:48471:27145 2:N:0:TAGAGACCCA+CCGCTGATGG
CCTATTTCGTTTATCTTTTTAAGTATTTCTTCATTAGATACAAATTCAGCTATAATTTTTATTTTTTTTGTGTCAGCAATGTCTTTTATTGATTTTATCATTACGAGATCTGTTTGACTAGAATTTATTACTTGAATGAAAGAACCATCTATTTTGATGATATCTATTGGCAAGATTTTAATGTATGAAAGTGACGTATATCCGCTGCCAAAATCGTCAAGTGCAAGTTTAATTCCAAAGGCTTTAAGTTCGTTGAAGTATGTGTTGATTAATTCAAAATTTTCTAAAATTCCAGTTTCTG
>VH01794:64:AAHNC7YM5:1:1301:45233:30193 1:N:0:TAGAGACCCA+CCGCTGATGG
ATTATACTTATCTATTAAGTATAATTTAACTGTTGAAGTGGATAAACTGGTAGTTACTAAAGCATTAAGAGAATATACAAATTTTGTAGCAAAAAATGGTGTTCATATCTTTTCAATAAATATTTCACCATACTCACTCAAGTCCAAAAATTTCAGAATATTCCTAAAAGAAACACTTCTTAAAAGCCATGTTCCACTTCAAAACGTATGCTTAGAAATAACAGAAACTGGAATTTTAGAAAATTTTGAATTAATCAACACATACTTAAACGAACTTAAAACCTTTGGAATTAAACTTGCA
>VH01794:64:AAHNC7YM5:1:1301:45233:30193 2:N:0:TAGAGACCCA+CCGCTGATGG
CCTATTTCGTTTATCTTTTTAAGTATTTCTTCATTAGATACAAATTCAGCTATAATTTTTATTTTTTTTGTGTCAGCAATGTCTTTTATTGATTTTATTATTACGAGATCTGTTTGACTAGAATTTATTACTTGAATGAAAGAACCATCTATTTTGATGATATCTATTGGCAAGATTTTAATGTATGAAAGTGACGTATATCCGCTGCCAAAATCGTCAAGTGCAAGTTTAATTCAAAAGGTTTTAAGTTCGTTGAAGTATGTGTTGATTAATTCAACATTTTCTAAAATTCAAGTTTCTG
>VH01794:64:AAHNC7YM5:1:1301:71175:30988 1:N:0:TAGAGACCCA+CCGCTGATGG
CATTTCTATGCAATAAAGGCATTATTAAAAAAACTTTATTAAGACTAGGTGAAGGAAATGGCTCATACATAAGATATACAGTAACTAAATACAGTGTTAATAACTTAAAAAGACTGCTTAAAGCTCAACAAGAAATCACCGAACATGATGCAAATAAAATATTCACATTTACAAAAGAAACACAAAAAAAACACTTCAAAAATAGGAGGAGATCGGAAGAGCACACGTCTGAACTCCAGTCACTAGAGACCCAATCTGGGGGGGGGGGGGGGGGGGGGGGGGGGGGGGGGGGGGGGGGGGG
>VH01794:64:AAHNC7YM5:1:1301:71175:30988 2:N:0:TAGAGACCCA+CCGCTGATGG
CCTCCTATTTTTGAAGTGTTTTTTTTGTGTTTCTTTTGTAAATGTGAATATTTTATTTGCATCATGTTCGGTGATTTCTTGTTGAGCTTTAAGCAGTCTTTTTAAGTTATTAACACTGTATTTAGTTACTGTATATCTTATGTATGAGCCATTTCCTTCACCTAGTCTTAATAAAGTTTTTTTAATAATGCCTTTATTGCATAGAAATGAGATCGGAAGAGCGTCGTGTCGGGAAAGAGTGTCCTCTGCTGGGTGTAAATCTCGGTGGTTTCAGTATCATTGAGAAAGGGGGGGGGGGGGG
>VH01794:64:AAHNC7YM5:1:1301:26241:38693 1:N:0:TAGAGACCCA+CCGCTGATGG
TACCTAAAGGTCAAATTAGGTATTTACTGGTGTTTGGTAAAAATCTTGAAGTGGGGGGAGTAGTACACTAAAGATATTAGCAAAAGGGAAGAGTTATTTCAAGCTAGTTTTGATATCTCTGTAAGCCTGTATTTTACTTGCACTTGAGAGACCATAAACATTATCAATCTCAGAAGTAGATGAGTATTTCATAAGCTCTTTAGATCGGAAGAGCACACGTCTGAACTCCAGTCACTAGAGACCCAATCTGGGGGGGGGGGGGGGGGGGGGGGGGGGGGGGGGGGGGGGGGGGGGGGGGGGG
>VH01794:64:AAHNC7YM5:1:1301:26241:38693 2:N:0:TAGAGACCCA+CCGCTGATGG
AAAGAGCTTATGAAATACTCATCTACTTCTGAGATTGATAATGTTTATGGTCTCTCAAGTGCAAGTAAAATACAGGCTTACAGAGATATCAAAACTAGCTTGAAATAACTCTTCCCTTTTGCTAATATCTTTAGTGTACTACTCCCCCCACTTCAAGATTTTTACCAAACACCAGTAAATACCTAATTTGACCTTTAGGTAAGATCGGAAGAGCGTCGTGTCGGGACCGGGTGTCCGCTTATGGGTTTAAATCTCGGGGGGCGACGGAGAGGGAGGGGGGGGGGGGGGGGGGGGGGGGGGG
>VH01794:64:AAHNC7YM5:1:1301:71989:40359 1:N:0:TAGAGACCCA+CCGCTGATGG
TGGAATCTTGTTTTTGTTTCTTGTAGCTAAAATAAAATAAATGTTTAAAGCTGATATGTATTTTGTTTGCAAATTTTGAATTGATTTTTGTTGCAAGACCAGGATCAAGGTCCATTTCGTGGGTTATACTTTTTACCTTAAGTAGACTTGCTGCAATAATTGGTGGACTTGATACAAAACCACCAGTTGCGTAGATCGGAAGAGCACACGTCTGAACTCCAGTCACTAGAGACCAAATCTGGGGGGGGGGGGGGGGGGGGGGGGGGGGGGGGGGGGGGGGGGGGGGGGGGGGGGGGGGGGG
>VH01794:64:AAHNC7YM5:1:1301:71989:40359 2:N:0:TAGAGACCCA+CCGCTGATGG
ACGCAACTGGTGGTTTTGTATCAAGTCCACCAATTATTGCAGCAAGTCTACTTAAGGTAAAAAGTATAACCCACGAAATGGACCTTGATCCTGGTCTTGCAACAAAAATCAATTCAAAATTTGCAAACAAAATACATATCAGCTTTAAACATTTATTTTATTTTAGCTACAAGAAACAAAAAAAAGATTCCAAGATCGGAAGAGCGTAGTGTAAGGAAAGAATGTCCTCTTATGGGTGTAAATCTCGGTGGTGGGCGTAGCAGGAAGGGGGGGGGGGGGGGGGGGGGGGGGGGGGGGGGGG
>VH01794:64:AAHNC7YM5:1:1301:14690:40624 1:N:0:TAGAGACCCA+CCGCTGATGG
CAAAACATAAAAAAACAAACACAAGAAGATATAAAAGATAAAAATAAGGAAATATTGAGACTAAAAGAAGAAATACAAAATATAAAAGAACAAACACAAAAAATGACACAAACAAAATTTATTCTAGAACCAAAAAGTCATTTAAATACACACAACAAAAAAATATTTGATTTATACAAAAGAAATTTATGACTCTAATAAGCCTAAAAATAAAATTTATAGGATATTTCAAATCAAATAATAAAATACACTAATAACACTGATAAAGGAATAAATCTAGAGGCTTTAAAAGCAAATTTAT
>VH01794:64:AAHNC7YM5:1:1301:14690:40624 2:N:0:TAGAGACCCA+CCGCTGATGG
CCTATGGATAGTATAGCAAAAGAAACAAAAAAATTCAAATCACAAGACAAAATAAAGTCAATATTAAATAATCTTATAGAATCAAATAAAGATAAAACATCCAATGATATTAAAGAAATTTATCTAAAGGGATAAAGGAATAAATTTGCTTTTAAAGCCTCTAGATTTATTCCTTTATCAGTGTTATTAGTGTATTTTATTATTTGATTTGAAATATCCTATAAATTTTATTTTTAGGCTTATTAGAGTCATAAATTTCTTTTGTATAAATCAACTATTTTTTTGCTGTGTGTATTTAAAT
>VH01794:64:AAHNC7YM5:1:1301:16224:40908 1:N:0:TAGAGACCCA+CCGCTGGTGG
CTAATATTTGCAAAATTTTTATTATAATATCAGGTAGCAAGCCCATTCTTTTATTATCCGCACCACCTACATCTATACTACCATTATCTCTCTCAGGCATATTACCCTCCTATAAATTTCTTCTTTCATTACTAAAACATCATTATTGACTAATACCTTTAGTAGAACTCAAAGAAGCATCACTAGTAATCAAAATATCTATTCTTATATTATAAGCTCTACCTTCAGGAGTATCATCTGTGGCAACCGGTCTACTTCCCGCAAATCCAGACACCTCACATTTACTCTCAATGCTTTGTAT
>VH01794:64:AAHNC7YM5:1:1301:16224:40908 2:N:0:TAGAGACCCA+CCGCTGGTGG
GATGCTTTTTTTGAGTCAGCTCGTGCTGAGGTTAAACTTGGTGATAATAGGGAGACTATACAAAAGATAGCTTCTTTTATTGGGTTTTTGGATAATCAAGGGTATAATTTTAAAATCGAAGGACATACAGACAATGTTGATGTTAATATAAATGGAATTTGGAAAAGTAGTTGGGAGCTTTCATCGGCAAGAGCAGTACATATGTTAGAGCAGATTTTGAATTATACCGATCAGTCTAAGATACAAAGCATTGAGCGTAAATTTGAGGTGTATGGATTTGCGGGAAGTAGACCGGTTGCAA
>VH01794:64:AAHNC7YM5:1:1301:48604:48784 1:N:0:TAGAGACCCA+CCGCTGATGG
AATTTACTACCCTTCGGGCAAGCATATAAGCTTGCAAGTGATGAGATTATTAAACTTATTGATGAGTTTATCTTAACAGGTGATGTTTTAATCCAAAAAAACGGAAAGATTGAAAAACAAAAACTTCCTAATATGTACGGACTACTTAATATGCCAAAACAAGTTAAAGAAGAAGTTGAGGCTTCTAATAAAGATAAGATGGATAAGATATTTGAAAAAATAAAGTCAGGTCTTTTAAAGCTAGAACTTGGTGATGAATTCTCAACACCTTTTATGGTATTAGTTGACAGATCGGAAGAGC
>VH01794:64:AAHNC7YM5:1:1301:48604:48784 2:N:0:TAGAGACCCA+CCGCTGATGG
GTCAACTAATACCATAAAAGGTGTTGAGAATTCATCACCAAGTTCTAGCTTTAAAAGACCTGACTTTATTTTTTCAAATATCTTATCCATCTTATCTTTATTAGAAGCCTCAACTTCTTCTTTAACTTGTTTTGGCATATTAAGTAGTCCGTACATATTAGGAAGTTTTTGTTTTTCAATCTTTCCGTTTTTTTGGATTAAAACATCACCTGTTAAGATAAACTCATCAATAAGTTTAATAATCTCATCACTTGCAAGCTTATATGCTTGCAAGAAGGGTAGTAAATTAGATCGGAAGAGC
>VH01794:64:AAHNC7YM5:1:1302:60552:8137 1:N:0:TAGAGACCCA+CCGCTGATGG
ATTATAAGCTTTGTAGTAGTCTTCGTTTGGATTAAAATCAACTCTGTGAAAAATAGTTTTTCTCAAATTATCTCTCTTTGGAACACTTCCCAAAAAATTTTCCTTATATTCACTCTCAATAAATTCTTTTAATTCTTTATCTATTGTCTGCCTTTCAATCAGATTAGTTACTAAATAAAATGTTGGTAATTCACTAGATCGGAAGAGCACACGTCTGAACTCCAGTCACTAGAGACCCAATCTGGGGGGGGGGGGGGGGGGGGGGGGGGGGGGGGGGGGGGGGGGGGGGGGGGGGGGGGGG
>VH01794:64:AAHNC7YM5:1:1302:60552:8137 2:N:0:TAGAGACCCA+CCGCTGATGG
AGTGAATTACCAACATTTTATTTAGTAACTAATCTGATTGAAAGGCAGACAATAGATAAAGAATTAAAAGAATTTATTGAGAGTGAATATAAGGAAAATTTTTTGGGAAGTGTTCCAAAGAGAGATAATTTGAGAAAAACTATTTTTCACAGAGTTGATTTTAATCCAAACGAAGACTACTACAAAGCTTATAATAGATCGGAAGAGCGTAGTGTAGGGAAAGAGTGTCCACTGATGGGTGTAGATCTCGGTGGTCGTGGTATCATGAAAAGGGGGGGGGGGGGGGGGGGGGGGGGGGGGG
>VH01794:64:AAHNC7YM5:1:1302:22056:13912 1:N:0:TAGAGACCCA+CCGCTGATGG
ATTTCTTTAAAACTCCTCTTAAAAGCTCTGAATTTTTAAAAGTTAAATTACCTGCAAAAGATATCTTAAATCCAAAATCAAGAAATTTTTTAGCATACTCATAATTACCTGAATAACAATGCAATATGCCTCTACTTATAAAATTGGAAGATTTAATAATATTGTAAACATCATCATAAGCCTCTATTACATGCAAAATGACGGGCTTTTTATATTTACTAGCCAAATCCAATTGAATATTTAAAGTTTCAGATCGGAAGAGCACACGTCTGAACTCCAGTCACTAGAGACCCAATCTGGG
>VH01794:64:AAHNC7YM5:1:1302:22056:13912 2:N:0:TAGAGACCCA+CCGCTGATGG
GAAACTTTAAATATTCAATTGGATTTGGCTAGTAAATATAAAAAGCCCGTCATTTTGCATGTAAGAGAGGCTTATGATGATGTTTACAATATTATTAAATCTTCCAATTTTATAAGTAGAGGCATATTGCATTGTTATTCAGGTAATTATGAGTATGCTAAAAAATTTCTTGATTTTGGATTTAAGATATCTTTTGCAGGTAATTTAACTTTTAAAAATTCAGAGCTTTTAAGAGGAGTTTTAAAGAAATAGATCGGAAGAGCGTAGTGTAGGGAAAAAATGTCCGCTGAGGGGTGTAGAT
>VH01794:64:AAHNC7YM5:1:1302:21261:14631 1:N:0:TAGAGACCCA+CCGCTGGTGG
ATTTCTTTAAAACTCCTCTTAAAAGCTCTGAATTTTTAAAAGTTAAATTACCTGCAAAAGATATCTTAAATCCAAAATCAAGAAATTTTTTAGCATACTCATAATTACCTGAATAACAATGCAATATGCCTCTACTTATAAAATTGGAAGATTTAATAATATTGTAACCATCATCATAAGCCTCTCTTACATGCAAAATGACGGGCTTTTTATATTTACTAGCCAAATCCAATTGAATATTTAAAGTTTCAGATCGGAAGAGCACACGTCTGAACTCCAGTCACTAGAGACCCAATATGGG
>VH01794:64:AAHNC7YM5:1:1302:21261:14631 2:N:0:TAGAGACCCA+CCGCTGGTGG
GCACCTTTAAATCTTCAATTGGATTTGGCTAGTCAATCTAAAAAGCCCGCCATTTTGCATGTAGGAGAGGCTTATGATGATGTTTACCATATTATTAAATCTTCCAATTTTATAAGTAGAGGCATATTGCATTGTTATTCAGGTAATTCTGAGTATGCTAAAAAATTTCTTGATTTTGGATTTAAGATATCTTTTTCAGGTAATTTAACTTTTAAAAATTCAGAGCTTCTAAGAGGAGTTTTAAAGAAATAGATCGGAAGAGCGTCGTGTAGGGAAGGGATGTCCTCTGGTGGGTGTCGAT
>VH01794:64:AAHNC7YM5:1:1302:9426:16429 1:N:0:TAGAGACCCA+CCGCTGATGG
CCCACCACAAAAATATTTGCAATGGTTATTAGTAATGCGATTACTAATACAATTAGAATTATCATATATTCATATGTTTTGTTGAAAAATTTTAAGATATCATTTAACATTTTGTCTCCTTTTTGTTATACATTTTTACTCCTTTTCAAGTTTTGTAAATGTTATTTTTTTTATTTTATGATTCTGGAAGATCGGAAGAGCACACGTCTGAACTCCAGTCACTAGAGACCCAATCTGGGGGGGGGGGGGGGGGGGGGGGGGGGGGGGGGGGGGGGGGGGGGGGGGGGGGGGGGGGGGGGGG
>VH01794:64:AAHNC7YM5:1:1302:9426:16429 2:N:0:TAGAGACCCA+CCGCTGATGG
TCCAGAATCATAAAATAAAAAAAATAACATTTACACAACTTGAAAAGGAGTAAAAATGTATAACAAAAAGGAGACAAAATGTTAAATGATATCTTAAAATTTTTCAACAAAACATATGAATATATGATAATTCTAATTGTATTAGTAATCGCATTACTAATAACCATTGCAAATATTTTTGTGGTGGGAGATCGGAAGAGCGTCGTGTAGGGAAAGAGTGTCCGCTGATGGGTGTAGATCTCGGTGGTGGCAGGGGGAGTAAAAAAGGGGGGGGGGGGGGGGGGGGGGGGGGTAGAGGGGA
>VH01794:64:AAHNC7YM5:1:1302:45309:24741 1:N:0:TAGAGACCCA+CCGCTGATGG
AGTATGGTAAGTACAGTATTAGGGTATATCACATTTAGTGATTTGAGGTCATTTGTAATGTTTTTTTGACATTGTGTTTAATTTTAAGAGATTACTTATTTGTCTTATATAGTTTAGGGAGATAGTATTGAAGTCTGATCAAAATAAAGCTTATGGTAATTATTTTAGAAAGGTAAAGAAGGTTCCTTAGATCGGAAGAGCACACGTCTGAACTCCAGTCACTAGAGACCCAATCTGGGGGGGGGGGGGGGGGGGGGGGGGGGGGGGGGGGGGGGGGGGGGGGGGGGGGGGGGGGGGGGGG
>VH01794:64:AAHNC7YM5:1:1302:45309:24741 2:N:0:TAGAGACCCA+CCGCTGATGG
AAGGAACCTTCTTTACCTTTCTAAAATAATTACCATAAGCTTTATTTTGATCAGACTTCAATACTATCTACCTAAACTATATAAGACAAATAAGTAATCTCTTAAAATTAAACACAATGTCAAAAAAACATTACAAATGACCTCAAATCACTAAATGTGATATACCCTAATACTGTACTTCCCATACTAGATCGGAAGAGCGTCGTGTAGGGGAAGAGTGTCCGCTTATGGGTGTAGATCTCGGTGGTCGGCGGATAAGTAGAAAGGGGGGGGGGGGGGGGGGGGGGGGGGGGGGGGGGGG
>VH01794:64:AAHNC7YM5:1:1302:56670:24816 1:N:0:TAGAGACCCA+CCGCTGATGG
CCCTTTTACAGAAATAAATTCGGTAAAATAAATATCAGGAGCATCCTTTCCATTAGTGTTAAAACAAGACATGGTTTTTTTATTCTGAGGTTGAAGATTGGTTGGGATTTTTACTTAAGTTAGGTATTGATATGTTGACCGTGCATCCCAGGCTTGCTATTAATCAAAGTGAAGGTCCTATAGATGTTTCTGTATTTGATAAACTTGTTAATCTGAGGGATCAAATCAATCCTTCTGCATTGATTATTGGTAATGGAGATATTTTGAGTTTAGAGCAAGCTCATCAGATTAGATCGGAAGA
>VH01794:64:AAHNC7YM5:1:1302:56670:24816 2:N:0:TAGAGACCCA+CCGCTGATGG
AATCTGATGAGCTTGCTCTAAACTCAAAATATCTCCATTACCAATAATCAATGCAGAAGGATTGATTTGATCCCTCAGATTAACAAGTTTATCAAATACAGAAACATCTATAGGACCTTCACTTTGATTAATAGCAAGCCTGGGATGCACGGTCAACATATCAATACCTAACTTAAGTAAAAATCACAACCAATCTTCAACCTCAGAATAAAAAAACCATGTATTGTTTTAACACTAATGGAAAGGATGCTAATGATATTTATTTTACCGAATTTATTTCTGTAAAAGGGAGATCGAAAGA
>VH01794:64:AAHNC7YM5:1:1302:47581:26482 1:N:0:TAGAGACCCA+CCGCTGATGG
TGAGAGAACTGCAGTTACAAATGGACAAACTTGCATATTAAATGATGATATGACTGGTATGCATATTGTAAGAGATGCTCTACCTATAGTCGAAATGTCATGCATGGCTAGTACTCGTTTCACACTGTCTTTCCTTTTGTATGTTTATAGTTTTCTATTCTTGAATTTGCATCAATTTCAATTGGACTTGCCCCGTATTTTAAATACATAAGGTGACCAATTCCTGCAATCATTGCTCCGTTATCTGTGCAAAAGATCGGAAGAGCACACGTCTGAACTCCAGTCACTAGAGACCCAATCT
>VH01794:64:AAHNC7YM5:1:1302:47581:26482 2:N:0:TAGAGACCCA+CCGCTGATGG
TTTGCACAGATAACGGAGCAATGATTGCAGGAATTGGTCACCTTATGTATTTAAAATACGGGGCAAGTCCAATTGAAATTGATGCAAATTCAAGAATAGAAAACTATAAACATACAAAAGGAAAGACAGTGTGAAACGAGTACTAGCCATGCATGACATTTCGACTATAGGTAGAGCATCTATTACAATATGCATACCAGTCATATCATCATTTAATATGCAAGTTTGTCCATTTGTAACTGCAGTTCTCTAAAGATCGGAAGAGCGTCGTGTAGGGAAAGAGGGTCCGCTGAGGGGTGTA
>VH01794:64:AAHNC7YM5:1:1302:68959:26577 1:N:0:TAGAGACCCA+CCGCTGATGG
AGTCAAGCGAATTTTAAATATAATAAAAGAAAAACAGGGTATATTTAATCTTGACACATTCAATTTCCTAAAAGATGAAAATATATTTAAATTATTCTTACAAGAACTTACAAATCAGCTTAGACATGAATTTTTAAGCCAAAATTTAGACACTAATACATATCTGAAAAGATTAGAATATCTAAAATACATATCAAAATACAGTCCATACAACCAGAACAAAAAATTAATAATCGAAAATTTAATGCTAAATTACGAGGATTAATGAGCAAATTTTTAAAGAAAACCTTGACCAAATTAA
>VH01794:64:AAHNC7YM5:1:1302:68959:26577 2:N:0:TAGAGACCCA+CCGCTGATGG
TTAAAAATCCACTAGGAGCAATTGATATAAACTTACAACTACTCAAAAAAGAAATAGATAGACAAAGTATCAAAAGCACAAAAGCAAATAATTACTTCAAAATAATAAAGGAAGAAATAGCATTTTGTTTAGGTAAATTATGTTATTAAGTTTATCAAGAACTAGGATCCCTTCATTAATCGATGCAAAAATACCATCGTATATTTCTATTTTTTTATAGATATCTTGAATAAATTTAAGTTTTTGATCGCTTGATAATTTATTTAATTTGGTAAAGGTTTTCTTTAAAACTTTGCTCATT
>VH01794:64:AAHNC7YM5:1:1302:65759:29095 1:N:0:TAGAGACCCA+CCGCTGATGG
TAACAAATCTATAGACGAAGCAATATATAGGCCAAATTATATAGAAATATTAAAAAACATCAGTGAATTAAACGACAAACACAAACTCATACAACAAAAAAAACTTTATTATGACAATAATAATGCTAATCTTAATTTTTTCTAAATCTATGATATTGAGATCGGAAGAGCACACGTCTGAACTCCAGTCACTAGAGACCCAATCTGGGGGGGGGGGGGGGGGGGGGGGGGGGGGGGGGGGGGGGGGGGGGGGGGGGGGGGGGGGGGGGGGGGGGGGGGGGGGGGGGGGGGGGGGGGGGGG
>VH01794:64:AAHNC7YM5:1:1302:65759:29095 2:N:0:TAGAGACCCA+CCGCTGATGG
CAATATCATAGATTTAGAAAAAATTAAGATTAGCATTATTATTGTCATAATAAAGTTTTTTTTGTTGTATGAGTTTGTGTTTGTCGTTTAATTCACTGATGTTTTTTAATATTTCTATATAATTTGGCCTATATATTGCTTCGTCTATAGATTTGTTAAGATCGGAAGAGCGTCGTGTAGGGAAAGAGTGTCCGCTGACGGGTGTAGATCTCGGTGGTCGCAGGATGAGTAAAAAAGGGGGGGGGGGGGGGGGGGGGGGGGGGGGGGGGGGGGGGGGGGGGGGGGGGGGGGGGGGGGGGGG
>VH01794:64:AAHNC7YM5:1:1302:23742:30477 1:N:0:TAGAGACCCA+CCGCTGATGG
GGGATTTATTGCACCGCAAACATCAGCAGATATACTTTTTGAGTTCCATAATACTTTTTGAACAAGGAGGTTATTATATTTGTTCTGTTCAAGTTTGAATATTATGTCTGATACAAAGTATTCAAGATATCTTGAGTTTAGCCCGGTTGATCCAGTAGATCCAATCTCTTCCTTGTCAACTAGAAAACATACAGCGGTTTTGCTTGGTATTTCTTCTAAATTTAGGAGATCGGAAGAGCACACGTCGAACTCCAGTCACTAGAGACCCAATCTGGGGGGGGGGGGGTGGGGGGGGGGGGGG
>VH01794:64:AAHNC7YM5:1:1302:23742:30477 2:N:0:TAGAGACCCA+CCGCTGATGG
CCTAAATTTAGAAGAAATACCAAGCAAAACCGCTGTATGTTTTCTAGTTGACAAGGAAGAGATTGGATCTACTGGATCAACCGGGCTAAACTCAAGATATCTTGAATACTTTGTATCAGACATAATATTCAAACTTGAACAGAACAAATATAATAACCTCCTTGTTCAAAAAGTATTATGGAACTCAAAAAGTATATCTGCTGATGTTTGCGGTGCAATAAATCCAAGATCGGAAGAGCGTCGTGTGGGGGAAGAGTGTCCGCTGAGGGGTGTCAATCTCGGTGGTCGGCGGGGTAGTAAA
>VH01794:64:AAHNC7YM5:1:1302:55383:34244 1:N:0:TAGAGACCCA+CCGCTGATGG
GAGAAAAAAGAATAGCATGTTATAATAAGTAATCAGGAGGAGAAAATTTCAATGACAAAACAAAATCCTTGGACTTCTTTAAACGAAGAAGATAGAAATAACATTTTAGAATTTACTCAAAAATACAAAAAATTTTTAAGCACAGTTAAAACTGAAAGAGAAGCCACCAACTATACTATACAAAGAGCAAAGGAAAAAGGTTTTATTAATGCCTGTGAAAAACAAGAACTCAAAGCTGGGGATAAAATCTTTTACACATGTCGCAATAAAAACATTGCTCTTGTATAGTAGATCGGAAGAG
>VH01794:64:AAHNC7YM5:1:1302:55383:34244 2:N:0:TAGAGACCCA+CCGCTGATGG
ACTATACAAGAGCAATGTTTTTATTGCGACATGTGCAAAAGATTTTATCACCAGCTTTGAGTTCTTGTTTTTCACAGGCATTAATAAAACCTTTTTCCTTTGCTCTTTGTATAGTATAGTTGGTGGCTTCTCTTTCAGTTTTAACTGTGCTTAAAAATTTTTTGTATTTTTGAGTAAATTCTAAAATGTTATTTCTATCTTCTTCGTTTAAAGAAGTCCAAGGATTTTGTTTTGTCATTGAAATTTTCTACTACTGATTACTTATTATAACATTCTATTCTTTTTTCTAAGATCGGAAGAG
>VH01794:64:AAHNC7YM5:1:1302:34895:34926 1:N:0:TAGAGACCCA+CCGCTGATGG
GGCAATTTATATTAAAGGTCAGCAAGTTGAAAAATTGAGAGAAGAATTGAAAAAGAGAGAAGATAGTTTAAATAAGTTAGAAGCCGAGCTTAATCAAAAGCAGAAAGATTTAGATTTGAAACAGAGAGTAATCGATGATATTGTCAATAAATATAAAGATGAAGACGCAAATTTTGCTCAGGCTGCTTTATATTTAGTTAATATGCCACCAAAGGATGCTGTTAAGAGGCTTGAAGAACTTAATGATGAGATTGCAATATAGATCGGAAGAGCACACGTCTGAACTCCAGTCACTAGAGAC
>VH01794:64:AAHNC7YM5:1:1302:34895:34926 2:N:0:TAGAGACCCA+CCGCTGATGG
ATATTGCAATCTCATCATTAAGTTCTTCAAGCCTCTTAACAGCATCCTTTGGTGGCATATTAACTAAATATAAAGCAGCCTGAGCAAAATTTGCGTCTTCATCTTTATATTTATTGACAATATCATCGATTACTCTCTGTTTCAAATCTAAATCTTTCTGCTTTTGATTAAGCTCGGCTTATAACTTATTTAAACTATCTTCTCTCTTTTTCAATTCTTCTCTCACTTTTTCAACTTGCTGACCTTTAATATAAATTGCCAGATCGGAAGAGCGTCGTGTCAGGGAAGAGTGTCCACTGGT
>VH01794:64:AAHNC7YM5:1:1302:76363:37273 1:N:0:TAGAGACCCA+CCGCTGATGG
TGCAATTGAAAATGCAAGTCGGTCCTGATTTAATTGGGATAGAGATTGGGCATATGCTAATAGAGCATCTACGTCATTTTGTATATATTTGCTTATGCTGTTAAATATCCCAACAGCTTTAGTATAGTTTTCCGTATGAAAGAGTATTATTCCTAAAAGACCTTATTGCAAAAACCAGATCGGAAGAGCACACGTCTGAACTCCAGTCACTAGAGACCCAATCTGGGGGGGGGGGGGGGGGGGGGGGGGGGGGGGGGGGGGGGGGGGGGGGGGGGGGGGGGGGGGGGGGGGGGGGGGGGGG
>VH01794:64:AAHNC7YM5:1:1302:76363:37273 2:N:0:TAGAGACCCA+CCGCTGATGG
GGTTTTTGCAATAAGGTCTTTTAGGAATAATACTCTTTCATACGGAAAACTATACTAAAGCTGTTGGGATATTTAACAGCATAAGCAAATATATACAAAATGACGTAGATGCTCTATTAGCATATGCCCAATCTCTATCCCAATTAAATCAGGACCGACTTGCATTTTCAATTGCAAGATCGGAAGAGCGTCGTGTAGGGAAAGAGTGTCCGCTGATGGGTGTCGATCTCGGTGGTTGCAGTGTCATTAAAAGGGGGGGGGGGGGGGGGGGGGGGGGGGGGGGGGGGGGGGGGGGGGGGGG
>VH01794:64:AAHNC7YM5:1:1302:44362:41438 1:N:0:TAGAGACCCA+CCGCTGATGG
AAATATCGTGGTTTTTGATCTTGCATTTACATAATCAAGAGCTGCAGAGATAGGCTGAGCTTTTAAAGTTTCTTTTAACTTTGTATGATCAAATTATAACAGAACAGGATTTTATGCAAATTTATAATTATTTTGGTAATAAATTAAGAATAAGAGAACATGATAATAAACTGCCAATTTTTATTGAAAACGATAATAATTTTATTATTTCAATTCCCCTTAAATTTATATCAGTTATATTATAACAAAAAAGAAAACTTCTCAGCTCTCTAACAATATTTTTTAAATCAAAATCTGCATA
>VH01794:64:AAHNC7YM5:1:1302:44362:41438 2:N:0:TAGAGACCCA+CCGCTGATGG
AAAAAATTATTTGTGAGGTTAATCATTTCGGATCTGATTCTAAATTAAGAATATATGCAGATTTTGATTTAAAAAATATTGTTAGAGAGCTGAGAAGTTTTCTTTTTTGTTATAATATAACTGATATAAATTTAAGGGGAATTGAAATAATAAAATTATTATCGTTTTCAATAAAAATTGGCAGTTTATTATCATGTTCTCTTATTCTTAATTTATTACCAAAATAATTATAAATTTGCATAAAATCCTGTTCTGTTATAATTTGATCATACAAAGTTAAAAGAGACTTTAAAAGCTCAGC
>VH01794:64:AAHNC7YM5:1:1302:12494:43313 1:N:0:TAGAGACCCA+CCGCTGATGG
TTTTATTTTCAAAAAGAAAGGGAATATTTTCAATTTTATCTGGAAGATTGATTTTTCCAATCAGAGATTTTAAAGGAAATGTGGTAGGATTTGGAGGTAGATATTTAGGTAGATACAATGGGCCTAAATATATTAATTTAAGTGAAACAGAGGTTTTTAAAAAGAGAGAATTGCTTTATGGATTTTATGAAGGAGATCGGAAGAGCACACGTCTGAACTCCAGTCACTAGAGACCCAATCTGGGGGGGTGGGGTGGGGGGGGGGGGGGGGGGGGGGGGGGGGGGGGGGGGGGGGGGGGGGG
>VH01794:64:AAHNC7YM5:1:1302:12494:43313 2:N:0:TAGAGACCCA+CCGCTGATGG
CCTTCATAAAATCCATAAAGCAATTCTCTCTTTTTAAAAACCTCTGTTTCACTTAAATTAATATATTTAGGCCCATTGTATCTACCTAAATATCTACCTCCAAATCCTAACACCTTTACTTTAAAATCTCTGATTGGAAAAATCAATCTTCCAGATAAAATTGAAAATATTCCCTTTCTTTTTGAAAATAAAAAGATCGGAAGAGCGTCGTGTAGGGAAAGAGTGTCCGCTGATGGGTTTCGACCTCGGTGGTCTGCGTGTTATTAAAAGGGTGGGGGGGGGGGGGGGGGGGGGGGGGGGG
>VH01794:64:AAHNC7YM5:1:1302:53849:47364 1:N:0:TAGAGACCCA+CCGCTGATGG
CTAAAAACTCTAATCTTTCATTATTAGCATATTTTTGGTCAAATTCATTTGCATATGACGAATGACTTAAAGACATATTTAGCAAATTAATATCATTAAAATCAATATGTCCACAAGTAATAGGATCAAATGATCCAGGAAATAACGCTATCCTCATAATTAATAGAATTTAAATCCTTTATTCATATCTTGAAGACTTTTTTTTCGCCAACTAGGACAACTCTCTAAATTTTCAAAACCAATTTCCCTGACTATCTTAAAAGCCAAACTGTTTCATCTAACAGACTTATCAATAACACAA
>VH01794:64:AAHNC7YM5:1:1302:53849:47364 2:N:0:TAGAGACCCA+CCGCTGATGG
GGTAAAGATCGAAGATTGCGTATAAAATTTAAAGAAGTATGTCCTATTTGTGAAAAACCTATCAGGGATATTCTTTCTTGTATCTCTATGAAGTTGAATGGTGAAGATAAATCTATACATTTTGAATGTGCTATTGATCAATTGACGTCTGAATATGGGTTTTTTAAGACTGAACGTTTATTGTATAGGGGTGTTGGTAAATTTTTTGTTATTGATAAGTCTGTTAGAGGAACCAGTTTGGCTTTTCAGCTAGTCAGGGAAATTGATTTTAACACTTTAGATAATTGTCCTAGTTGGCACA
>VH01794:64:AAHNC7YM5:1:1302:45953:49730 1:N:0:TAGAGACCCA+CCGCTGATGG
AATTGCTAAAGGAGCTAAGACTGCTTCTGGTGGGGCTACTGGTAATGCTATTAGTGAGGTTGTCAAATCTGATGCTGCTGCCGGGGCTACTCCTGATTCAAAGAATATGAAGAACCTTGTTGAAGGGATTAAAACTATTGTTGAAATAGTTTTAAAAGATGGTAATGGACAAGCAGATAAAACTACCCCTGTTGATGATGATAAAAAGAATATTGGTAAGTTATTTGGGGCTAAAAATGAGGCTGATAAGGGAGCTGAAGAGAAACATGTAGCGGCTGCTAGTGCATCAATAGGGGCGGTA
>VH01794:64:AAHNC7YM5:1:1302:45953:49730 2:N:0:TAGAGACCCA+CCGCTGATGG
AGTTACCGCCCCTCTTGATGCACTAGCAGCCGCTACATGTTTCTCTTAAGCTCCCTTATCAGCCTAATTTTTAGCCCCAAATAACTTACCAATATTCTTTTTATCATCATCAACAGGGGTAGTTTTATCTGCTTGTCCATTACCATCTTTTAAAACTATTTCAACAATAGTTTTACTCCCTTCACCAAGGTTCTTCATATTCTTTGAATCAGGAGTAGCACAGGCAGCAGCATAAGATTTGACAACCTAACTAATAGCATTACCAGTAGCACAAACAGAAGCAGTCTTAGCTCCTTTCGCA
>VH01794:64:AAHNC7YM5:1:1302:19633:50753 1:N:0:TAGAGACCCA+CCGCTGATGG
TAAAAATGACAAAAGGCATGAAAACATATCCCAAAATAATGTCATAATTCGAAAAGATTTAAATTACTATGAACGTATATTTGGAAAATCCCTTATAATGCAAAAAACCTTAGAACTTGTAAAAAAAATTGCAAAATCAAAAGCATCTGTCTTAATAATTGGAGAGAGCGGAGTTGGAAAAGAAGTAATAGCAGACGCCATATTTGACTTATCAAAAGATCGGAAGAGCACACGTCTGAAATCCAGTCACTAGAGACCAAATCTAGGGGGGGGGGGGGGGGTGGGAAGAAAAGGGGGGGGG
>VH01794:64:AAHNC7YM5:1:1302:19633:50753 2:N:0:TAGAGACCCA+CCGCTGATGG
TTTGATAAGTCAAATATGGCGTCTGCTATTACTTCTTTTCCAACTCCGCTCTCTCCAATTATTAAGACAGATGCTTTTGATTTTGCAATTTTTTTTAAAAGTTCTAAGGTTTTTTGCATTATAAGGGATTTTCCCAATATACGTTCATAGTAATTTAAATCTTTTCGAATTATGACATTATTTTGGGATATGTTTTCATGCCTTTTGTCATTTTTAAGATCGGAAGAGCGTCGTGTAGGGAAAGAGTGTCCGCTGATGGGTGTCAACCTCGGTGGTCATCATACCCTTAAAAAGGGGGGGG
>VH01794:64:AAHNC7YM5:1:1302:33474:54028 1:N:0:TAGAGACCCA+CCGCTGATGG
CTTACGTCCTATCCTGCTCATTTTACTTAACTGTTTTTGTTTACCTTTAAGATTTTCTTGACTTTGATATGCAAATGATTCAAAACCCTTAAATACCATTTGCCTGTACAAACCAAATTGTTGCATCCCCACCTCTAATTTTTGTTCATTTGTTTTTGTCATATTTAATCTCCTATTAAGTTTTATAAATAGATCGGAAGAGCACACGTCTGAACTCCAGTCACTAGAGACCCAATCTGGGGGGGGGGGGGGGGGGGGGGGGGGGGGGGGGGGGGGGGGGGGGGGGGGGGGGGGGGGGGGG
>VH01794:64:AAHNC7YM5:1:1302:33474:54028 2:N:0:TAGAGACCCA+CCGCTGATGG
ATTTATAAAACTTAATAGGAGATTAAATATGACAAAAACAAATGAACAAAAATTAGAGGTGGGGATGCAACAATTTGGTTTGTACAGGCAAATGGTATTTAAGGGTTTTGAATCATTTGCATATCAAAGTCAAGAAAATCTTAAAGGTAAACAAAAACAGTTAAGTAAAATGAGCAGGATAGGACGTAAGAGATCGGAAGAGCGTCGTGTAGGGAAAGAGTGTCCGCTTATGGGTGTAGATCTCGGTGGTTGCAGTGTTATTGGGAGGGGGGGGGGGGGGGGGGGGGGGGGGGGGGGGGGG
>VH01794:64:AAHNC7YM5:1:1303:36977:3802 1:N:0:TAGAGACCCA+CCGCTGATGG
CCACCACCTTCGTCTACTTTTCCAAGTGTGGCTACTTGCCAAGCTATTTTATTTTTATTTAGCAAATTCCTAACATAAGAGATAAGTTCAGCATCAGCATCACTAGCCATGATTTTACCCCCGTGACCTGTATATTTCATGATAGATATTCCATATCCCAATTTGGGTGCGTTTTGTAGATCGGAAGAGCACACGTCTGAACTCCAGTCACTAGAGACCAAATATGGGGGGGGGGGGGGGGGGGGGGGGGGGGGGGGGGGGGGGGGGGGGGGGGGGGGGGGGGGGGGGGGGGGGGGGGGGG
>VH01794:64:AAHNC7YM5:1:1303:36977:3802 2:N:0:TAGAGACCCA+CCGCTGATGG
ACAAAACGCACCCAAATTGGGATATGGAATATCTATCATGAAATATACAGGTCACGGGGGTAAAATCATGGCTAGTGATGCTGATGCTGAACTTATCTCTTATGTTAGGAATTTGCTAAATAAACATAAAATAGCTTGGCAAGTAGCCACACTTGGAAAAGTAGACGAAGGTGGTGGAGATCGGAAGAGCGTCGTATAGGGAAAGAGTGTCCGCTGATGGGTGTAGATCTAGGTGGTCGCAGTATCATTAAAAAGGGGGGGGGGGGGGGGGGGGGGGGGGGGGGGGGGGGGGGGGGGGGGG
>VH01794:64:AAHNC7YM5:1:1303:58734:7342 1:N:0:TAGAGACCCA+ACGCTGATGG
GTAGTAGAGGTTGTTGATAAAATCAAGGTATATAGGAGAGAGATTGCTTTGTTAGACAGAATTACACAAGAGAATAAGGGAGTTGAGCTATGAATTTAGCTAGTATAGTTGGATGGGGTGTTGGATTTGGTGCTATTTTAATTTCTATGGCATTTACTCCTACAGGATTAGGGGTTTTTTGGGATTTGAGTTCTGTATTTATTACAGTTGTTGGTTCTTTTTCTGCACTTGTGGCTTCCTCAGATCGGAAGAGCACACGTCTGAACTCCAGTCACTAGAGACCCAATCTGGGGGGGTGTGG
>VH01794:64:AAHNC7YM5:1:1303:58734:7342 2:N:0:TAGAGACCCA+ACGCTGATGG
GAGGAAGCCACAAGTGCAGAAAAAGAACCAACAACTGTAATAAATACAGAACTCAAATCCCAAAAAACCCCTAATCCTGTAGGAGTAAATGCCATAGAAATTAAAATAGCACCAAATCCAACACCCCATCCAACTATACTAGCTAAATTCATAGCTCAACTCCCTTATTCTCTTGTGTAATTCTGTCTAACACAGCAATCTCTCTCCTATATACCTTGATTTTATCAACAACCTCTACTACAGATCGGAAGAGCGTCGTGTAGGGAAAGAGTTTTCGCTGGTGGGTGGAGAGTTCCGGTGT
>VH01794:64:AAHNC7YM5:1:1303:35141:7531 1:N:0:TAGAGACCCA+CCGCTGATGG
CTTATTATGCAAGACGAGAATTTTTAGAAAATCTTGAGAGACTTGATTGTGATTTAAGACGTATGGAACTTTTAAGTAGGATTCATGATGAGGAGAGTTCTGGTGTTTGATATTAATTCGTTAAGTATGTCTGAGATCGGAAGAGCACACTCTGAACTCCAGTCACTAGAGACCCAATCTGGGGGGGGGGGGGGGGGGGGGGGGGGGGGGGGGGGGGGGGGGGGGGGGGGGGGGGGGGGGGGGGGGGGGGGGGGGGGGGGGGGGGGGGGGGGGGGGGGGGGGGGGGGGGGGGGGGGGGGGG
>VH01794:64:AAHNC7YM5:1:1303:35141:7531 2:N:0:TAGAGACCCA+CCGCTGATGG
CAGACATACTTAACGAATTAATATCAAACACCAGAACTCTCCTCATCATGAATCCTACTTAAAAGTTCCATACGTCTTAAATCACAATCAAGTCTCTCAAGATTTTCTAAAAATTCTCGTCTTGCATAATAAGAGATCGGAAGAGCGTCGTGTAGGGGAAGAGTGTCCGCTGATGGGTGTCGATCTCGGTGGTCGCAGTATCCTTAAAAAAGGGGGGGGGGGGGGGGGGGGGGGGGGGGGGGGGGGGGGGGGGGGGGGGGGGGGGGGGGGGGGGGGGGGGGGGGGGGGGGGGGGGGGGGGG
>VH01794:64:AAHNC7YM5:1:1303:51539:9425 1:N:0:TAGAGACCCA+CCGCTGATGG
GACCAAATTAAATAAATTATCAAGCGATCAAAAACTTAAATTTATTCAAGATATCTATAAAAAAATAGAAATATACGATGGTATTTTTGCATCTATTTTGAAAGGGTCGTTAACCAGCATTTATTTCCTCAAATTCTTTTAACAATAAATTAGCTATTAGGATTGATGAGTCTTGATTGTGGAATTCTTTTATATTATTTCTTAGTATATTGGACTTTTCTTTATTTTTTAGGATTGAGATCGGAAGAGCACACGTCTGAACTCCAGTCACTAGAGACCCAATCTGGGGGGGGGGGGGGTG
>VH01794:64:AAHNC7YM5:1:1303:51539:9425 2:N:0:TAGAGACCCA+CCGCTGATGG
CAATCCTAAAAAATAAAGAAAAGTCCAATATACTAAGAAATAATATAAAAGAATTCCACAATCAAGACTCATCAATCCTAATAGCTAATTTATTGTTAAAAGAATTTGAGGAAATAAATGCTGGTTAACGACCCTTTCAAAATAGATGCAAAAATACCATCGTATATTTCTATTTTTTTATAGATATCTTGAATAAATTTAAGTTTTTGATCGCTTGATAATTTATTTAATTTGGTCAGCTCGGAAGAGCGTCGTGTAGGGAAAGGGTGTCCACTGATGTGTGTAAAGCTCAGTTGTCGCC
>VH01794:64:AAHNC7YM5:1:1303:40765:10731 1:N:0:TAGAGACCCA+CCGCTGATGG
AATCAAAACTTTAATGCTATTAGCACTATGAATTTTCCCTTTAATAAACATCCCATACTTTTTGAATAACAATTTCTCTATGTCTTTGAATGTATTTCTATTTTTAATAAACTGACTTTCTATTATAGAAATCTCTATTTTTTTCTTCTTGAAAATATTAAATTCTTCTATTGTGTTCATTAACATAGGAAACGCTTCAACAGACCATCTTTCTAATTGGACAGGAATTACAATTTTTTCTGTAACATTTAAGGCATTATATAATAAAAAATTTAAACCAGATCGGAAGAGCACACGTCTG
>VH01794:64:AAHNC7YM5:1:1303:40765:10731 2:N:0:TAGAGACCCA+CCGCTGATGG
GGTTTAAATTTTTTATTATATAATGCATTAAATGTTAAAGAAAAAATTGTAATTCCTGTCCAATTAGAAAGATGGTCTGTTGAAGCGTTTCCTATGTTAATGAACACAATAGAAGAATTTAATATTTTCAAGACGAAAAAAATAGAGATTTCTATAATAGAAAGTCAGTTTATTAAAAATAGAAATACATTCAAAGACCTAGAGAAATTGTTATCCAAAAAGTATGGGATGTTTATTAAAGGGAAAATTCATAGTGCTAATAGCATTAAAGTTTTGATTAGATCGGAAGAGCGCCGTGGAT
>VH01794:64:AAHNC7YM5:1:1303:51368:28338 1:N:0:TAGAGACCCA+CCGCTGATGG
CAAGATCCTGAGTTGCTCTACAATCGTGTAAGGGACGTGATTATTTATGATAGTATAATTGATGAGAACCTGGACAAAATCATATTTAGCTTCAATCATCTTTGCTATAAGGTCCCTTTTTGATACTACCACCCCTAACCCCCTTAACTTAAATATAACTATTAAAAAGGAATATCTTCATAAAACTCATCTTCAGATTTAAGATCATTAGTCTCTTGTGTTTTAATTGATGAGTTTAAGACGCAAATATCATTTACCAAAATACTGTATTTACTCTTACCCTCACCTGTACGCTTATCAT
>VH01794:64:AAHNC7YM5:1:1303:51368:28338 2:N:0:TAGAGACCCA+CCGCTGATGG
GGAGTAAAGAAGAATAACTGTGTGACAAGACAGGCTCAATTTTTTGACTGTGTTCTTTTTGGAGCTAGATCTGAGAGTCTTGCTGCTTTACTTAAACGAGGGGTTCAAGTTGTACTTAGTGGATCCCTATCTTATTCAAGTTGGAGTGATAAGCGTAAAGGTGAGGGTAAGAGTAAATACAGTATTTTGGTAAATGATATTTGCGTATTAAACTCATCAATTAAAACACAAGAGACTAATGATCTTAAATCTGAAGATGAGTTTTATGAAGATATTCCTTTTTAATAGTTATATTTAAGGT
>VH01794:64:AAHNC7YM5:1:1303:43662:32597 1:N:0:TAGAGACCCA+CCGCTGATGG
GAACATCTACCTGAAGGTATAGGCAGAGTCTTTTCCTTTTTATTCAATATATTTATTGTAAAGTAATAAAGTTTCTCAGACTCCATCTTGATCTCCCAGCCCCTCTTGCCCTTATTACATATAATTGTGGTTTGATTTTTTTTAAGTGATAAACTCTCTATTCCCATAACTTCAAGAGCAGGAATATTCCAATAAACTGTTTTATCGGGAAGACTAATTGTAAGTCCAATAATATTTTCTATAGATCGGAAGAGCACACGTCTGAACTCCAGTCACTAGAGACCCAATCTGGGGGGGGGGG
>VH01794:64:AAHNC7YM5:1:1303:43662:32597 2:N:0:TAGAGACCCA+CCGCTGATGG
ATAGAAAATATTATTGGACTTACAATTAGTCTTCCCGATAAAACAGTTTATTGGAATATTCCTGCTCTTGAAGTTATGGGAATAGAGAGTTTATCACTTAAAAAAAATCAAACCACAATTATATGTAATAAGGGCAAGAGGGGCTGGGAGATCAAGATGGAGTCTGAGAAACTTTATTACTTTACAATAAATATATTGAATAAAAAGGAAAAGACTCTGCCTATACCTTCAGGTAGATGTTCAGATCGGAAGAGCGTAGTGTAGGGAAAAAGTGTCCGCTGATGGGTGTAGATCTCGGTGG
>VH01794:64:AAHNC7YM5:1:1303:57977:38428 1:N:0:TAGAGACCCA+CCGCTGATGG
TTCCAATAGATGTATTTAAGAGTAGTGATAAATTGATTGGCCGATTTGAATATCTTGTATCTTATCCATATCATTCGATGGTTATTTTTATTGATTGTAAGTCTTTGCTAAAATTTTTGTTTTTTAAGAGGTTTAGAAATCTTGTTAAGTATTTCTTCATTAGATACAAATTCAGCTATAATTTTTATTTTTTTTGTGTCAGCAATGTCTTTTATTGATTTTATTATTACGAGATCTGTTTGACTAGAATTTATTACTTGAATGAAAGAACCATCTATTTTGATGATATCTATTGAGATCG
>VH01794:64:AAHNC7YM5:1:1303:57977:38428 2:N:0:TAGAGACCCA+CCGCTGATGG
CAATAGATATCATCAAAATAGATGGTTCTTTCATTCAAGTAATAAATTCTAGTCAAACAGATCTCGTAATAATAAAATCAATAAAAGACATTGCTGACACAAAAAAAATAAAAATTATAGCTGAATTTGTATCTAATGAAGAAATACTTAACAAGATTTCTAAACCTATTAAAAAAAAAAAATTTTAGCAAAGACTTACAATCAATCACACTAACCATCGAATGATATGGATAAGATAAAAGATATTAAAATCGGCCAATCAATTTATCACTCATCTTAAATAAATTTATTGGAAAGATCG
>VH01794:64:AAHNC7YM5:1:1303:68997:44070 1:N:0:TAGAGACCCA+CCGCTGATGG
CTGTCATTTAGTTATAATACCCCCATCTGGCAATTTTTTATTGTAAAATTCATATACTTCTTTTTCTAAATTCCTTATTATATCAGTCAACTTTTTACAATATGTTGTTTTCAACTTTTCACTTTTGAGCAAATAATAAATTCCTTGGATATAACAAAAGATACTACCTTTTTTAAATCTAAACTCTATATAGTATGCCTTTGAAAAACTATATGCTTTAAGATCGGAAGAGCACACGTCTGAACTCCAGTCACTAGAGACCCAATCTAGGGGGGGGGGGGTGTGGGTGGGGGGGGGGGGG
>VH01794:64:AAHNC7YM5:1:1303:68997:44070 2:N:0:TAGAGACCCA+CCGCTGATGG
TAAAGCATATAGTTTTTCAAAGGCATACTATATAGAGTTTAGATTTAAAAAAGGTAGTATCTTTTGTTATATCCAAGGAATTTATTATTTGCTCAAAAGTGAAAAGTTGAAAACAACATATTGTAAAAAGTTGACTGATATAATAAGGAATTTAGAAAAAGAAGTATATGAATTTTACAATAAAAAATTGCCAGATGGGGGTATTATAACTAAATGACAGAGATCGGAAGAGCGTCGTGTAGGGAAAGAGTGTCCGCTGATGGGTGTCAATCTCGGGGGTCGCAGTATCATCAAAAAGGGG
>VH01794:64:AAHNC7YM5:1:1303:44987:46380 1:N:0:TAGAGACCCA+CCGCTGATGG
GATAGAGAATTTAAAATTTATACTAAACAACGCATCATTGCAAAGTTGCAAGCTACTGAGTAGGCAAATAAAGGATATGGGAAGTAAAATTTTAAGTATTTGTTAAGCTTAGGTTAAAGTATTCTAGATATATTAACCAAATATATCAAAAAACACACTCTCTATTTATATAAATAACCTTAGATTGAATATTTTATATACAATGGAGACCTTTAAAAATTGACTCTACGCATAAGTATTTGCTAATATTTTAGATCGGAAGAGCACACGTCTGAACTCCAGTCACTAGAGACCCAATCTG
>VH01794:64:AAHNC7YM5:1:1303:44987:46380 2:N:0:TAGAGACCCA+CCGCTGATGG
AAAATATTAGCAAATACTTATGCGTAGAGTCAATTTTTAAAGGTCTCCATTGTATATAAAATATTCAATCTAAGGTTATTTATATAAATAGAGAGTGTGTTTTTTGATATATTTGGTTAATATATCTAGAATACTTTAACCTAAGCTTAACAAATACTTAAAATTTTACTTACCATATCCTTTATTTGCATACTCAGTAGCTTGCAACTTTGCAATGATGCGTTGTTTAGTATAAATTTTAAATTCTCTATCAGATCGGAAGAGCGTCGTATAGGGAAAGAGTGTACACCGATGGGTGGAG
>VH01794:64:AAHNC7YM5:1:1303:31827:51169 1:N:0:TAGAGACCCA+CCGCTGATGG
TTTATTGGAGCTGATGCTTTAGAGAAATTAATGCTAGAGCGAATACTTAAAGCTATAGGAAGGGAAATACCATTTGCCTGTACAAACCAAATTGTTGCATCCCCACCTCTAATTTTTGTTCATTTGTTTTTGTCATATTTAATCTCCTATTAAGTTTTATAAATAAAATAATATAACAAAAATTGTTTTTGTCAAAACTTTTGATATATTTTTTTTGTTAAATTTAACAAAAAAAATATTTTTATTACAAATGGGTTTACTTTCTAACAAGCACTAAGTTATTATAGTTAGAGTATAACTT
>VH01794:64:AAHNC7YM5:1:1303:31827:51169 2:N:0:TAGAGACCCA+CCGCTGATGG
ATTAAGTTATACTCTAACTATAATAACTTAGTGCTTGTTAGAAAGTAAACCCATTTGTAATAACAATATTTTTTTTGTTAAATTTAACAAAAAAAATATATCAAAAGTTTTGACAAAAACAATTTTTGTTATATTATTTTATTTATAAAACTTAATAGGAGATTAAATATGACAAAAACAAATGAACAAAAATTAGAGGTGGGGATGCAACAATTTGGTTTGTACAGGCAAATGGTATTTCCCTTCCTATAGCTTTAAGTATTCGCTCTAGCATTAATTTCTATAAAGCATCAGCTCAAAC
>VH01794:64:AAHNC7YM5:1:1303:23798:55031 1:N:0:TAGAGACCCA+CCGCTGATGG
ATAAGGCAATACCATTAATAACACGAGAACCTGAACCGCTGTCATTTTCAATCTCTACATTAGTATCAAATTTAAACTTGCCGCCTGGTGTAATTGAAGATTGACTACTCTTTTTTACTACTAAATATCCAGTAAAATTATTTGTTATTGGCATTACTGTTGCAGTTCCAGTAAACTCGTCTATATCTATGCATATTCCATAAAGGTCAGCACCACCTACAGCATCAACACAAGGTTCATAACCATCCTCAAAAGATAACAGATCGGACGAGCCCACGTCTGAACTCCAGTCAATAGAGGC
>VH01794:64:AAHNC7YM5:1:1303:23798:55031 2:N:0:TAGAGACCCA+CCGCTGATGG
GTTATCTTTTGAGAATGGTTATGAACCTTGTGTTGAGGCTGGAGGTGGTGCTGACCTTTATGGAATATGCATAGATATAGACGAGTTTACTGGAACTGCAACAGTAATGCCAATAACAAATAATTTTACTGGATATTTAGTAGTAAGGAAGAGTAGTCAATCTTCACTTACACCAGGTGGCAGGGTTAAATTTGATACTAATGGAGAGGTTGAAAATGACAGCGGTTCAGGTTATCGTGTTATTAATGGTATTGCCTTATAGATCGGAAGAGCGTCGTGTAGGGGACTAGTCTCCTTTTAT
>VH01794:64:AAHNC7YM5:1:1304:16735:3291 1:N:0:TAGAGACCCA+CCGCTGATGG
ATTGTATCAACAAGGGCAAGAGATTCTAAGGTTCCTGTGGAATACAAAGCTAGTTCTTCACATATAGTGCCTTTGGACATGCCAATTGTTGTTTTGATTGATAAACATTCAGCATCAGCGTCGGAGGTTTTAGTTGGAGCTTTAAAAGATAATAAAAGAGTTTATGTTATAGGTGAGAAATCTTATGGAGATCGGAAGAGCACACGTCTGAACTCCAGTCACTAGAGACCCAATCTGGGGGGGGGGGGGGGGGGGGGGGGGGGGGGGGGGGGGGGGGGGGGGGGGGGGGGGGGGGGGGGGG
>VH01794:64:AAHNC7YM5:1:1304:16735:3291 2:N:0:TAGAGACCCA+CCGCTGATGG
CCATAAGATTTCTCACCTATAACATAAACTCTTTTATTATCTTTTAAAGCTCCAACTAAAACCTCCGACGCTGATGCTGAATGTTTATCAATCAAAACAACAATTGGCATGTCCAAAGGCACTATATGTGAAGAACTAGCTTTGTATTCCACAGGAACCTTAGAATCTCTTGCCCTTGTTGATACAATAGATCGGAAGAGCGTCGTGTAGGGAAAGAGTGTCTACCGGTGGGTGTAGATCTAAGTGGTAGAAGGGTCAGTAAAAAGGGGGGGGGGGGGGGGGGGGGGGGGGGGGGGGGGGG
>VH01794:64:AAHNC7YM5:1:1304:48490:3650 1:N:0:TAGAGACCCA+CCGCTGATGG
GTCTTTGTTCTCCTCCGCTTGTAGATATAATGACTATTAAATTATTGTCTTTTAATCTAAATATGTATTCTGAATAAAATGACATTATTCTCGAAGTAATTTTCTTAAGTATCTTTAAGTCGGAGTTATCTCTATTGTCTTTATATTCACATTCTGTATTTATGTGTAAATCCAGATCAGATCGGAAGAGCACACGTCTGAACTCCAGTCACTAGAGACCCAATCTGGGGGGGGGGGGGGGGGGGGGGGGGGGGGGGGGGGGGGGGGGGGGGGGGGGGGGGGGGGGGGGGGGGGGGGGGGG
>VH01794:64:AAHNC7YM5:1:1304:48490:3650 2:N:0:TAGAGACCCA+CCGCTGATGG
GATCTGGATTTACACATAAATACAGAATGTGAATATAAAGACAAGAGAGATAACTCCGACTTAAAGATACTTAAGAAAATTACTTCGAGAATAATGTCATTTTATTCAGAATACATATTTAGATTAAAAGACAATAATTTAATAGTCATTATATCTACAAGCGGAGGAGAACAAAGACAGATCGGAAGAGCGTCGTGTAGGGAAAGAGTGTCCGCCTATGGGTTTCAATCTCGGTGGTTGAAGGCTCCTTAAAAAAGGGGGGGGGGGGGGGGGGGGGGGGGGGGGGGGAGGGAGGGGGGGG
>VH01794:64:AAHNC7YM5:1:1304:47998:3991 1:N:0:TAGAGACCCA+CCGCTGATGG
CTTTAGGTAAAGTAAAATTAATTGGTGCTACTACCAAATATGAATACCAAAAATTCTTTTTGAAAGATAAAGCTTTAATGAGAAGATTTCATAGCATAGAACTTAAAGAACCAAGTTTTGAGGATACTTATCTTATTTTAAAAGGGGCTAAGGAACAATATGAAAAACATCATAATGTGGAGTACACAGATGGGGCCATATGGGCTTCAATTAATATGTCTAAGTATATTAAAGACAGATTTCTTCCCGATAAAGCTTTTGACCTATTAGATGGTCTTGGAGCTAAATTTACACTTGAGAG
>VH01794:64:AAHNC7YM5:1:1304:47998:3991 2:N:0:TAGAGACCCA+CCGCTGATGG
CTCAAGTTTAAATTTAGCTCCAAGACCATCTAATAGGTCAAAAGCTTTATCGGGAAGAAATCTGTCTTTAATATACTTAGACATATTAATTGAAGCCCATATGGCCCCATCTGTGTACTCCACATTATGATGTTTTTCATATTGTTCCTTAGCCCATTTTAAAATAAGATAAGTATCCTCAAAACTTGGTTCTTTAAGTTCTATGCTATGAAATCTTCTCATTAAAGCTTTATCTTTCAAAAAGAATTTTTGGTATTCATATTTGGTAGTAGCACCAATTAATTTTACTGTACATAAAGAG
>VH01794:64:AAHNC7YM5:1:1304:13800:6377 1:N:0:TAGAGACCCA+CCGCTGATGG
TAAAAACTTTACTTTCTCAATGAATTCTTTAAATATATTTATGACATAAAAATAATAGAAATATTGAGAAAGTAAAGTTTTTATGAAAATATTTTATTTTTAAATGTTACTGAGCAGCTTGTTAAAAACTATGCTAAGTCTTTAACAATACTTGTGAATAGAGAACTTAAAAATTTAATTGAAAATTATAGTGTTATTATTAATCTAGATAGCATAATTTTTAAGGGAATGGAGCTTGAATATAGATCGGAAGAGCACACGTCTGAACTCCAGTCACTAGAGACCCAATCTGGGGGGGGGG
>VH01794:64:AAHNC7YM5:1:1304:13800:6377 2:N:0:TAGAGACCCA+CCGCTGATGG
ATATTCAAGCTCCATTCCCTTAAAAATTATGCTATCTAGATTAATAATAACACTATAATTTTCAATTAAATTTTTAAGTTCTCTATTCACAAGTATTGTTAAAGACTTAGCATAGTTTTTAACAAGCTGCTCAGTAACATTTAAAAATAAAATATTTTCATAAAACCTTTACTTTCTCAATATTTCTATTATTTTTATGTCATAAATATATTTAAAGAATTCATTGAGAAAGTAAAGTTTTTAAGATCGGAAGAGCGTAGTGGGAGGAAAGGGTGTCCTCTGATGGGTTTAGACTTCGGTT
>VH01794:64:AAHNC7YM5:1:1304:26298:6490 1:N:0:TAGAGACCCA+CCGCTGATGG
TGTATTTCTGTTTGCATCTTCATATCTTTAAAATCCATAAACTTACCTTTTCAACAAATATAATGTGATATATATTATAATTAAAAACAAAAGGTTTTTAAATGTCCATATCAACATAAGAAAGATACACCACTAAAGATGACCAATATTTGAAAAAAACAAGATAAAATTTTTGAGATCGGAAGAGCACACGTCTGAACTCCAGTCACTAGAGACCCAATCTGGGGGGGGGGGGTGGGAGGGGGGGGGGGGGGGGGGGGGGGGGGGGGGGGGGGGGGGGGGGGGGGGGGGGGGGGGGGGG
>VH01794:64:AAHNC7YM5:1:1304:26298:6490 2:N:0:TAGAGACCCA+CCGCTGATGG
CAAAAATTTTATCTTGTTTTTTTCAAATATTGGTCATCTTTAGTGGTGTATCTTTCTTATGTTGATATGGACATTTAAAAACCTTTTGTTTTTAATTATAATATATATCACATTATATTTGTTGAAAAGGTAAGTTTATGGATTTTAAAGATATGAAGATGCAAACAGAAATACAAGATCGGAAGAGCGTCGTGTAGGGAAAGAGTGTCCGCTGATGGGTGTAGATCTCGGTGGTCGCAGTAGCATTAAAAAGGGGGGGGGGGGGGGGGGGGGGGGGGGGGGGGGGGGGGGGGGGGGGGGG
>VH01794:64:AAHNC7YM5:1:1304:63923:9993 1:N:0:TAGAGACCCA+CCGCTGATGG
AAACAAACTATACATCATTTGATTCTGAGCAAGATTCTTCATCTCAGAATCAATATCAACATTATTACCATTATTATTGAGAGTAGAGAGATAATCAAGCATTCTGCGAGGTTTAACATCTAAATATCCTAATTCTTTAAAACCATCCAAATGCTTACCATTACCCCTTATTAAAGATAAATTGCTTGCTCCTTCATAGATCGGAAGAGCACACGTCTGAACTCCAGTCACTAGAGACCCAATCTGGGGGGGGGGGGGGGGGGGGGGGGGGGGGGGGGGGGGGGGGGGGGGGGGGGGGGGG
>VH01794:64:AAHNC7YM5:1:1304:63923:9993 2:N:0:TAGAGACCCA+CCGCTGATGG
ATGAAGGAGCAAGCAATTTATCTTTAATAAGGGGTAATGGTAAGCATTTGGATGGTTTTAAAGAATTAGGATATTTAGATGTTAAACCTCGCAGAATGCTTGATTATCTCTCTACTCTCAATAATAATGGTAATAATGTTGATATTGATTCTGAGATGAAGAATCTTGCTCAGAATCAAATGATGTATAGTTTGTTTAGATCGGAAGAGCGTCGTGTAGGGAAAGAGTGTCCGCTGATGGGTGTAGATCTCGGTGGTTGTAGTGTCATTGAAGGGGGGGGGGGGGGGGGGGGGGGGGGGGG
>VH01794:64:AAHNC7YM5:1:1304:25957:11261 1:N:0:TAGAGACCCA+CCGCTGATGG
CAGTAAATACCTAAAGGTCAAATTAGGTATTTACTGGTGTTTGGTAAAAATCTTGAAGTGGGGGGAGTAGTACACTAAAGATATTAGCAAAAGGGAAGAGTTATTTCAAGCTAGTTTTGATATCTATGTAAGCCTGTATTTTACTTGCACTTGAGAGACCATAAACATTATCAATCTCAGAAGTAGATGAGTATTTCATAAGCTCTTTGATTTCAAATGAATTGTATCCTCTAGATTTTAGTGAAGCTATAAATATATTACGGAGTATATGCAAAGATTTGCGATGTTTAAATCCTCAGAT
>VH01794:64:AAHNC7YM5:1:1304:25957:11261 2:N:0:TAGAGACCCA+CCGCTGATGG
GAGGATTTAAACATCGCAAATCTTTGCATATACTCCGTAATATATTTATAGCTTCACTAAAATCTAGAGGATACAATTCATTTGAAATCAAAGAGCTTATGAAATACTCATCTACTTCTGAGATTGATAATGTTTATGGTATCTAAAGTGCAAGTAAAATACAGGCTTACAGAGATATCAAAACTAGCTTGAAATAACTCTTCCCTTTTGCTAATATCTTTAGTGTACTACTCCCAACACTTAAAGATTTTTACCAAACACCAGTAAATAACTAATTTGACCTTTAGGTATTTACTGAGAT
>VH01794:64:AAHNC7YM5:1:1304:21602:16070 1:N:0:TAGAGACCCA+CCGCTGATGG
AGAAATCCTTGTCCATAATCTATTCCTATTTCGTTTATCTTTTTAAGTATTTCTTCATTAGATACAAATTCAGCTATAATTTTTATTTTTTTTGTGTCAGCAATGTCTTTTATTGATTTTATTATTACGAGATCTGTTTGACTAGAATTTATTACTTGAATGAAAGAACCATCTATTTTGATGATATCTATTGGCAAGAGATCGGAAGAGCACACGTCTGAACTCCAGTCACTAGAGACCCAATCTGGGGGGGGGGGGGGTGGGTGGGGGGGGGGGGGGGGGGGGGGGGGGGGGGGGGGGG
>VH01794:64:AAHNC7YM5:1:1304:21602:16070 2:N:0:TAGAGACCCA+CCGCTGATGG
CTTGCCAATAGATATCATCAAAATAGATGGTTCTTTCATTCAAGTAATAAATTCTAGTCAAACAGATCTCGTAATAATAAAATCAATAAAAGACATTGCTGACACAAAAAAAATAAAAATTATAGCTGAATTTGTATCTAATGAAGAAATACTTAAAAAGATAAACGAAATAGGAATAGATTATGGACAAGGATTTCTAGATCGGAAGAGCGTCGTGTAGGGAAAGAGGGTCCGCTTATGGGTGTCGATCTCGGTGGTCGCAGTCTCACTCAAAAATGGGGGGGGGGGGGGGGGGGGGGGG
>VH01794:64:AAHNC7YM5:1:1304:15542:16335 1:N:0:TAGAGACCAA+CCGCTGATGG
AAAATCTTAATAATTTTTATTTTATAGAGGTAAAATCTTGAAATGTTTATCCATTAAAAATTTAGGATATTCAATTAATGGAAAAAATGACAAGTATGGTAAGTACAGTTCCTGTACAGAGGGGATTCTTACATCCAGCCATAGCTGGGGTTTGTCAGGTGAGTGCCTCAGATCGGAAGAGCACACGTCTGAACTCCAGTCACTAGAGACCCAATCTGGGGGGGGGGGGGGTGGGGGGGGGGAGGGGGGGGGGGGGGGGGGGGGGGGGGGGGGGGGGGGGGGGGGGGGGGGGGGGGGGGGG
>VH01794:64:AAHNC7YM5:1:1304:15542:16335 2:N:0:TAGAGACCAA+CCGCTGATGG
GAGGCACTCACCTGACAAACCCCAGCTATGGCTGGATGTAAGAATCCCCTCTGTACAGGAACTGTACTTACCATACTTGTCATTTTTTCCATTAATTGAATATCCTAAATTTTTAATGGATAAACATTTAAAGATTTTACCTCTATAAAATAAAAATTATTAAGATTTTAGATCGGAAGAGCGTAGTGTGGGGAAAGAGTGTCCGCTGATGGGTTTAAATCCCGGTGGTCTCCGGATCATTAAAAAGGGGGGGGGGGGGGGGGGGGGGGGGGGGGGGGGGGGGGGGGGGGGGGGGGGGGGG
>VH01794:64:AAHNC7YM5:1:1304:7306:19231 1:N:0:TAGAGACCCA+CCGCTGATGG
AAAATCTTAATAATTTTTATTTTATAGAGGTAAAATCTTGAAATGTTTATCCATTAAAAATTTAGGATATTCAATTAATGGAAAAAATGACAAGTATGGTAAGTACAGTTCCTGTACAGAGGGGATTCTTACATCCAGCCATAGCTGGGGTTTGTCAGGTGAGTGCCTCAGATCGGAAGAGCACACGTCTGAACTCCAGTCACTAGAGAACCAATCTGGGGTGGGGGGGGGTGGGGGGGGAGGGGGGGGGGGGGGGGGGGGGGGGGGGGGGGGGGGGGGGGGGGGGGGGGGGGGGGGGGGG
>VH01794:64:AAHNC7YM5:1:1304:7306:19231 2:N:0:TAGAGACCCA+CCGCTGATGG
GAGGCACTCACCTGACAAACCCCAGCTATGGCTGGATGTAAGAATCCCCTCTGTACAGGAACTGTACTTACCATACTTGTCATTTTTTCCATTAATTGAATATCCTAAATTTTTAATGGATAAACATTTCAAGATTTTACCTCTATAAAATAAAAATTATTAAGATTTTAGATCGGAAGAGCGTAGTGTAGGGAAAGAGTGTCCGCTGATGGGTGTAGAGCTCGGTGGTCGTCGTGTCAGTAAAAGTGGGGGGGGGGGGGGGGGGGGGGGGGGGGGGGGGGGGGGGGGGGGGGGGGGGGGG
>VH01794:64:AAHNC7YM5:1:1304:50270:25801 1:N:0:TAGAGACCCA+CCGCTGATGG
AAATCTCCTTAAGTCTAAGTACCAATTAAGAGTTTCTGTTTCTAAATTTAGCTCTTTTATTCTTTTATTCAACTTATCCAAATTATCTTCTCTTTCACTGCCTCCAATTATTTCTCCTATGCGTGGAACTAAAATATCCATTCCTTTAACAGTTTTATCGTCTTCATTCATTTTCATGTAAAATGCTTTAAATTCTTTTGGATAATCAATAATTATGGCAGGTTTTTTGATGATTTCTTCTGTTAAATACCTTTCATGTTCTGTTTGTAAATCCATAGATCGGAAGAGCACACGTCTGAAC
>VH01794:64:AAHNC7YM5:1:1304:50270:25801 2:N:0:TAGAGACCCA+CCGCTGATGG
ATGGATTTACAAACAGAACATGAAAGGTATTTAACAGAAGAAATCATCAAAAAACCTGCCATAATTATTGATTATCCAAAAGAATTTAAAGCATTTTACATGAAAATGAATGAAGACGATAAAACTGTTAAAGGAATGGATATTTTAGTTCCACGCATAGGAGAAATAATTGGAGGCAGTGAAAGAGAAGATAATTTGGATAAGTTGAATAAAAGAATAAAAGAGCTAAATTTAGAAACAGAAACTCTTAATTGGTACTTAGACTTAAGGAGATTTAGATCGGAAGAGCGTAGTGTAGGGA
>VH01794:64:AAHNC7YM5:1:1304:39685:27145 1:N:0:TAGAGACCCA+CCGCTGATGG
CTTGACCAAATTAAATAAATTATCAAGCGATCAAAAACTTAAATTTATTCAAGATATCTATAAAAAAATAGAAATATACGATGGTATTTTTGCATCTATTAATGAAGGGATCCTAGTTCTTGATAAACTTAATAACATAATTTACCTAAACAAAATGCTATTTCGAATTTTAGTCATCAGTCCTAAATACAAACTAGAAACAGATCGGAAGAGCACACGTCTGAACTCCAGTCACTAGAGACCCAATCTGGGGGGGGGGGGGGGGGGGGGGGGGGGGGGGGGGGGGGGGGGGGGGGGGGGG
>VH01794:64:AAHNC7YM5:1:1304:39685:27145 2:N:0:TAGAGACCCA+CCGCTGATGG
GTTTCTAGTTTGTATTTAGGACTGATGACTAAAATTCGAAATAGCATTTTGTTTAGGTAAATTATGTTATTAAGTTTATCAAGAACTAGGATCCCTTCATTAATAGATGCAAAAATACCATCGTATATTTCTATTTTTTTATAGATATCTTGAATAAATTTAAGTTTTTGATCGCTTGATAATTTATTTAATTTGGTCAAGAGATCGGAAGAGCGTCGTGTAGGGAAAGAGTGTCCGCTGAGGGGTGTAGACCTCGGTGGTCGCCGTATTATTAAAAAAGGGGGGGGGGGGGGGGGGGGGG
>VH01794:64:AAHNC7YM5:1:1304:71004:30628 1:N:0:TAGAGACCCA+CCGCTGATGG
ATTCATAATTTCTCACTCTTCAATTTATAAACAACAGATAAAACATATGCAATTACTTTAAAATATTGCTTCAATTCCTCTAAAAATTTATGCAGTTGTAGAGGATATGTTTGAATTTTTTTATGTTCTAAATAGTATTGCGTTTTTACCTTCTAGATCTTTTTTTTCTTTTTTTAATGTTGAGCCTTTAGACGATATGGGTAATTTTGATGTTTTCGATCTTGATAAGACAGTTAGTACCAGTTTTGAGAGTGTGAGTAAGTATTTTAAATGTTTCTTTGAGATTTTAAAGAGATCGGAA
>VH01794:64:AAHNC7YM5:1:1304:71004:30628 2:N:0:TAGAGACCCA+CCGCTGATGG
CTTTAAAATCTCAAAGAAACATTTAAAATACTTACTCACACTCTCAAAACTGGTACTAACTGTCTTATCAAGATCGAAAACATCAAAATTACCCATATCGTCTAAAGGCTCAACATTAAAAAAAGAAAAAAAAGATCTATAAGGGAAAAACGCAATACTATTTAGAACATAAAAAAATTCAAACATATCCTCTACAACTGCATCGACTTGTAGAGGAATTGAAGCAATATTTTCAAGTAATCACATATGTTCTATCTGTTGTTTATAAATTGAAGAGTGAGAAATTATGAATAGATCGGAA
>VH01794:64:AAHNC7YM5:1:1304:17587:31480 1:N:0:TAGAGACCCA+CCGCTGATGG
AAAAGGAACTTTAAGAGTAATAAATGTTATTTATGAAGAAGATATTAAGGATATTAAAGAGCTTAAGGTATTAGATTCTCAAAAGGTAATTAAGGGAATGCCTTTGTTTACAAGCAAAGAGTTTAATTGAGCAAGAAGTAGATGAAGTATGGCAGATTTTAGACAATGTTATTAAAGAACATCCTGTGCTTTTAAACCGAGCCCCAACACTTCACAGGCTGGGAATACAAGCAGATCGGAAGAGCACACGTCTGAACTCCAGTCACTAGAGACCCAATCTGGGGGGGTGGGGGGTGGGGGG
>VH01794:64:AAHNC7YM5:1:1304:17587:31480 2:N:0:TAGAGACCCA+CCGCTGATGG
GCTTGTATTCCCAGCCTGTGAAGTGTTGGGGCTCGGTTTAAAAGCACAGGATGTTCTTTAATAACATTGTCTAAAATCTGCCATACTTCATCTACTTCTTGCTCAATTAAACTCTTTGCTTGTAAACAAAGGCATTCCCTTAATTACCTTTTGAGAATCTAATACCTTAAGCTCTTTAATATCCTTAATATCTTCTTCATAAATAACATTTATTACTCTTAAAGTTCCTTTTAGATCGGAAGAGCGTCGTGTCAGGCAAAAGTGTCCACCGCTGGGTGTAGACCTCTGTGGTCGCCGTGTT
>VH01794:64:AAHNC7YM5:1:1304:53394:32332 1:N:0:TAGAGACCCA+CCGCTGATGG
ATAAATGCGGTAGAAAGCATTCTATCAACAGTCCCCAACACTCCTATCAATCCTCTCCAAAAACAAGACGTAGGAGTAGGGGCTTTCTTTTCTTGTATTCTAAGTAAAACTTATTCTTAATAGAAGAGATTTCAAATTAAGAATATAATAGTCTATCTTAATTCCCAACATATTCAAAAATTATAGTTAAGACTTCTTGTCCTCATCTCTCAAAATAAATATAAGGCAAATTATCAATATTTCACTTGCAGATCGGAAGAGCACACGTCTGAACTCCAGTCACTAGAGACCCAATCTGGGG
>VH01794:64:AAHNC7YM5:1:1304:53394:32332 2:N:0:TAGAGACCCA+CCGCTGATGG
GCAAGTGAAATATTGATAATTTGCCTTATATTTATTTTGAGAGATGAGGACAAGAAGTCTTAACTATAATTTTTGAATATGTTGGGAATTAAGATAGACTATTATATTCTTAATTTGAAATCTCTTCTATTAAGAATAAGTTTTACTTAGAATACAAGAAAAGAAAGCCCCTACTCCTACGTCTTGTTTTTGGAGAGGATTGATAGGAGTGTTGGGGACTGTTGATAGAATGCTTTCTACCGCATTTATAGATCGGAAGAGCGTCGTGTAGGGAAAGAGTGTCCGCTGGTGGGTGTCGATT
>VH01794:64:AAHNC7YM5:1:1304:47373:35475 1:N:0:TAGAGACCCA+CCGCTGATGG
AAAATACTCTTTAGAATGAACTCGGGTTTTAAATTTATTACCACCTAAATATTCATAACCGGCAATTGGAAATTGCCGGTTATGAATATTTAGGTGGTAATAAATTTAAAACCCGAGTTCATTCTAAAGAGTATTTTGATTCTGTTAAGGATATTAATGGTTACTTTTATTACTTTATATTGGATAAAGATATGAAAAATATTGAGATGCAGATAATTTTGTATTCAAAAGTTGCGTGTTTATTGGATTATAAATTTGGTTTTATTTTTGACTTTGGATTTAAGCTTGATTTTTTTAATGC
>VH01794:64:AAHNC7YM5:1:1304:47373:35475 2:N:0:TAGAGACCCA+CCGCTGATGG
ATAGCATTAAAAAAATCAAACTTAAATCCAAAGTCAAAAATAAAACCAAATTTATAATCCAATAAACACGCAACTTTTGAATACAAAATTATCTGCATCTCAATATTTTTCATATCTTTATCCAATATAAAGTAATAAAAGTAACCATTAATATCCTTAACAGAATCAAAATACTCTTTAGAATGAACTCGGGTTTTAAATTTATTACCACCTAAATATTCATAAACGGCAATTTCCAAGCGCAGATTATGAAGATTCAGGTGGTAATAAATTTAAAACCAGAGTTCATTCTAAAAAGCAT
>VH01794:64:AAHNC7YM5:1:1304:48642:40378 1:N:0:TAGAGACCAA+CAGCTGATGG
GATTTTACTTTATAGATTTCTCCCCAAAAAAGTTGCTGTTGAAGCTTTTTCTAATTTTGATCAAGGCACAAAAAATAAATTAGCTAATTCTTTTACAAACAGAGAAATAAGAGAGATGATAGATGAATTGAATCTTGATGATGTTATTGATCTCTTAGAAGAAGTTCCAGCAAATGTTGTGCAAAGATTTTTAGCAAGTTCTACTGAGGAGAATAGAGAAATTATTAATTAGATCGGAAGAGCACACGTCTGAACTCCAGTCACTAGAGACCCAATCTGGGGGGGAGTATGTTGCGGGGGA
>VH01794:64:AAHNC7YM5:1:1304:48642:40378 2:N:0:TAGAGACCAA+CAGCTGATGG
AATTAATAATTTCTCTATTCTCCTCAGTAGAACTTGCTAAAAATCTTTGCACAACATTTGCTGGAACTTCTTCTAAGAGATCAATAACATCATCAAGGTTTAATTCATCTATCATCTCTCTTATTTCTCTGTTTGTAAAAGAATTAGCTAATTTATTTTTTGTGCCTTGATCAAAATTAGAAAAAGCTTCAACAGCAACTTTTTTGGGGAGAAATCTATAAAGTAAAATCAGATCGGAAGAGCGTCGTGTAAGGAAAAAATGTCCACTGATGGGTGTCGATCTCAGTGGTTGCCGTCTCAT
>VH01794:64:AAHNC7YM5:1:1304:20144:40776 1:N:0:TAGAGACCCA+CCGCTGATGG
GATTTCTTGTTGAGCTTTAAGCAGTCTTTTTAAGTTATTAACACTGTATTTAGTTACTGTATATCTTATGTATGAGCCATTTCCTTCACCTAGTCTTAATAAAGTTTTTTTAATAATGCCTTTATTGCATAGAAATGCCAAATCTTTTCTTAAAGTTCTAAGTGTAATTTGTTTAAGACCATCTTTAAATAGAAAAATGTTTAATATATTTAGAATGAATGTTTGATTATACTTAATTGCCTTATTCTGAAAGTATCTAAGTATTGATAGATCGGAAGAGCACACGTCTGAACTCCAGTCA
>VH01794:64:AAHNC7YM5:1:1304:20144:40776 2:N:0:TAGAGACCCA+CCGCTGATGG
ATCAATACTTAGATACTTTCAGAATAAGGCAATTAAGTATAATCAAACATTCATTCTAAATATATTAAACATTTTTCTATTTAAAGATGGTCTTAAACAAATTACACTTAGAACTTTAAGAAAAGATTTGGCATTTCTATGCAATAAAGGCATTATTAAAAAAACTTTATTAAGACTAGGTGAAGGAAATGGCTCATACATAAGATATACAGTAACTAAATACAGTGTTAATAACTTAAAAAGACTGCTTAACGCTCAACAAGAAGTCAGATCGGCAGAGCGTCGTGTAGGGAAAGAGGGT
>VH01794:64:AAHNC7YM5:1:1304:33190:42953 1:N:0:TAGAGACCCA+CCGCTGATGG
CACTGCCCTTCCCCGTCGTATAAGCCTTAACTAAACTCTCATTATAAATGATTTCAGCATAAGTAGGAAAATCTGGTCCTTTAACTATTGCAATTAAATCATACACAGAAACACTATCATGATTTAACATATAAACTATGGCGTCACAAACTTCTCTCAAATTATGTGGGGCCATATTGGTTGCCATTCCAACAGCAATTCCACTAGAACCGTTAACTAAGAGAAATGGAAAAGCAGCAGATCGGAAGAGCACACGTCTGAACTCCAGTCACTAGAGACCAAATCTGGGGGGGGGGGGGGT
>VH01794:64:AAHNC7YM5:1:1304:33190:42953 2:N:0:TAGAGACCCA+CCGCTGATGG
GCTGCTTTTCCATTTCTCTTAGTTAACGGTTCTAGTGGAATTGCTGTTGGAATGGCAACCAATATGGCCCCACATAATTTGAGAGAAGTTTGTGACGCCATAGTTTATATGTTAAATCATGATAGTGTTTCTGTGTATGATTTAATTGCAATAGTTAAAGGACCAGATTTTCCTACTTATGCTGAAATCATTTATAATGAGAGTTTAGTTAAGGCTTATACGACGGGGAAGGGCAGTGAGATCGGAAGAGCGTCGTGTAGGGAAAGAGTGTCCGCTGCTGGGTGTAGATCTCGGTGGTCGA
>VH01794:64:AAHNC7YM5:1:1401:39155:25138 1:N:0:TAGAGACCCA+CCGCTGATGG
AAACCCAAATTTAATAATTTTCTCAAGTCTTAACATAATAGAGGCAAAGGCATATCTTAATGTAAACTCAAATAAAGTTATAAATAAATATCTAGAATATGTTAAAAATATCATTTTTACTAAATACAATTTCAGCAACGATAAAAACCTTAAAAAAATAGAAACAAACATTAATTTTATTAATGATATCTATTACAAAAACGAATATAATGAGACAATCACAAAAGAACTTATTAAAAAAATTGAGGAAATAATTAAAAACATAAACTTTAATAGATCGGAAGAGCACACGTCTGAACTC
>VH01794:64:AAHNC7YM5:1:1401:39155:25138 2:N:0:TAGAGACCCA+CCGCTGATGG
ATTCAAGTTTATGTTTTTAATTATTTCCTCAATTTTTTTAATAAGTTCTTTTGTGATTGTCTAATTATATTCGTTTTTGTAATAGATATCATTAATAAAATTAATGTTTGTTTCTATTTTTTTAAGGTTTTTATCGTTGCTGAAATTGTATTTAGTAAAAATGATATTTTTAACATATTCTAGATATTTATTTATAACTTTATTTGAGTTTACATTAAGATATGCATTTGCCTCTATTATGTTAAGACTTGAGAAAATTATTAAATTTGGGTTTAGATCGGAAGAGCGTAGTGTAGGGAAA
>VH01794:64:AAHNC7YM5:1:1401:38625:25517 1:N:0:TAGAGACCCA+CCGCTGATGG
AAACCCAAATTTAATAATTTTCTCAAGTCTTAACATAATAGAGGCAAAGGCATATCTTAATGTAAACTCAAATAAAGTTATAAATAAATATCTAGAATATGTTAAAAATATCATTTTTACTAAATACAATTTCAGCAACGATAAAAACCTTAAAAAAATAGAAACAAACATTAATTTTATTAATGATATCTATTACAAAAACGAATATAATGAGACAATCACAAAAGAACTTATTAAAAAAATTGAGGAAATAATTAAAAACATAAACTTTAATAGATCGGAAGAGCACACGTCTGAACTC
>VH01794:64:AAHNC7YM5:1:1401:38625:25517 2:N:0:TAGAGACCCA+CCGCTGATGG
ATTAAAGTTTATGTTTTTAATTATTTCCTCAATTTTTTTAATAAGTTCTTTTGTGATTGTCTCATTATATTCGTTTTTGTAGTAGATATCATTAATAAAATTAATGTTTGTTTCTATTTTTTTAAGGTTTTTATCGTTGCTGAAATTGTATTTAGTAAAAATGATATTTTTAACATATTCTAGATATTTATTTATAACTTTATTTGAGTTTACATTAAGATATGCCTTTGCCTCTATTATGTTAAGACTTGAGAAAATTATTAAATTTGGGTTTAGATCGGAAGAGCGTCGTGTAGGGAAA
>VH01794:64:AAHNC7YM5:1:1401:55269:27353 1:N:0:TAGAGACCCA+CCGCTGATGG
GGGATTAATAAAAAAAGCCTCTCTAAATAACACCTTAGACTCCTTAATCTCATCAATAAGGGCATAAGAATCAGCAAGTTCAGCAACTACATCTGCATTATCTTTTGCATCTACTAAAATCTGCAAAAAAAACAGTTATGGCTCGCTCATAATTACCCATTCCCTTGTAAGACTTAGCAATTTTTATTAAAATATCTAAGTTCTCTGGCTGTAATTTATATATATTTTTATATATCTCTAAGCACAATTGAAATACAAAATACTTAATTGAGTTACGACCTTGAATAAAAGATCGGAAGAG
>VH01794:64:AAHNC7YM5:1:1401:55269:27353 2:N:0:TAGAGACCCA+CCGCTGATGG
TTTATTCAAGGTCGTAACTCAATTAAGTATTTTGTATTTCAATTGTGCTTAGAGATATATAAAAATATATATAAATTACAGCCAGAGAACTTAGATATTTTAATAAAAATTGCTAAGTCTTACAAGGGAATGGGTAATTATGAGCGAGCCATAACTGTTTTTTTTGCAGATTTTAGGAGATGCAAAAGATAATGCAGATGTAGTTGCTGAACTTGCTGATTCTTATGCCCTTATTGATGAGATTAAGGAGTCTAAGGTGTTATTTAGAGAGGCTTTTTTTATTAATCCCAGATCGGAAGAG
>VH01794:64:AAHNC7YM5:1:1401:44495:28356 1:N:0:TAGAGACCCA+CCGCTGATGG
TCGCAAGAACCAAGCTTAAACGCAATATTTTTCATGTCATTTAAAGAAACTGAGAATAAAAAAGACTCCGTATTATTGCCTATCAAATTTGGATTTTCAATTTTATACTCATCCAAAATTCCAAATGCAATTGCAAATATATTTTTCAAAGCCGATGCTATTTGAACCCCAAGGATATCATCACTATAAAACATAGAAATAGAAGTATTACTAAATAAATTAATAAATTCAAAAGCATTGGCTCTATTCTTACAGATCGGAAGAGCACACGTCTGAACTCCAGTCACTAGAGACCCAATCT
>VH01794:64:AAHNC7YM5:1:1401:44495:28356 2:N:0:TAGAGACCCA+CCGCTGATGG
GTAAGAATAGAGCCAATGCTTTTGAATTTATTAATTTATTTAGTAATACTTCTATTTCTATGTTTTATAGTGATGATATCCTTGGGGTTCAAATAGCATCGGCTTTGAAAAATATATTTGCAATTGCATTTGGAATTTTGGATGAGTATAAAATTGAAAATCCAAATTTGATAGGCAATAATACGGAGTCTTTTTTATTCTCAGTTTCTTTAAATGACATGAAAAATATTGCGTTTAAGCTTGGTTCTTGCGAAGATCGGAAGAGCGTCGTGTAGGGAAAGAGTGTCTGCTGCTGGGTGTC
>VH01794:64:AAHNC7YM5:1:1401:64983:34112 1:N:0:TAGAGACCCA+CCGCTGATGG
TTAATATCAAACACCAGAACTCTCCTCATCATGAATCCTACTTAAAAGTTCCATACGTCTTAAATCACAATCAAGTCTCTCAAGATTTTCTAAAAATTCTCGTCTTGCATAATAAGCTTGAACGAGTCTCTCTATAATTCTTGCACCAAACTTAAGATCGGAAGAGCACACGTCTGAACTCCAGTCACTAGAGACCCAATCTGGGGGGGGGGGGGGGGGGGGGGGGGGGGGGGGGGGGGGGGGGGGGGGGGGGGGGGGGGGGGGGGGGGGGGGGGGGGGGGGGGGGGGGGGGGGGGGGGGG
>VH01794:64:AAHNC7YM5:1:1401:64983:34112 2:N:0:TAGAGACCCA+CCGCTGATGG
TAAGTTTGGTGCAAGAATTATAGAGAGACTCGTTCAAGCTTATTATGCAAGACGAGAATTTTTAGAAAATCTTGAGAGACTTGATTGTGATTTAAGACGTATGGAACTTTTAAGTAGGATTCATGATGAGGAGAGTTCTGGTGTTTGATATTAAAGATCGGAAGAGCGTCGTGTAGGGAAAGAGTGTCCGCTTATGGGTGTAGACTTCGGTGGTCGCCGTGTTGTTCAAGGGGGGGGGGGGGGGGGGGGGGGGGGGGGGGGGGGGGGGGGGGGGGGGGGGGGGGGGGGGGGGGGGGGGGGG
>VH01794:64:AAHNC7YM5:1:1401:28911:38258 1:N:0:TAGAGACCCA+CCGCTGATGG
GTTGCATCCCCACCTCTAATTTTTGTTCATTTGTTTTTGTCATATTTAATCTCCTATTAAGTTTTATAAATAAAATAATATAACAAAAATTGTTTTTGTCAAAACTTTTGATATATTTTTTTTGTTAAATTTAACAAAAAAAATATTTTTATTACAAATGGGTTTACTTTCTAACAAGCACTAAGTTATTATAGTTAGAGTAAAACTTAATAGGAGAAAAACTATGATTATCAAAAAAAAAACCCTTTCCATAAAACCATTAAAGGACTATCATAATAGATATTACAAAATACTATCAATA
>VH01794:64:AAHNC7YM5:1:1401:28911:38258 2:N:0:TAGAGACCCA+CCGCTGATGG
ATTTAGAATGAATGTTTGATTATACTTAATTGCCTTATTCTGAAAGTATCTAAGTATTGATAGTATTTTGTAATATCTATTATGATAGTCCTTTAATGGTTTTATGGAAAGGGTTTTTTTTTTGATAATCATAGTTTTTCTCCTATTAAGTTTTACTCTAACTATAATAACTTAGTGCTTGTTAGAAAGTAAACCCATTTGTAATAAAAATATTTTTTTTGTTAAATTTAACAAAAAAAATATATCCAAAGTTTTGACAAAAACAATTTTTGTTATATTATTTTATTTATAAAACTTAATA
>VH01794:64:AAHNC7YM5:1:1401:53906:43369 1:N:0:TAGAGACCCA+CCGCTGATGG
TTAACGAATTAATATCAAACACCAGAATTCTCCTCATCATGAATCCTACTTAAAAGTTCCATACGTCTTAAATCACAATCAAGTCTCTCAAGATTTTCTAAAAATTCTCGTCTTGCATAATAAGCTTGAACGAGTCTCTCTATAATTCTTGCACCAAACTTACCTAAAAATCTTAAAATCTTGTAAGTAATTACTAAAAATAAAACCATAAACATAAATCTCATAAAAGATCGGAAGAGCACACGTCTGAACTCCAGTCACTAGAGACCCAATCTGGGGGTGTGGGTGTTTGTTTGGGGGG
>VH01794:64:AAHNC7YM5:1:1401:53906:43369 2:N:0:TAGAGACCCA+CCGCTGATGG
TTTATGAGATTTATGTTTATGGTTTTATTTTTAGTAATTACTTACAAGATTTTAAGATTTTTAGGTAAGTTTGGTGCAAGAATTATAGAGAGACTCGTTCAAGCTTATTATGCAAGACGAGAATTTTTCGAACATCTTGAGAGACTTGATTGTGATTTAAGACGTATGGAACTTTTAAGTAGGATTCATGATGAGGAGAGTTCTGGTGTTTGATCTTACTTCTTTCACGCTCGGAAGAGCGTCGTGTCGTGCCAGCGTTTCCTCTTCTTTGTTTCTCTCTCTTTTTTTTCCTTCTTCTTCC
>VH01794:64:AAHNC7YM5:1:1401:63165:45282 1:N:0:TAGAGACCCA+CCGCTGATGG
TTAATATCAAACACCAGAACTCTCCTCATCATGAATCCTACTTAAAAGTTCCATACGTCTTAAATCACAATCAAGTCTCTCAAGATTTTCTAAAAATTCTCGTCTTGCATAATAAGCTTGAACGAGTCTCTCTATAATTCTTGCACCAAACTTAAGATCGGAAGAGCACACGTCTGAACTCCAGTCACTAGAGACCCAATCTGGGGGGGGGGAGGGGTGGGGGGGGGGGGGGGGGGGGGGGGGGGGGGGGGGGGGGGGGGGGGGGGGGGGGGGGGGGGGGGGGGGGGGGGGGGGGGGGGGG
>VH01794:64:AAHNC7YM5:1:1401:63165:45282 2:N:0:TAGAGACCCA+CCGCTGATGG
TAAGTTTGGTGCAAGAATTATAGAGAGACTCGTTCAAGCTTATTATGCAAGACGAGAATTTTTAGAAAATCTTGAGAGACTTGATTGTGATTTAAGACGTATGGAACTTTTAAGTAGGATTCATGATGAGGAGAGTTCTGGTGTTTGATATTAAAGATCGGAAGAGCGTCGTGGCGGGAAAAGATGTCCGCTGATGGGTGTCGATCCCTGTGGTCGACGTAGCAGTGAAAGAGGAGGGGGGGGGGGGGGGGGGGGGGGGGGGGGGGGGGGGGGGGGGGGGGGGGGGGGGGGGGGGGGGGGG
>VH01794:64:AAHNC7YM5:1:1401:59321:45528 1:N:0:TAGAGACCCA+CCGCTGATGG
CTAATTTTTGTTCATTTGTTTTTGTCATATTTAATCTCCTATTAAGTTTTATAAATAAAATAATATAACAAAAATTGTTTTTGTCAAAACTTTTGATATATTTTTTTTGTTAAATTTAACAAAAAAAATATTTTTATTACAAATGGGTTTACTTTCTAACAAGCACTAAGTTATTATAGTTAGAGTAAAACTTAATAGGAGAAAAACTATGATTATCAAAAAAAAAACCCTTTCCATAAAACCATTAAAGGACTATCATAATAGATATTACAAAATACTATCAATACTTAGATACTTTCAG
>VH01794:64:AAHNC7YM5:1:1401:59321:45528 2:N:0:TAGAGACCCA+CCGCTGATGG
ACTGTATTTAGTTACTGTATATCTTATGTATGAGCCATTTCCTTCAACTAGTCTTAATAAAGTTTTTTTAATAATGCCTTTATTGCATAGAAATGCCAAATCTTTTCTTAAAGTTCTAAGTGTAATTTGTTTAAGACCATCTTTAAATAGAAAAATGTTTAATATATTTAGAATGAATGTTTGATTATACTTAATTGCCTTCTTCTGAAAGTATCTAAGTATTGATAGTATTTTGTAATATCTATTATGATAGTCCTTTAATGGTTTTATGGAAAGGGTTTTTTTTTTGATAATCATAGTT
>VH01794:64:AAHNC7YM5:1:1401:65305:53895 1:N:0:TAGAGACCCA+CCGCTGATGG
TCTTTTTGAGCAAAATATGTATTCGATCAGCAAAATGTTAAATGATAATGGTTTTAATACTAGTTTAAATCTTTCATTGGGTCTGTAGGATCTTGATATTTAAGTTGAGTAACAAGTAGTTTCAAAAAATCATCCCGACCAAGATTATTACCCTTAACACCTCTTTGTATCTTAGAATTAGATATTTCCTTAGCTCGGTCTATACCGACTAAATTGTCAATATGATCAATTGTACCCATCTATCCTCCATTTTAAACAACAAAATTAATACTTTTTTCTAGATCGGAAGAGCACACGTCTG
>VH01794:64:AAHNC7YM5:1:1401:65305:53895 2:N:0:TAGAGACCCA+CCGCTGATGG
AGAAAAAAGTATTAATTTTGTTGTTTAAAATGGAGGATAGATGGGTACAATTGATCATATTGACAATTTAGTCGGTATAGACCGAGCTAAGGAAATATCTAATTCTAAGATACAAAGAGGTGTTAAGGGTAATAATCTTGGTCGGGATGATTTTTTGAAACTACTTGTTACTCAACTTAAATATCAAGATCCTACAGACCCAATGAAAGATTTAAACTAGTATTAAAACCATTATCATTTAACATTTTGCTGATCGAATACATATTTTGCTCAAAAAGAAGATCGGAAGAGCGTCGTGTAG
>VH01794:64:AAHNC7YM5:1:1402:48604:3083 1:N:0:TAGAGACCCA+CCGCTGATGG
GCAAAATAATCCAAATTTAGTCTCAGCAATACGTCAGTGGGGATGTTACTTTTTATCTCTTCATTATTACATAGAAAAGTATAAAAAGTTGCAGTTTAGTGTTCTTGATATAAATAAGAATTATCATAACTTTGTTAGCTTGGGATGTATGAGAAGTAATTGTTATATTCTAAATCCATGTGCTGTACTTAAGAAGTTTGATATTGATGCAAGTGTTAGGTGGGAGGGCCCTGCATACAAATGTTTAGATGGAGAATTTGAAATAAGTGAAGTTAAAATTAAAAATACACCAGGATATCAT
>VH01794:64:AAHNC7YM5:1:1402:48604:3083 2:N:0:TAGAGACCCA+CCGCTGATGG
TCATTGAGTATATTATAATGGGCTAATGGTTTTGCAAAAAATATTGCTCCTGTACCAAAAAATCCTTCAATATACTGAGTATGCTTAGGAAAAAGACTTATAATATCAGCACTATAGCGGTATTTACTTCCTTCTCTAGTTAGTAGTTTCAATATTTCTTAAATATTCTCATTGCTGTAATCTCATATTCAACGCCCCGCTCTTTAAGTGCCAGTGAATCATAAAGTACAGATGACAAATTAGTTGCTATAAAATGATATCCTGTTGTATTTTTAATTTTAACTTAAATTATTTCAAATTC
>VH01794:64:AAHNC7YM5:1:1402:18042:8535 1:N:0:TAGAGACCCA+CCGCTGATGG
GGTTTAGCAGGTCAGAGTCGTTTGAGATTTCGTTCTTATCTTTGATTCCTATTGTTTTTGGAAGTTTACTTTTAAAGTATAAGGAGTTATTTGAATCAGATATACTTTTTAGTGTTTTTGAGATAAACTTGGGAGCAATTATTGCTTTTATGGTTGGATTATGTTCAATTAGTTTGTTTGTTAAAATGCTTAAGGATAGTAAACTTTATTATTTTTCGGAGATCGGAAGAGCACACGTCTGAACTCCAGTCACTAGAGACCCAATCTGGGGGGGGGGGGGGGGGGGGGGGGGGGGGGGGGG
>VH01794:64:AAHNC7YM5:1:1402:18042:8535 2:N:0:TAGAGACCCA+CCGCTGATGG
CCGAAAAATAATAAAGTTTACTATCCTTAAGCATTTTAACAAACAAACTAATTGAACATAATCCAACCATAAAAGCAATAATTGCTCCCAAGTTTATCTCAAAAACACTAAAAAGTATATCTGATTCAAATAACTCCTTATACTTTAAAAGTAAACTTCCAAAAACAATAGGAATCAAAGATAAGAACGAAATCTCAAACGAATCTGACCTGCTAAACCAGATCGGAAGAGCGTCGTGTAGGGAAAGAGTGTCAGCTGAGGGGTGTAGATCTCGGTGGTCGTCGTGTCAGTGAAAAGGGGG
>VH01794:64:AAHNC7YM5:1:1402:26979:8989 1:N:0:TAGAGACCCA+CCGCTGATGG
GGAATGGCAATACACGGAGGATTTTTCGGAGTAATTATTGCACCAACAATAATAATAAATACCGAACTTAAACACACAAATATAAAGAAATACTTCAGAAAGATAACTGATTACGGAGCAATAGCCTTCTCTTCAGGATATATACTTGGAAGATTTGCTAATTTTGCAAATGCAGAGCTTTATGGAAGACCAATGAAAGGCGGTATAATATTTCCCAATGCAGAACCTTTTAAAGTAAGTCAGAAAGGAGTAAGAGAATTTGCAGAATCAATTGGACTGGAAAGATCGGAAGAGCACACGT
>VH01794:64:AAHNC7YM5:1:1402:26979:8989 2:N:0:TAGAGACCCA+CCGCTGATGG
TTCCAGTCCAATTGATTCTGCAAATTCTCTTACTCCTTTCTGACTTACTTTAAAAGGTTCTGCATTGGGAAATATTATACCGCCTTTCATTGGTCTTCCATAAAGCTCTGCATTTGCAAAATTAGCAAATCTTCCAAGTATATATCCTGAAGAGAAGGCTATTGCTCCGTAATCAGTTATCTTTCTGAAGTATTTCTTTATATTTGTGTGTTTAAGTTCGGTATTTATTATTATTGTTGGTGCAATAATTACTCCGAAAAATCCTCCGTGTATTGCCATTCCAGATCGGAAGAGCGTAGTG
>VH01794:64:AAHNC7YM5:1:1402:73750:12662 1:N:0:TAGAGACCCA+CCGCTGATGG
CTTAGTTTATGTTAATGAAATAAATACAATTCCAGGATTTACAGATATTTCTATGTTTTCTAAGATGTGTGAACATGATGGTCTTGATTATGGAGCTTTGATTGATAAATTGATAGCTTTAGCTTTTCAAAGTTATGCAAAGAGGAAGGAGAGGATTGATTTTAACCGTCTGGAAAACTAATTTAGTTTCAAATTTTTTAAATTTTCAATTTCCTTGTCATTTTGAAGTTTAAAAAAGGGATTTTGATTGTATTTTGCAGATTTAGATCGGAAGAGCACACGTCTGAACTCCAGTCACTAG
>VH01794:64:AAHNC7YM5:1:1402:73750:12662 2:N:0:TAGAGACCCA+CCGCTGATGG
AAATCTGCAAAATACAATCAAAATCCCTTTTTTAAACTTCAAAATGACAAGGAAATTGAAAATTTAAAAAATTTGAAACTAAATTAGTTTTCCAGACGGTTAAAATCAATCCTCTCCTTCCTCTTTGCATAACTTTGAAAAGCTAAAGCTATCAATTTATCAATCAAAGCTCCATAATCAAGACCATCATGTTCACACATCTTAGAAAACATAGAAATATCTGTAAATCCTGGAATTGTATTTATTTCATTAACATAAACTAAGAGATCGGAAGAGCGTCGTGGAAGGAAAGAGTGTCCGC
>VH01794:64:AAHNC7YM5:1:1402:49721:12681 1:N:0:TAGAGACCCA+CCGCTGATGG
CTTTTTTATTATGAAAAAGCTTTTGATTATTCCAAATATGACCTTAAAAAAGTCAGTAAAATTTTGCAGTGAAAAATATCTTCTGAGTTTTCCTGATGGAATTGCGATAAATTTGATATACACGTGATCTTTTATGATCTTGTCTTCCAATTACAATTTTTGACAAAAAAGAAAATAGGTATGATTTTTCATATTCAGGCCTCAAAACAGCATGTATACATCAACTTGAAAAGTTTAAAGACAAAAATGAAAACATAACAAAAAATAATATTGCTGCAAGCTTCCAAAGAGTAGCTTTTGA
>VH01794:64:AAHNC7YM5:1:1402:49721:12681 2:N:0:TAGAGACCCA+CCGCTGATGG
TTTTCAAAAGCTACTCTTTGGAAGCTTGCAGCAATATTATTTTTTGTTATGTTTTCATTTTTGTCTTTAAACTTTTCAAGTTGATGTATACATGCTGTTTTGAGGCCTGAATATGAAAAATCATACCTATTTTCTTTTTTGTCAAAAATTGTAATTGGAAGACAAGATCATAAAAGATCACGTGTATATCAAATTTATCGCAATTCCATCAGGAAAACTCAGAAGATATTTTTCACTGCAAAATTTTACTGACTTTTTTAAGGTCATATTTGGAATAATCAAAAGCTTTTTCATAATAAAA
>VH01794:64:AAHNC7YM5:1:1402:29271:13665 1:N:0:TAGAGACCCA+CCGCTGATGG
GGAAGTTAAGCTTGTTGGTTTATAAATAGTTATTGGTATTTTATGGTTTAATGCTTTGTCGATAAGCTCGTCTTTATAAATTGAACCTATACTTTGTAAATTTATATTTAAATAGTTTTTAGCAGATTTTAGTATCTTTTCAATTTTTTAGATCGGAAGAGCACACGTCTGAACTCCAGTCACTAGAGACCCAATCTGGGGGGGGGGGGGGGGGGGGGGGGGGGGGGGGGGGGGGGGGGGGGGGGGGGGGGGGGGGGGGGGGGGGGGGGGGGGGGGGGGGGGGGGGGGGGGGGGGGGGGGG
>VH01794:64:AAHNC7YM5:1:1402:29271:13665 2:N:0:TAGAGACCCA+CCGCTGATGG
AAAAAATTGAAAAGATACTAAAATCTGCTAAAAACTATTTAAATATAAATTTACAAAGTATAGGTTCAATTTATAAAGACGAGCTTATCGACAAAGCATTAAACCATAAAATACCAATAACTATTTATAAACCAACAAGCTTAACTTCCAGATCGGAAGAGCGTCGTGTAGGGAAAGAGTGTCCGCTGATGGGTGTAGATCTCGGTGGTCGCCGTATCATTAGAAGAGTGGGGGGGGGGGGGGGGGGGGGGGGGGGGGGGGGGGGGGGGGGGGGGGGGGGGGGGGGGGGGGGGGGGGGGGG
>VH01794:64:AAHNC7YM5:1:1402:37962:14555 1:N:0:TAGAGACCCA+CCGCTGATGG
GAAAATTTGGATTCTGATTCTGATCTTAATTTAGAAAATTTTGATTTTGGCCTTACAGGAGATGGTTTTGAGAATAATATTGATGAGAGGAATGAAATTGAAGAACATGTCCTTAATGATAAAGATACTGTCAGTCGAGATGCTTTCGATTTAGATAATATTTCTGTTGATATTTTTATTCTTCAAAATTGCAATATCAAACAGCAAATTGCTGTTTGAGATCGGAAGAGCACACGTCTGAACTCCAGTCACTAGAGACCCAATCTGGGGGGGTGGGGGGGGGGGGGGGGGGGGGGGGGGG
>VH01794:64:AAHNC7YM5:1:1402:37962:14555 2:N:0:TAGAGACCCA+CCGCTGATGG
CAAACAGCAATTTGCTGTTTGATATTGCAATTTTGAAGAATAAAAATATCAACAGAAATATTATCTAAATCGAAAGCATCTCGACTGACAGTATCTTTATCATTAAGGACATGTTCTTCAATTTCATTCATCTAATCAATATTATTCTCAAAACCATCTCCTGTAAGGCCAAAATCAAAATTTTCTAAATTAAGATCAGAATCAGAATCCAAATTTTCAGATCGGAAGAGCGTCGTGTAGGGAAAGAGTGTCCTCTGAGGGGTGTAGATCTAGGTGGGCGACGTATCATTAAAAGGGGGGG
>VH01794:64:AAHNC7YM5:1:1402:40746:17187 1:N:0:TAGAGACCCA+CCGCTGATGG
AATTAAATCTATAACCTTAGCATACTCCATATTTCCTTAATCCTTAGTAATAAAATTACGAATATAACTATTCACAGCTAAGAGATGGTCATTATAAGCTGAAGAAAATTTATGAGTTCCAACTTTAGGATCTTTTATAACAAAAAATAAATACTCTGTGTTAGCTGGAAAAAAAGCGGCCTTCAAAGATATAATCCCAGCGTTAGAAATTGGACCTGGAGGATAACCTTTATTAATATAGGTATTATATGCAGAATTAATCTCTAAATCTGAAAAATAAATTCTTGTAGGATGAGTTTTT
>VH01794:64:AAHNC7YM5:1:1402:40746:17187 2:N:0:TAGAGACCCA+CCGCTGATGG
CGAATTTTTGTTGGTAATTTTTTTAGCAAACTTGGTTCTATTGGAATAGAGCATAAATCTTATTCTAGTGGAGAGTTTTATAATAAATTGATAGTTGCTTCTATTGTTGAGCGTGAGTATCGAGTTAAGAGTGAAGCACCAGTAATGGCATCTGTTTTTTATAATAGGATAAATTCTAATATGGCCTTAAAATCTTGTGCTAAAATTGAGTATCTTATTACTGAAGAGCTCAGAAAAACTCATCCTACAAGAATTTATTTTTCAGATTTAGAAATTAATTCTGCATATAATACCTATATTA
>VH01794:64:AAHNC7YM5:1:1402:61480:18796 1:N:0:TAGAGACCCA+CCGCTGATGG
GTTGATATACATATAATAAGTCAAGGCTTAATCCCAATATAATAAGTAAAAAAACCATTACTATTTGAAAGGTTTTTGTTATGATGATTAAGTTGTGAAGGATTTTGAATTGTTCATACAACATATAGTTTGTTGTTAATATTGATATACATAATTCTGGTGAGAATATGATGAATGCTATCATAAACTTGATAGAAGAGTTATTTACAAATATTGTTCTCTCAGCAAATCCATATATTGTTAACAATATTAATATGCTAGATCGGAAGAGCACACGTCTGAACTCCAGTCACTAGAGACC
>VH01794:64:AAHNC7YM5:1:1402:61480:18796 2:N:0:TAGAGACCCA+CCGCTGATGG
AGCATATTAATATTGTTAACAATATATGGATTTGCTGAGAGAACAATATTTGTAAATAACTCTTCTATCAAGTTTATGATAGCATTCATCATATTCTCACCAGAATTATGTATATCAATATTAACAACAAACTATATGTTGTATGAACAATTCAAAATCCTTCACAACTTAATCATCATAACAAAAACCTTTCAAATAGTAATGGTTTTTTTACTTATTATATTGGGATTAAGCCTTGACTTATTATATGTATATCAACAGATCGGAAGAGCGTCGTGTAGGGAAAGAGTGTCCGCTTAGG
>VH01794:64:AAHNC7YM5:1:1402:41067:25195 1:N:0:TAGAGACCCA+CCGCTGATGG
GTAAATTTTAATATAGGAAAACTATTACTAGTATAAATAACCTCACAGTTTCTTGTTAAACGACCAGACATACTTAACGAATTAATATCAAACACCAGAACTCTCCTCATCATGAATCCTACTTAAAAGTTCCATACGTCTTAAATCACAGATCGGAAGAGCACACGTCTGAACTCCAGTCACTAGAGACCCAATCTGGGGGGGGGGGGGTGGGGGGGGGGGGGGGGGGGGGGGGGGGGGGGGGGGGGGGGGGGGGGGGGGGGGGGGGGGGGGGGGGGGGGGGGGGGGGGGGGGGGGGGGG
>VH01794:64:AAHNC7YM5:1:1402:41067:25195 2:N:0:TAGAGACCCA+CCGCTGATGG
GTGATTTAAGACGTATGGAACTTTTAAGTAGGATTCATGATGAGGAGAGTTCTGGTGTTTGATATTAATTCGTTAAGTATGTCTGGTCGTTTAACAAGAAACTGTGAGGTTATTTATACTAGTAATAGTTTTCCTATATTAAAATTTACAGATCGGAAGAGCGTCGTGTCGGGAAAGAGTGTCCGCTGATGGGTGTAGATCTCGGTGGTCGCCGTATAAGTAAAAAGGGGGGGGGGGGGGGGGGGGGGGGGGGGGGGGAGGGGGGGGGGGGGGGGGGGGGGGGGGGGGGGGGGGGGGGGGG
>VH01794:64:AAHNC7YM5:1:1402:22170:26482 1:N:0:TAGAGACCCA+CCGCTGATGG
AAAAAGTATTACTTGTCGACCTTGACCTTGGCGGTTCAAATTTACACTCTATGCTAAATATCATACCTAAAAAGAGTATTGGAACTTTTCTTAAAACAAAAATTCCCTTTAAAGACGTAATAATTGAATCAGGAATAAAAAATTTAAGCTTTATTGCAGGAGATTCAGATATTCCTGAACTTGCAAATATAGCTATCTTTCAAAAGAAAAAAATAATAAATAACTTAAAGAAGTTAAACTATGATTACCTAATAATTGACCTTGGTGCTGGCACAACATTTAATACAATAGATTTCTTTTT
>VH01794:64:AAHNC7YM5:1:1402:22170:26482 2:N:0:TAGAGACCCA+CCGCTGATGG
TAAATTTTTCATAACTTTCAGGATCATAATTTTCTATTTTGAGTAATAGATTAGGTATATATATTCTTTGTAAATCGCTAGAGTCTTTTTTTATGTCAGATATTAGTTTGTATGCTTTTGTCTCTTTTGTAAATATTTTTGATATAAGCCTAAAGATTGCATTTTCTAAGAATAAATAAGCATTCATTGTTGCTGTTACTGTTGGGATCGTTATTATTACTCCGCGATTTGAAATTAAAAAGAAATCTATTGTATTAAATGTTGTGCCAGCACCAAGGTCAATTATTAGATAATCATAGTT
>VH01794:64:AAHNC7YM5:1:1402:34819:26937 1:N:0:TAGAGACCCA+CCGCTGATGG
ACTGTATTTAGTTACTGTATATCTTATGTATGAGCCATTTCCTTCACCTAGTCTTAATAAAGTTTTTTTAATAATGCCTTTATTGCATAGAAATGCCAAATCTTTTCTTAAAGTTCTAAGTGTAATTTGTTTAAGACCATCTTTAAATAGAAAAATGTTTAATATATTTAGAATGAATGTTTGATTATACTTAATTGCCTTATTCTGAAAGTATCTAAGTATTGATAGTATTTTGTAAAGATCGGAAGAGCACACGTCTGAACTCCAGTCACTAGAGACCCAATCTGGGGGGGGGGGGGGG
>VH01794:64:AAHNC7YM5:1:1402:34819:26937 2:N:0:TAGAGACCCA+CCGCTGATGG
TTACAAAATACTATCAATACTTAGATACTTTCAGAATAAGGCAATTAAGTATAATCAAACATTCATTCTAAATATATTAAACATTTTTCTATTTAAAGATGGTCTTAAACAAATTACACTTAGAACTTTAAGAAAAGATTTGGCATTTATATGCAATAAAGGCATTATTAAAAAAACTTTATTAAGACTAGGTGAAGGAAATGGCTCATACATAAGATATACAGTAACTAAATACAGTAGATCGGAAGAGCGTCGTGGAGGGAAAGAGGGTCCACTTGGGGGTGTCAATTTCGGTGGTTGT
>VH01794:64:AAHNC7YM5:1:1402:48604:30837 1:N:0:TAGAGACCCA+CCGCTGATGG
CGGTATCTGATGTATAGTGTATTGCTAGGAAAAGTCCTGTTAAGATTTGGACTGCAAGGCAGACTCCTAAGAGAGAGCCGAAGTTTCATCAAGAGGAAATATTTGATGGGGCTGGTAAATCAATAAATGCATCATTGATAATTTTAATTAGGGGGTGAGATTTTCGGATGTTGGTCATTATGGTTCTTATAGTTGAGTATACAACGATGATTTTTCATGTCATAGGCCATGGAGTTAAACCATGTAGGAATAATGATAACATATATTATGTTTATTTTAAGTGTATTTTTCGTGGTTGGTT
>VH01794:64:AAHNC7YM5:1:1402:48604:30837 2:N:0:TAGAGACCCA+CCGCTGATGG
AATAAATCAAAAACACTATCAAACCCAGAAAAGACCCATCAAAATTTATAACAATACCACAACCTACCCCACCACTAACAATCAAACCAACTCCCCAATAAATCGGTGAAGGCTTTGAAGAAAACCCCACAAAACCAACCACGAAAAATACACTTAAACTAAACATAATATATGTTATCATTATTCATACATGGTTTAACTACATGGCCTATGACATGAAAAATCATCGTTGTATACTCAACTATAAGACCCCTAATGACCAACATCCGAAAATCTCACCCCCCAATTAAAATTCTCAATG
>VH01794:64:AAHNC7YM5:1:1402:50100:33468 1:N:0:TAGAGACCCA+CCGCTGATGG
GCATTAAATGACCCTTATTCGCAATATTTGACAAAAGAAGATTTAGTAGAAATTTCAAAGACTACTGAAGGAAACTATGTTGGAATTGGAGTTTCTATTGTTAAGAAAAATGTTCCTGTAAAATCTGATAGTTCTGTTATTGATGCTTCTTATGTAATGATTGTTACTGCTTTTGAAGAGGGGCCTGCTTATAAGGCTGGAGTTAAGTCTGGTGATTACATTACGGATATTGATGGTAAGAGTACTACTTTAATGACAATAGAACAGATCGGAAGAGCACACGTCTGAACTCCAGTCACTA
>VH01794:64:AAHNC7YM5:1:1402:50100:33468 2:N:0:TAGAGACCCA+CCGCTGATGG
GTTCTATTGTCATTAAAGTAGTACTCTTACCATCAATATCCGTAATGTAATCACCAGACTTAACTCCAGCCTTATAAGCAGGCCCCTCTTCAAAAGCAGTAACAATCATTACATAAGAAGCATCAATAACAGAACTATCAGATTTTACAGGAACATTTTTCTTAACAATAGAAACTCCAATTCCAACATAGTTTCCTTCAGTAGTCTTTGAAATTTCTACTAAATCTTCTTTTGTCAAATCTTGCGAATAAGGGTCATTTAATGCAGATCGGAAGAGCGTCGTGTCGGGAAAGAGTGTCCA
>VH01794:64:AAHNC7YM5:1:1402:33834:48102 1:N:0:TAGAGACCCA+CCGCTGATGG
ACTTAAAGTCTTACCTACCGCACTAGCAGCAACTCCTTTAGCAGACTCAGCTTCAGTCTTATTCGCAGCAGTATCTTTTACAATAAATTTACCATCCTTAGCCATTGCCCGCAGTGCAATAGCTGCAGCAATAATTGCATCTTTCTTTGCAGAATCTCCAAGTTGATCCTCATTATCAGTAGAAGTACCCTTAGCTAAAGCCAAAGCAGCTGCATCAGTAGCATCCTTAACTTTACCATCTTTCTTAGCATCAGCATTAGCAACAGCAATAGCTTGCAAGATGTCAGCACCAGTTACCGCC
>VH01794:64:AAHNC7YM5:1:1402:33834:48102 2:N:0:TAGAGACCCA+CCGCTGATGG
CAGATAAAACTACCCCTGTTGATGATGATAAAAAGAATATTGGTAAGTTATTTGGGGCTAACAATGAGGCTGATAAGGGAGCTGAAGAGAAACATGTAGCGGCTGCTAGTGCATCAATAGGGGCGGTAACTGGTGCTGACATCTTGCAAGCTATTGCTGTTGCTAATGCTGATGCTAAGAAAGATGGTAAAGTTAAGGATGCTACTGATGCAGCTGCTTTGGCTTTAGCTAAGGGTACTTCTACTGATAATGAGGATCAACTTGGAGATTCTGCAAAGAAAGATGCAATTATTGCTGCAGC
>VH01794:64:AAHNC7YM5:1:1402:31278:49257 1:N:0:TAGAGACCCA+CCGCTGATGG
TCTCTCTATAATTCTTGCACCAAACTTACCTAAAAATCTTAAAATCTTGTAAGTAATTACTAAAAATAAAACCATAAACATAAATCTCATAAAGGTACCCTTAAACAGCATTTAAAATAGGAGTAGACCATTCATTATCTACATTTGAATTACTACTAAAAGTAAAGTCTATAAAAATACCTAAAAACTTAAACCTATCCTTAATAGCTCTCTTACTCATATCTAAATTAAACAGATTCCCACCAAAGTCATAATTTATAAGATCGGAAGAGCACACGTCTGAACTCCAGTCACTAGAGAC
>VH01794:64:AAHNC7YM5:1:1402:31278:49257 2:N:0:TAGAGACCCA+CCGCTGATGG
TATAAATTATGACTTTGGTGGGAATCTGTTTAATTTAGATATGAGTAAGAGAGCTATTAAGGATAGGTTTAAGTTTTTAGGTATTTTTATAGACTTTACTTTTAGTAGTAATTCAAATGTAGATAATGAATGGTCTACTCCTATTTTAAATGCTGTTTAAGGGTACCTTTATGAGATTTATGTTTATGGTTTTATTTTTAGTAATTACTTACAAGATTTTAAGATTTTTAGGTAAGTTTGGTGCAAGAATTATAGAGAGAAGATCGGAAGAGCGTCGTGTAGGGAAAGAGTGTCCACTGAT
>VH01794:64:AAHNC7YM5:1:1402:41030:53782 1:N:0:TAGAGACCCA+CCGCTGATGG
AGTCTTTTTGTCCTAACCAAAAAAATTCGATATTTGTATCAAGTTCTCTTAGTTTTGAAATTATTGCTATTCCTGGGAAAACATGCCCTCCTGTACCTCCTCCTGTAAAAAATATTCTTTTCTTAGTTTTCATATACCTCTTTTATATACATTGTAATTTAACAGTGCATTTTAATGCAAATATTATACATATTTTTACTTTTACAGTGATTCTTCTAAATTTTATTGAATTTAAAAAAATGTTAGAAGTTCATATTATATCAAATTGTGTTTTTCTCTAAAATCATGGTTTGAGATCGGA
>VH01794:64:AAHNC7YM5:1:1402:41030:53782 2:N:0:TAGAGACCCA+CCGCTGATGG
CAAACCATGATTTTAGAGAAAAACACAATTTGATATAATATGAACTTCTAACATTTTTTTAAATTCAATAAAATTTAGAAGAATCACTGTAAAAGTAAAAATATGTATAATATTTGCATTAAAATGCACTGTTAAATTACAATGTATATAAAAGAGGTATATGAAAACTAAGAAAAGAATATTTTTTACAGGAGGAGGTACAGGAGGGCATGTTTTCCCAGGAATAGCAATAATTTCAAAACTAAGAGAACTTGATACAAATATCGAATTTTTTTGGTTAGGACAAAAAGACTAGATCAGA
>VH01794:64:AAHNC7YM5:1:1403:25957:1417 1:N:0:TAGAGACCCA+ACGCTGATGG
GTAGGTGGAATTGACATCTTTTTGGTAGTCTCTAAAGAACCCAAGGTATGAAAATATTGTTGCAATTAGTATTACCATTATTGATGGTAGTACTATCATTATTTTAAATGGGATAGCAAGGATAATTCTTTTAAGTTTATTATCTTTCTTTTTTGTTCGTCTTCTAAGAATTATTGTCTTTATGGTTTTCATGGTAGTTGCTATTAAGAAAAATAAAAATATGGATCCTGTAGATCGGAAGAGCACACGTCTGAACTCCAGTCACTAGAGACCCAATCTGGGGGGGGGGGGGGGGTGGGGG
>VH01794:64:AAHNC7YM5:1:1403:25957:1417 2:N:0:TAGAGACCCA+ACGCTGATGG
ACAGGATCCATATTTTTATTTTTCTTAATAGCAACTACCATGAAAACCATAAAGACAATAATTCTTAGAAGACGAACAAAAAAGAAAGATAATAAACTTAAAAGAATTATCCTTGCTATCCCATTTAAAATAATGATAGTACTACCATCAATAATGGTAATACTAATTGCAACAATATTTTCATACCTTGGGTTCTTTAGAGACTACCAAAAAGATGTCAATTCCACCTACAGATCGGAAGAGCGTCGTGTCGGGAAAGAGTGTCCGCTGATGGGTGTCGATCTCGGTGGTCGGAGTAGCA
>VH01794:64:AAHNC7YM5:1:1403:21659:1511 1:N:0:TAGAGACCCA+CCGCTGATGG
CTTTAAGTTGTCTATATCTTGATCGAGCCTTTTCTTTATCGGAAATATCCTCAATTTGAGTGACATCGCCCACCCTGCTTTTAATAGTATTAAGTATATCCATCTTCATCTTCATCTTCATTCCTTCAACATAAATATTTGTAAACTGGTTTACAAATATTTATGTTGTTTTTATATTTTCAATACCTTCAATAACTTCAGCAACCTTTAAATATTCATTATAATACCGTTCGCTCTCCTGAGGCTCTAATCTATAAGTAACCATCTTCTGAATAGCAACACTTCAGATCGGAAGAGCACA
>VH01794:64:AAHNC7YM5:1:1403:21659:1511 2:N:0:TAGAGACCCA+CCGCTGATGG
GAAGTGTTGCTATTCAGAAGATGGTTACTTATAGATTAGAGCCTCAGGAGAGCGAACGGTATTATAATGAATATTTAAAGGTTGCTGAAGTTATTGAAGGTATTGAAAATATAAAAACAACATAAATATTTGTAAACCAGTTTACAAATATTTATGTTGAAGGAATGAAGATGAAGATGAAGATGGATATACTTAATACTATTAAAAGCAGGGTGGGCGATGTCACTCAAATTGAGGATATTTCCGATAAAGAAAAGGCTCGATCAAGATATAGACAACTTAAAGAGATCGGAAGAGCGTC
>VH01794:64:AAHNC7YM5:1:1403:31941:3120 1:N:0:TAGAGACCCA+CCGCTGATGG
CCTTAATAATCTCTCCATCAACATGTTCAAACTCAACTATTTTGCCCAATAAATCCAAATCTTTATTTATACCAAGAACAGATGAGAGCCTCTCAAAAGATTTACTCATATTTGTCATTTGTTCAAGAGCTGAGAATTGTGCCATTTGCGAAATAAACTCTTTATCTTTCATTGGGTAATAACACATAAATAGCTATAAGACAAGTGAGAACAATAAATATAGTAAATATAAGTAGGAGAAATAAAGATTGAGAGGGACTTTGTTGAGAGGTGGACATGCCCTGTCAATATAGGCTGTCAG
>VH01794:64:AAHNC7YM5:1:1403:31941:3120 2:N:0:TAGAGACCCA+CCGCTGATGG
TGGTTATAGAGAGAGAACACATGAGCACAGAGGCAAGTGCAGGTCAAGGAGCAAGAGAGCACAAAAAGAAGAGGGAACTTGTGAAATTTACCCTTCCAAGATTTGAGCATTTGCAGTGGTTCCACCCTCCTAGCCAATCCGTTGTTCCCAGGCAAGACTGACAACAAGCACCTACACTGCCTCAACAAAACTTCACAGCCAATGTGCACATCTTTCACTTTGTTTAATCCCTTACTCCAGTGATCTGCAGGGAATGGACCACTGGTTCCATGGAGAGCATGAAAATATAGCTTCTTGTCTG
>VH01794:64:AAHNC7YM5:1:1403:12740:6982 1:N:0:TAGAGACCCA+CCGCTGATGG
CCGACCAAGATTATTACCCTTAACACCTCTTTGTATCTTAGAATTAGATATTTCCTTAGCTCGGTCTATACCGACTAAATTGTCAATATGATCAATTGTACCCATCTATCCTCCATTTTAAACAACAAAATTAATACTTTTTTCTAAATCAACAGAAATCTCAACATTATCCTCAACAGATCGGAAGAGCACACGTCTGAACTCCAGTCACTAGAGACCCAATCTGGGGGGGGGGGGGGGGGGGGGGGGGGGGGGGGGGGGGGGGGGGGGGGGGGGGGGGGGGGGGGGGGGGGGGGGGGGG
>VH01794:64:AAHNC7YM5:1:1403:12740:6982 2:N:0:TAGAGACCCA+CCGCTGATGG
GTTGAGGATAATGTTGAGATTTCTGTTGATTTAGAAAAAAGTATTAATTTTGTTGTTTAAAATGGAGGATAGATGGGTACAATTGATCATATTGACAATTTAGTCGGTATAGACCGAGCTAAGGAAATATCTAATTCTAAGATACAAAGAGGTGTTAAGGGTAATAATCTTGGTCGGAGATCGGAAGAGCGTCGTGTAGGGAAAGAGTGTCCGCTGATGGGTGTAGATCTCGGTGGTTGCAGGATCATTAGAAAGGGGGGGGGGGGGGGGGGGGGGGGGGGGGGGGGGGGGGGGGGGGGGG
>VH01794:64:AAHNC7YM5:1:1403:65740:7039 1:N:0:TAGAGACCCA+CCGCTGATGG
TTAGAAAGTAAACCCATTTGTAATAAAAATATTTTTTTTGTTAAATTTAACAAAAAAAATATATCAAAAGTTTTGACAAAAACAATTTTTGTTATATTATTTTATTTATAAAACTTAATAGGAGATTAAATATGACAAAAACAAATGAACAAAAATTAGAGGTGGGGATGCAACAATTTGGTTTGTACAGGCAAATGGTATTTAAGGGTTTTGAATCATTTGCATATCAAAGTCAAGAAAATCTTAAAGGTAAACAAAAACAGTTAAGTAAAATGAGCAGGATAGGACGTAAGTTACCAAA
>VH01794:64:AAHNC7YM5:1:1403:65740:7039 2:N:0:TAGAGACCCA+CCGCTGATGG
TATTTGAAGAAGTATTTATTTTCTAAAAAGTTACCACTCATGGTGTATTCAAAAGCTGCACTCTTTAAGTAAAGATTATCACTAACTTTGATCTCAAGTAACTCGGCGTCTACCGCACTGTTTACAAACCAGCCATCAATTGTTGAACCAACTAATGTCTAACAGCCCTTAAATTTTTTAAAGTAATTATATTTGTCAATACCGTCTGCATATTTGTTTTTATGTAATACATCAATATTATCCGCATTCATACGAACAAATTCTATAAATCCGAGATGTTCTAGGTCATTTCCCTTTACAA
>VH01794:64:AAHNC7YM5:1:1403:24499:7569 1:N:0:TAGAGACCCA+CCGCTGATGG
CTGAGGTTAAACTTGATGATAATAGGGAGACTATACAAAAGATAGCTTCTTTTATTGGGTTTTTGGATAATCAAGGGTATAATTTTAAAATCGAAGGACATACAGACAATGTTGATGTTAATATAAATGGAATTGGAAAATTATTAGGTGCCCCACTTTGACTTACTACCATCTTAGAAACAAAATAAGCAACTATTATCATAATAACAACAGTAAATAGTCCTATTGCTAATATTTGCAAAATTTTTATTATAATATCAGGTAGCAAGCCCATTCTTTTATTATCCGCACCACCTACATC
>VH01794:64:AAHNC7YM5:1:1403:24499:7569 2:N:0:TAGAGACCCA+CCGCTGATGG
TGATTACTAGTGATGCTTCTTTGAGTTCTACTAAAGGTATTAGTCAATAATGATGTTTTAGTAATGAAAGAAGAAATTTATAGGAGGGTAATATGCCTGAGAGAGATAATGGTAGTATAGATGTAGGTGGTGCGGATAATAAAAGAATGGGCTTGCTACCTGATATCATAATAAAAATTTTGCAAATATTAGCAATAGGACTATTTACTGTTGTTATTATGATAATAGTTGCTTATTTCGTTTCTAAGATGGTAGTAAGTCAAAGTGGGGCACCTAATAATTTTCCAATTCCATTTATATT
>VH01794:64:AAHNC7YM5:1:1403:63127:8554 1:N:0:TAGAGACCCA+CCGCTGATGG
ATCGAATTTTAGTATTTAAAAATATGGGAAAGGATAATGTTTCAATAGATGCTAAGGCTCAAATAAGGGAATTGATGTTTTTAAATATGCAGAGAGAAAACTTGAGGATATATTTGAATGGATAGTATAGAGAATAAAGACTTACAGGTTTTTAAGAAGAAGAATTCAAAAATAATAAAGGCCATCTTAAGTCATTTGGGAGAGATCGGAAGAGCACACGTCTGAACTCCAGTCACTAGAGACCCAATCTGGGGGGGGGGGGGGGGGGGGGGGGGGGGGGGGGGGGGGGGGGGGGGGGGGG
>VH01794:64:AAHNC7YM5:1:1403:63127:8554 2:N:0:TAGAGACCCA+CCGCTGATGG
CTCCCAAATGACTTAAGATGGCCTTTATTATTTTTGAATTCTTCTTCTTAAAAACCTGTAAGTCTTTATTCTCTATACTATCCATTCAAATATATCCTCAAGTTTTCTCTCTGCATATTTAAAAACATCAATTCCCTTATTTGAGCCTTAGCATCTATTGAAACATTATCCTTTCCCATATTTTTAAATACTAAAATTCGATAGATCGGAAGAGCGTCGTGTAGGGAAAGAGTGTCCGCTGATGGGTGTAGATCTCGGTGGTCGCAGTATCATTAAAAAGGGGGGGGGGGGGGGGGGGGGG
>VH01794:64:AAHNC7YM5:1:1403:24461:11280 1:N:0:TAGAGACCCA+CCGCTGATGG
CCATTAAAACGGTAACTAATTAGGCACTGCAATAATGCTGTCTTTAATTCTATTTTTAAGGATTCTAAAGCATCATTAATATTAATAACAGTATTAATACTATTTAAGGTGATTCCATTCTTAAGTGTGTCCTCTGCTACATTTGAAATGTAGTTTCTAAAAAATATTGAATATTTATATAATTCTAAAGGACAGATCTTATTTGATCGTTTCTTTAGTTCATCAAAATAATACAAATTTATTCCTTTAATTTCAGTTTGCCTATAGATTGTAGCAAAAATATAAGTTTTTGTCAAAATAA
>VH01794:64:AAHNC7YM5:1:1403:24461:11280 2:N:0:TAGAGACCCA+CCGCTGATGG
ATAAAATGTAGACATCTCTGCTAGATACTTTTTTGTTTATTTTATTTTGACAAAAACTTATATTTTTGCTACAATCTATAGGCAAACTGAAATTAAAGGAATAAATTTGTATTATTTTGATGAACTAAAGAAACGATCAAATAAGATCTGTCCTTTAGAATTATATAAATATTCAATATTTTTTAGAAACTACATTTCAAATGTAGCAGAGGACACACTTAAGAATGGAATCACATTAAATAGTATTAATACTGTTATTAATATTAATGATGCTTTAGAATCATTAAAAATAGAATTAAAG
>VH01794:64:AAHNC7YM5:1:1403:23514:14044 1:N:0:TAGAGACCCA+CCGCTGATGG
GTATTGCCCAGTCTTTAAAATCAAATAGTGATATTGATATTAAAAATATTGATTTAGACGAGCTTAGTGATATTATCAGGGATTTTTTGAAAAATAATTTTGTATATGAAGAGTTGTGTGATGTAGATTTTAAGTTCGAATTTTTAGAATTTGTAAGATCGGAAGAGCACACGTCTGAACTCCAGTCACTAGAGACCCAATCTGGGGGGGGGGGGGGGGGGGGGGGGGGGGGGGGGGGGGGGGGGGGGGGGGGGGGGGGGGGGGGGGGGGGGGGGGGGGGGGGGGGGGGGGGGGGGGGGGG
>VH01794:64:AAHNC7YM5:1:1403:23514:14044 2:N:0:TAGAGACCCA+CCGCTGATGG
TACAAATTCTAAAAATTCGAACTTAAAATCTACATCACACAACTCTTCATATACAAAATTATTTTTCAAAAAATCCCTGATAATATCACTAAGCTCGTCTAAATCAATATTTTTAATATCAATATCACTATTTGATTTTAAAGACTGGGCAATACAGATCGGAAGAGCGTAGTGTCAGGAACGAGTTTCCGCTTATGGGTGTAGATCTCGGTGGTCGAAGGATGATTGAAGGGGGGGGGGGGGGGGGGGGGGGGGGGGGGGGGGGGGGGGGGGGGGGGGGGGGGGGGGGGGGGGGGGGGGG
>VH01794:64:AAHNC7YM5:1:1403:20333:17868 1:N:0:TAGAGACCCA+CCGCTGATGG
TGAGAGAACAATATTTGTAAATAACTCTTCTATCAAGTTTATGATAGCATTCATCATATTCTCACCAGAATTATGTATATCAATATTAACAACAAACTATATGTTGTATGAACAATTCAAAATCCTTCACAACTTAATCATCATAACAAAAACCTTTCAAATAGTAATGGTTTTTTTACTTATTATATTGGGATTAAGCCTTGACTTATTATATGTAAGATCGGAAGAGCACACGTCTGAACTCCAGTCACTAGAGACCCAATCTGGGGGGGGGGGGGGTGGGGGGGGGGGGGGGGGGGGG
>VH01794:64:AAHNC7YM5:1:1403:20333:17868 2:N:0:TAGAGACCCA+CCGCTGATGG
TACATATAATAAGTCAAGGCTTAATCCCAATATAATAAGTAAAAAAACCATTACTATTTGAAAGGTTTTTGTTATGATGATTAAGTTGTGAAGGATTTTGAATTGTTCATACAACATATAGTTTGTTGTTAATATTGATATACATAATTCTGGTGAGAATATGATGAATGCTATCATAAACTTGATAGAAGAGTTATTTACACATATTGTTCTCTAAAGATCGGAAGAGCGTCGTGTCGGGAAAAAGTGTCCGCTGATGGGTGTCGATCTCGGTGGTTGACGTAGCAGTAAGAAGGGGGGG
>VH01794:64:AAHNC7YM5:1:1403:71819:18001 1:N:0:TAGAGACCCA+CCGCTGATGG
AAAAATTCTCGTCTTGCATAATAAGCTTGAACGAGTCTCTCTATAATTCTTGCACCAAACTTACCTAAAAATCTTAAAATCTTGTAAGTAATTACTAAAAATAAAACCATAAACATAAATCTCATAAAGGTACCCTTAAACAGCATTTAAAATAGGAGAGATCGGAAGAGCACACGTCTGAACTCCAGTCACTAGAGACCCAATCTGGGGGGGGAGGGGTGGGGGGGGGGGGGGGGGGGGGGGGGGGGGGGGGGGGGGGGGGGGGGGGGGGGGGGGGGGGGGGGGGGGGGGGGGGGGGGGG
>VH01794:64:AAHNC7YM5:1:1403:71819:18001 2:N:0:TAGAGACCCA+CCGCTGATGG
CTCCTATTTTAAATGCTGTTTAAGGGTACCTTTATGAGATTTATGTTTATGGTTTTATTTTTAGTAATTACTTACAAGATTTTAAGATTTTTAGGTAAGTTTGGTGCAAGAATTATAGAGAGACTCGTTCAAGCTTATTATGCAAGACGAGAATTTTTAGATCGGAAGAGCGTCGTGTAGGGGAAGAGTGTCCGCTGATGGGTGTGGATCTCGGTGGTAGTCGGATCAGTAAAAGGGGGGGGGGGGGGGGGGGGGGGGGGGGGGGGGGGGGGGGGGGGGGGGGGGGGGGGGGGGGGGGGGG
>VH01794:64:AAHNC7YM5:1:1403:21999:19156 1:N:0:TAGAGACCCA+CCGCTGATGG
TGAGAGAACAATATTTGTAAATAACTCTTCTATCAAGTTTATGATAGCATTCATCATATTCTCACCAGAATTATGTATATCAATATTAACAACAAACTATATGTTGTATGAACAATTCAAAATCCTTCACAACTTAATCATCATAACAAAAACCTTTCAAATAGTAATGGTTTTTTTACTTATTATATTGGGATTAAGCCTTGACTTATTATATGTAAGATCGGAAGAGCACACGTCTGAACTCCAGTCACTAGAGACCCAATCTAGGGGGGGGGGGGGTTGGGGGGGGGGGGGGGGGGGG
>VH01794:64:AAHNC7YM5:1:1403:21999:19156 2:N:0:TAGAGACCCA+CCGCTGATGG
TACATATAATAAGTCAAGGCTTAATCCCAATATAATAAGTAAAAAAACCATTACTATTTGAAAGGTTTTTGTTATGATGATTAAGTTGTGAAGGATTTTGAATTGTTCATACAACATATAGTTTGTTGTTAATATTGATATACATAATTCTGGTGAGAATATGATGAATGCTATCATAAACTTGATAGAAGAGTTATTTACAAATATTGTTCTCTCAAGATCGGAAGAGCGTCGTGTAGGGAAAGAGTGTCCGCTGATGGGTGTAGATCTAGGTGGTCGAAGTGTCATTGAAAGAGGGGGG
>VH01794:64:AAHNC7YM5:1:1403:28381:21219 1:N:0:TAGAGACCCA+CCGCTGATGG
AGTTCCTTTCCCTTTCTCATGCTTAAACTATCTTCAAATGGTATTTCCCTTCCTATAGCTTTAAGTATTCGCTCTAGCATTAATTTCTCTAAAGCATCAGCTCCAATAAACATGCTTCCAACTTCACTAGCTCCCATACGCTTTAACGATTCTCTTTGCATACTAAAGTCAACCTTACTATTAAACTTAAAACATTCATTCTTACCAATTTTTGGTAACTTACGTCCTAGATCGGAAGAGCACACGTCTGAACTCCAGTCACTAGAGACCCAATCTGGGGGGGGGGGTTGTGGGGGGGGGG
>VH01794:64:AAHNC7YM5:1:1403:28381:21219 2:N:0:TAGAGACCCA+CCGCTGATGG
AGGACGTAAGTTACCAAAAATTGGTAAGAATGAATGTTTTAAGTTTAATAGTAAGGTTGACTTTAGTATGCAAAGAGAATCGTTAAAGCGTATGGGAGCTAGTGAAGTTGGAAGCATGTTTATTGGAGCTGATGCTTTAGAGAAATTAATGCTAGAGCGAATACTTAAAGCTATAGGAAGGGAAATACCATTTGAAGATAGTTTAAGCATGAGAAAGGGAAAGGAACTAGATCGGAAGAGCGTCGTGTCGGGAAAGAGTGTCCGCTGATGAGTGTAGATCTCGGTGGTCGCCGTGTCCTTC
>VH01794:64:AAHNC7YM5:1:1403:67009:22961 1:N:0:TAGAGACCCA+CCGCTGATGG
TCAAAACCAGAAAAACTTTTATCAAAATGCAAAGGATTTTTACGAACTAAATAAACATTATTATCTGTAAAAAAAGAATCTACTTCCATTGCTCACAAACCTCCTTAATTCTGCAGTATTGACAATGCACTCCTAAACATTGCTTTGCCACTATTAATGACAGTAGAATTTGCTTCATAAGCACGAGAAGCAGATATCATATCTACCATCTCTTCAACTGCATTCACATTAGGAAATTCCACATAACCCTTTAGATCACCAGATTTAGATCGGAAGAGCACACGTCTGAACTCCAGTCACT
>VH01794:64:AAHNC7YM5:1:1403:67009:22961 2:N:0:TAGAGACCCA+CCGCTGATGG
AAATCTGGTGATCTAAAGGGTTATGTGGAATTTCCTAATGTGAATGCAGTTGAAGAGATGGTAGATATGATATCTGCTTCTCGTGCTTATGAAGCAAATTCTACTGTCATTAATAGTGGCAAAGCAATGTTTAGGAGTGCATTGTCAATACTGCAGAATTAAGGAGGTTTGTGAGCAATGGAAGTAGATTCTTTTTTTACAGATAATAATGTTTATTTAGTTCGTAAAAATCCTTTGCATTTTGATAAAAGTTTTTATGGTTTTGAAGATCGGAAGAGCGTCGTGTAGGGAAAGAGTGTCC
>VH01794:64:AAHNC7YM5:1:1403:26468:23018 1:N:0:TAGAGACCCA+CCGCTGATGG
AAAAATAGAAGTATCAAGATAAGACTTACCTAAAGGAGTAACTGCTGCCATTATCTGGAAATCTTCAGTATTTAAATTCTGAATAACTTCAAGAATATCATCAATAATGATAACTCCTATCATTCGCCCTTCATTATCAACAACAGGAACACTTGAAATATCATGATTCTGAAAAAGAAGAGCAACATCTTCCTTTCCATCACTAACTTTAACAATATAAAATCCGCTACTCCTCATTATTGCAGAAATGATAACATTATCTGGTGATAATGTTAAGATCGGAAGAGCACACGTCTGAACT
>VH01794:64:AAHNC7YM5:1:1403:26468:23018 2:N:0:TAGAGACCCA+CCGCTGATGG
TAACATTATCAACAGATAATGTTATCATTTCTGCAATAATGAGGAGTAGCGGATTTTATATTGTTAAAGTTAGTGATGGAAAGGAAGATGTTGCTCTTCTTTTTCAGAATCATGATATTTCAAGTGTTCCTGTTGTTGATAATGAAGGGCGAATGATAGGAGTTATCATTATTGATGATATTCTTGAAGTTATTCAGAATTTAAATACTGAAGATTTCCAGATAATGGCAGCAGTTACTCCTTTAGGTAAGTCTTATCTTGATACTTCTATTTTTAGATCGGAAGAGCGTCGTGTAGGGAA
>VH01794:64:AAHNC7YM5:1:1403:53963:23169 1:N:0:TAGAGACCCA+CCGCTGATGG
ATAATTTTCTTTTTCTGTTAATATTTCATTTTTTATGTAGAGATCATTTAGAAGTAAATGATGATTGGTTATAATAATATCACATTCTAATATTTGTTTTCTTGCCTTTTTAAAAAAACATTTATTGTCATCAGGACAGGTAATACCTGAACATGTCTCAGGGTTTGCCGATACTTCTTACCAGATTTTCTCATCAATAAAGTTAAGTTCGTCTTTATCACCTGTTTGTGTGTTTTGTGACCAGTAGATTAGTGTTTGTAAATTTTTTTTATTAAATGTATATGTTAAAAGGTTCCTTTCA
>VH01794:64:AAHNC7YM5:1:1403:53963:23169 2:N:0:TAGAGACCCA+CCGCTGATGG
GAAAGAAAATAAGTAAAGCCCTTGAAAATGAAAATTTCTTAGTTATTGAAGCACCAACAGGAACGGGAAAAAGTTTTGCATACTTAATTGCTCCTATTGACTTCATTCAAAAAACACAAGAAAAAATAATAATCTCTACAGCATCTATTAACCTTCAGGAACAATTAATAAAAAAAGATATCGAATCTCTAGAAAAAATCATTCCTTTTAAAATGAAGTTTGGAATAATTAAAGGAATGACAAACTACCTATGCCTTCGCAGGCTTAAAGAATTTGAAAGGAACCTTTTAACATATACATT
>VH01794:64:AAHNC7YM5:1:1403:18743:26009 1:N:0:TAGAGACCCA+CCGCTGATGG
TATCATTATAAATATGACATTTAAAAAGTGGATAATCAATGAAAATACACTTATTATAATAATATATGCTATTTGCAATTTCATTATATTAGTGTTCATTACAAAATTTAAAAAAACTAGTATCATACTTAGAAAAACGAAAGAAAATTACCATAAAATCATAAAACTATTTTTCATATTATTCCTAAGTACATATATCTATACTCTAATCACAAACAAAATGTTAACAGCATATGAAAAATTTACTAGATATATTGGATTTATAATCTTATAGTCTATGAAATTTTCATATGCTGAGATC
>VH01794:64:AAHNC7YM5:1:1403:18743:26009 2:N:0:TAGAGACCCA+CCGCTGATGG
CAGCATATGAAAATTTCATAGACTATAAGATTATAAATCCAATATATCTAGTAAATTTTTAATATGCTGTTAACATTTTGGTTGTGATTAGAGTAGAGATATATGTACTTAGGAATAATATGAAAAATAGTTTTATGATTTTATGGTAATTTTCTTTCGTTTTTCTAAGTATGATACTAGTTTTTTTAAATTTTGTAATGAACACTAATATAATGAAATTGCAAATAGCATATATTATTATAATAAGTGTATTTTCATTGATTATCCACTTTTTAAATGTCATATTTATAATGATAAGATT
>VH01794:64:AAHNC7YM5:1:1403:7211:26747 1:N:0:TAGAGACCCA+CCGCTGATGG
TAATAAATATCTCTCATAGGTATTTATCTCATAAGAATATGCATTCCTCTTATAACTCGCAATTGCATTCCTCTCTCTCATACTATAATAATCTTCTCTTAAGGTTTCTAATTTAATACCCACCTTACTCCCAAGCTTTTTTAAAAGAAGATCCCTTTGCGTATTAGTACTTGACAAACTTATCAAATTTATAAACATACCAACCATACTATTTAAATAGATCGGAAGAGCACACGTCTGAACTCCAGTCACTAGAGACCCAATCTGGGGGGGGGGGGGGTGGGGGGGGGGGGGGGGGGGG
>VH01794:64:AAHNC7YM5:1:1403:7211:26747 2:N:0:TAGAGACCCA+CCGCTGATGG
ATTTAAATAGTATGGTTGGTATGTTTATAAATTTGATAAGTTTGTCAAGTACTAATACGCAAAGGGATCTTCTTTTAAAAAAGCTTGGGAGTAAGGTGGGTATTAAATTAGAAACCTTAAGAGAAGATTATTATAGTATGAGAGAGAGGAGTGCAATTGCGAGTTATAAGAGGAATGCATATTCTTATGAGATAAATACCTATGAGAGATATTTATTAAGATCGGAAGAGCGTAGTGGAGGGAAAGGGTGTCCGCTGATGGGTTTAGATTTCTGTGGTTGTCGTCTTAGTCGAAAGGGGGG
>VH01794:64:AAHNC7YM5:1:1403:59814:29284 1:N:0:TAGAGACCCA+CCGCTGATGG
AAAAAATTTTCCTCATAAAAGATTATTCCAAGTCTAGATGTCGACAAATCTATATAAGAAAACGAATAATAATCTTTATAATCACTAATAGCTATCAAATAATTATTAATATCATCTTGCAAAAAATCATAGATGCTCCTGTTGTCACACTATCATCAATAAGTACAACCCTATTAAACTTAATATTTTTATACCTCAACTTTCAATTAACTCTATTCTCCAAATTCCTACGATCGGAAGAGCACACGTCTGAACTCCAGTCACTAGAGACCCAATCTGGGGGGGGGGTGTGTGGGGGGGG
>VH01794:64:AAHNC7YM5:1:1403:59814:29284 2:N:0:TAGAGACCCA+CCGCTGATGG
TAGTAATTTGGAGAATAGAGTTCATTTAAAGTTGAGGTATAAACATATTAAGTTTAATAGGGTTGTACTTATTGATGATATTGTGACAACAGGAGCATCTATGATTTTTTGCAAGATGATATTACTAATTATTTGATAGCTATTAGTGATTATAAAGATTATTATTCGTTTTCTTATATCGATTTGTCGACATCTAGACTTAGAATAATCTTTTATGAGGAAAATTTTTTAGCTCGGAAGAGCGTCGTGTAGGGAAAGAGTGTCCGTTTACGTGTGTAAACCCCGGTGGTCGCCGTATCAC
>VH01794:64:AAHNC7YM5:1:1403:35728:31329 1:N:0:TAGAGACCCA+CCGCTGATGG
CTGTAAGTCTTTATTCTCTATACTATCCATTCAAATATATCCTCAAGTTTTCTCTCTGCATATTTAAAAACATCAATTCCCTTATTTGAGCCTTAGCATCTATTGAAACATTATCCTTTCCCATATTTTTAAATACTAAAATTCGATTCTCCACTTTCCTTTTTTTAATTGCAAACAAAATTTGTTTAACCATCTCATCATCCACTTCAGATCGGAAGAGCACACGTCTGAACTCCAGTCACTAGAGACCCAATCGGGGGGGGCGGGGATGGGGGGGGAAGAGGGGGGGGGGGGGGGGGGG
>VH01794:64:AAHNC7YM5:1:1403:35728:31329 2:N:0:TAGAGACCCA+CCGCTGATGG
GAAGTGGATGATGAGATGGTTAAACAAATTTTGTTTGCAATTAAAAAAAGGAAAGTGGAGAATCGAATTTTAGTATTTAAAAATATGGGAAAGGATAATGTTTCAATAGATGCTAAGGCTCAACTAAGGGAATTGATGTTTTTAAATATGCAGAGAGAAAACTTGAGGATATATTTGAATGGATAGTATAGCGAATAAAGACTTACAGAGATCGGAAGAGCGTCGTGTCGGGAAAGAGTGTCCGCCGATGGGTGTAGATCTCGGTGGTCGGCGTATCATCGAAAAGAGGGGGGGGGTGGGG
>VH01794:64:AAHNC7YM5:1:1403:60457:33260 1:N:0:TAGAGACCCA+CCGCTGATGG
GGACATAAAATAGGACAAGTACCAGGCCTTCCACAAAAATTTAAAGCAGATGAAAATTTATTAAACAAATTTGTTAATATTACTGAAAACAAACTTAAAAATATTAATGTTCATATTGGTCTAATACTTACAGGTGATCAATTTATTGGAGATAAAAAACAATTAAAAGAAATTAAAAATAACTTTGCAGATAGATCGGAAGAGCACACGTCTGAACTCCAGTCACTAGAGACCCAATCTGGGGGGGGGGGGGGGGGGGGGGGGGGGGGGGGGGGGGGGGGGGGGGGGGGGGGGGGGGGGG
>VH01794:64:AAHNC7YM5:1:1403:60457:33260 2:N:0:TAGAGACCCA+CCGCTGATGG
ATCTGCAAAGTTATTTTTAATTTCTTTTAATTGTTTTTTATCTCCAATAAATTGATCACCTGTAAGTATTAGACCAATATGAACATTAATATTTTTAAGTTTGTTTTCAGTAATATTAACAAATTTGTTTAATAAATTTTCATCTGCTTTAAATTTTTGTGGAAGGCCTGGTACTTGTCCTATTTTATGTCCAGATCGGAAGAGCGTCGTGTAGGGGAAGAATGTCCGCCGATGGGTGTAGATCTCAGTGGTCGCCATATCAGTAAAAAAGGGGGGGGGGGGGGGGGGGGGGGGGGGGGGG
>VH01794:64:AAHNC7YM5:1:1403:24234:36989 1:N:0:TAGAGACCCA+CCGCTGATGG
AATCCACTAAAATATAGTATTATAAATTATATAATTCACTGAGGCCCCTGAGAAGGTAAATGGCTCCCTTAAGACCACACATCAAAATTCTGAGTTAATGTCTGAGTTCACTGTGGCTATTGACCTTGTCTCGTTCATCTTTGCATCCTCAGCATTTAGCTCAGTGTCTAGTACCAAGTAGACTTTAAATACATGCTAAATGAAATGCATGTCTAGTGGGAGTTCATGCTCAGCCATTAAGTGAAAGTTTTTCATTGCTTAATTTAAAAGAATTGCTTAAAGATAATAAGTATAGCGTTAG
>VH01794:64:AAHNC7YM5:1:1403:24234:36989 2:N:0:TAGAGACCCA+CCGCTGATGG
CTAAAATTCGATTCTCCAATTTCCTTTTTTTAATTGCAAACAAAATTTGTTTAACCATCTCATCATCCACTTCAAACTCTACTCTTAGCATATTCTCAAAAAAAACTTCACTAACGCTATACTTATTATCTTTAAGCAATTCTTTTAAATTAAGCAATGAAAAACTTTCACTTAATGGCTGAGCATGAACTACCACTAGACATGCATTTCATTTAGCATGTATTTAAAGTCTAATTGGTACTAGACACTGAGCTAAATGCTGAGGATGAAAAGATGAACGAGACAAGGTCAATAGCCACAG
>VH01794:64:AAHNC7YM5:1:1403:62237:41098 1:N:0:TAGAGACCCA+CCGCTGATGG
ATCAAATTCATCAATATCACAAATATCTGACCCCATCTTTTCATTAACCAAGCTTATTCCCTCATTCTCAAGGACTCCATAAATATAATCAATATTGTCAGGTTCCAACATATCCCCTGATAAAAAGGTAGATAAATCCTCAAAAGTAATTACCTTTTTGTCTCCCAAATGACTTAAGATGGCCTTTATTATTTTTGAATTCTTCTTCTTAAAAACCTGTAAGTCTTTATTCTCTATACTATCCAAGATCGGAAGAGCACACGTCTGAACTCCAGTCACTAGAGACCCAATCTGGGGGGGG
>VH01794:64:AAHNC7YM5:1:1403:62237:41098 2:N:0:TAGAGACCCA+CCGCTGATGG
TGGATAGTATAGAGAATAAAGACTTACAGGTTTTTAAGAAGAAGAATTCAAAAATAATAAAGGCCATCTTAAGTCATTTGGGAGACAAAAAGGTAATTACTTTTGAGGATTTATCTACCTTTTTATCAGGGGATATGTTGGAACCTGACAATATTGATTATATTTATGGAGTCCTTGAGAATGAGGGAATAAGCTTGGTTAATGAAAAGATGGGGTCAGGTATTTGTGATATTGATGAATTTGATAGATCGGAAGAGCGTCGTGTAGGGAAAAAGTGTCCACTGGCGGGTGTCGACCTCTT
>VH01794:64:AAHNC7YM5:1:1403:25086:49579 1:N:0:TAGAGACCCA+CCGCTGATGG
AAAAAATCATAACTTAGCAAAATTAGAAGATAACATTAGAGAAATGATGAAAATCAAACCTGATTTACCAACAAAAACATTCCTTAAACTATTTTACAAACTAGGAGAGCTGTATATAGAACATGAGAACTACAAAAAAGCAACTGAAGCCTTTACTCGGGTTGAAAGGATCGATCCACAATATCAAAAAATTACTGAAAAAAGATCGGAAGAGCACACGTCTGAACTCCAGTCACTAGAGACCCAATCTAGGGGGGTGGGTGTTTGGTTTCAATGGGGGGGGGGGGGGGGGGGGGGGGGG
>VH01794:64:AAHNC7YM5:1:1403:25086:49579 2:N:0:TAGAGACCCA+CCGCTGATGG
TTTTTCAGTAATTTTTTGATATTGTGGATCGATCCTTTCAACCCGAGTAAAGGCTTCAGTTGCTTTTTTGTAGTTCTCATGTTCTATATACAGCTCTAATAGTTTGTAAAATAGTTTAAGGAATGTTTTTGTTGGTAAATCAGGTTTGATTTTCATCATTTCTATAATGTTATCTTCTAATTTTGCTAAGTTATGATTTTTTAGATCGGAAGAGCGTCGTATAGGGAAAGAGTGTCCGCTGATGGGTGTAGATCTCGGTGGTAGCAGTATCATTAAAAGAGGGGGGGGGGGGGGGGGGGGG
>VH01794:64:AAHNC7YM5:1:1403:59870:50923 1:N:0:TAGAGACCCA+CCGCTGATGG
GTAATTTTTTAGAAAATAAATATTTCTTCAAATATTATGTTCAAGTACAAATACAGCTACTCTGTACAGGTTTAGATAGGGGAAATTTATTTTTTATCATAGGTGGAGAGGCTATCAACTGTGTAATTGATAAGAGTGATGATTTTATTAGTTATGTAATGACTGAGGTTTCAAGATTGGAGAGAGAAGTTAGTCGTATTGCCCAGTCTTTAAAATCAAATAGTGATATTGATATTAAAAATATTGATTTAGACGAGCTTAGTGATATTATCAGGGATTTTTTGAAAAATAATTTTGTATA
>VH01794:64:AAHNC7YM5:1:1403:59870:50923 2:N:0:TAGAGACCCA+CCGCTGATGG
TGTGATGTAGATTTTAAGTTCGAATTTTTAGAATTTGTAAAATCAAGTCACACAACTCTTCATATACAAAATTATTTTTCAAAAAATCCCTGATAATATCACTAAGCTCGTCTAAATCAATATTTTTAATATCAATATCACTATTTGATTTTAAAGACTGGGCAATACGACTAACTTCTCTCTCCACTCTTGCCACCTCAGTCATTACATCACTAATAAAATCATCAATCTTATCAATTACACAGTTGATAGCCTCTCCACCTATGATAAAAAATAAATTTACACTATCGAAAACTGTAAA
>VH01794:64:AAHNC7YM5:1:1403:31922:52021 1:N:0:TAGAGACCAA+CCGCTGATGG
GAGATTACAAATCCTATTTTTAAATCGTTGGAAATTAAGAGAAAAGAAAATGAACTTTGTGATATAGATAGTCGTAGCATTAAACTTCGCAATGAACTTGAAGACTTAATGAATCAAAGAACAAAGCTTCAAGAGGAAATTGAACGTGAACATGAATTTGCTAAAAAGGAAATAGATGCTGAATGTTCTAAGATTCTTGAAGAAGCTAAAGAACAAGCTAATATCTCTTTTTCTTTTTCTTTTTGATCTTCCATATAAATTATTACCCTTTATACAGATCGGAAGAGCACACGTCTGAACT
>VH01794:64:AAHNC7YM5:1:1403:31922:52021 2:N:0:TAGAGACCAA+CCGCTGATGG
GTATAAAGGGTAATAATTTATATGGAAGATCAAAAAGAAAAAGAAAAAGAGATATTAGCTTGTTCTTTAGCTTCTTCAAGAATCTTAGAACATTCAGCATCTATTTCCTTTTTAGCAAATTCATGTTCACGTTCAATTTCCTCTTGAAGCTTTGTTCTTTGATTCATTAAGTCTTCAAGTTCATTGCGAAGTTTAATGCTACGACTATCTATATCACAAAGTTCATTTTCTTTTCTCTTAATTTCCAACGATTTAAAAATAGGATTTGTAATCTCAGATCGGAAGAGTGTCGTGTAGGGGA
>VH01794:64:AAHNC7YM5:1:1404:47430:5089 1:N:0:TAGAGACCCA+CCGCTGATGG
CATTATATCGTTGGAGTTGATCAAGATCAGTCATATCTTGCACCTGATAATGTTTTAACGTCAGTTGTTAAAAATGTTGGAAATTCTATTTATGAAATAACAAAGAATTATTTGGATACAAATAATTTTGATGGTGGAAAAGTATTAAAATTAGGACTTAAAAACGGTTATGTAAGTATTGTTAAGAATGATTCCATCAAGGATGATATTAAAGTCGAGATTGAGACTATAGAAGATAAAATAGTTGGTGGCGATATTTCAGTTCCAAGTAATCTTGACGAATATAATAAGTTTTTAGATG
>VH01794:64:AAHNC7YM5:1:1404:47430:5089 2:N:0:TAGAGACCCA+CCGCTGATGG
GGATATTTTCAAAATGCTTTTGAGGGTGCCGTTAAAATAAAAAATGAATTTGAAATTAAGCTTATTCCAAAAGTTTTAACACCTTATCCTGTTGAAGGCAAAAGATTAATGAAATTGCCTCTATCTAAGCAAGAAATCAATTCAATAAATTATAAACATCTAAAAACTTATTATATTCGTCAAGATTACTTGGAACTGAAATATCGCCACCAACTATTTTATCTTCTATAGTCTCAATCTCGACTTTAATATCATCCTTGATGGAATCATTCTTAACAATACTTACATAAACGTTTTTAAG
>VH01794:64:AAHNC7YM5:1:1404:36050:7456 1:N:0:TAGAGACCCA+CCGCTGATGG
ACTCAGAAAAAAGAGAGATAAAATATGGTTTATGTCAAAAAGAAATATAAAGACGGATTTTAACATTATAATAGGAGAATTTAAAGACAAAAATAAAACCAAGTCACAAAAGTTGCATCAAGATCAAGAAAAAGCAAGAAAATCAAAGATGAACTATATAGACAATCCGAATGAAATAGTAAAGGCTAGCGAATTGATAACGGAAATTACGAAAACAGGATTACTGGTTTCTAATTAGGAAAATATGAAAAAAGTGGAAAAGGCAACACATGAGTTAAAAGCGAAATTGATGGCAAAGATC
>VH01794:64:AAHNC7YM5:1:1404:36050:7456 2:N:0:TAGAGACCCA+CCGCTGATGG
TTGCCATCAATTTCGCTTTTAACTCATGTGTTGCCTTTTCCACTTTTTTCATATTTTCCTAATTAGAAACCAGTAATCCTGTTTTCGTAATTTCCGTTATCAATTCGCTAGCCTTTACTATTTCATTCGGATTGTCTATATAGTTCATCTTTGATTTTCTTGCTTTTTCTTGATCTTGATGCAACTTTTGTGACTTGGTTTTATTTTTGTCTTTAAATTCTCCTATTATAATGTTAAAATCCGTCTTTATATTTCTTTTTGACATAAACCATATTTTATCTATCTTTTTTATGAGTAGATC
>VH01794:64:AAHNC7YM5:1:1404:74754:13060 1:N:0:TAGAGACCCA+CCGCTGATGG
GAAAATATAAAAACAACATAAATATTTGTAAACCAGTTTACAAATATTTATGTTGAAGGAATGAAGATGAAGATGAAGATGGATATACTTAATACTATTAAAAGCAGGGTGGGCGATGTCACTCAAATTGAGGATATTTCCGATAAAGAAAAGGCTCGATCAAGATATAGACAACTTAAAGAGGAAATTAAGGCCCGGAGATCGGAAGAGCACACCGTCTGAACTCCAGTCACTAGAGACCCAATCTGGGGGGGGGGGGGGGGGGGGGGGGGGGGGGGGGGGGGGGGGGGGGGGGGGGGGG
>VH01794:64:AAHNC7YM5:1:1404:74754:13060 2:N:0:TAGAGACCCA+CCGCTGATGG
CCGGGCCTTAATTTCCTCTTTAAGTTGTCTATATCTTGATCGAGCCTTTTCTTTATCGGAAATATCCTCAATTTGAGTGACATCGCCCACCCTGCTTTTAATAGTATTAAGTATATCCATCTTCATCTTCATCTTCATTCCTTCAACATAAATATTTGTAAACTGGTTTACAAATATTTATGTTGTTTTTATATTTTCAGATCGGAAGAGCGTCGTGTAGGGAAAGAGTGTCCGCTGATGGGTGTAGATCTCGGTGGTCGACGTATCATTAAAAAAGGGGGGGGGGGGGGGGGGGGGGGGG
>VH01794:64:AAHNC7YM5:1:1404:74583:13912 1:N:0:TAGAGACCCA+CCGCTGATGG
CTTTATACCTCAAGGAGGTATAAAGGATTTTAAAAAACACTTGTAGAGAAAATTTTTTGAGTGAAAAATCTATGTATGAAATAAATAATCTTCTTCCGTTATACAAATAAAAAGAAAACCCCTTGGGGAAGGGGATTATTTAAAAGAATGTATGGTATGAAGTAAATATTGATAATAAATTCTTTTAATTTTAAAAAAGGAGAATATTTAATAATTAATTATTAGTTCAAAAATTAACCATAAAGACTCAAAAGAGTAAGACATACGTCAACAGTATAGCAGCGCATAAATATCTGCTCAT
>VH01794:64:AAHNC7YM5:1:1404:74583:13912 2:N:0:TAGAGACCCA+CCGCTGATGG
TCTTATTGCTTTTACTACACAGTACTAATATAGTACATAGTTTAATTATTTTAAAACTGATAAATTTGAATTGGTTATAATTTTTTTAGAAAAAGTTCTCTATGAGCAGATATTTATGCGCTGCTATACTGTTGACGTATGTCTTACTCTTTTGAGTCTTTATGGTTAATTTTTGAACTAATAATTAATTATTAAATATTCTCCTTTTTTAAAATTAAAAGAATTTATTATCAATATTTACTTAATACCATACATTCTTTTAAATAATCCACTTAAAAAAGGGGTTTTCTTTTTATTTGTA
>VH01794:64:AAHNC7YM5:1:1404:42166:19477 1:N:0:TAGAGACCCA+CCGCTGATGG
GGGATATTAATTCTTATAATAAAAAAATACTGGAAAAAGAGTTAAATGAAGCCTCATTACCTTATTTGGTAATCATTATTGATGAATTTGCAGATTTGATCCTTTCTGCAAGAAAGGATTTAGAAAATTTGATTTCTAGACTTGCAGCTATGGCTCGGGCTGTTGGAATGCATTTAGTTCTTGCTACTCAAAGACCATCTGTTGATGTTATTACGGGAGTAATAAAGGCTAATTTTCCCTCAAGGATTTCTTTTATGGTTGCTAGTTCCATGGACTCAAGAATAATTCAGATCGGAAGAGC
>VH01794:64:AAHNC7YM5:1:1404:42166:19477 2:N:0:TAGAGACCCA+CCGCTGATGG
GAATTATTCTTGAGTCCATGGAACTAGCAACCATAAAAGAAATCCTTGAGGGAAAATTAGCCTTTATTACTCCCGTAATAACATCAACAGATGGTCTTTGAGTAGCAAGAACTAAATGCATTCCAACAGCCCGAGCCATAGCTGCAAGTCTAGAAATCAAATTTTCTAAATCCTTTCTTGCAGAAAGGATCAAATCTGCAAATTCATCAATAATGATTACCAAATAAGGTAATGAGGCTTCATTTAACTCTTTTTCCAGTATTTTTTTATTATAAGAATTAATATCCAAGATCGGAAGAGC
>VH01794:64:AAHNC7YM5:1:1404:25124:20121 1:N:0:TAGAGACCCA+CCGCTGATGG
GGTCACAAAAAATCTCAAAATAACTCCAACAACTGCCAAAAATATTCCCAATGCTCTAAACCCGTTCCTTATCACTTACAATCAAATATCCAATAATAACCCCAGTTACAACTCCCATCCCATGCATCACAACAAAGTATAAATCTAAATATTAAACGCTTACTGTAAAAGATATATATTAGATCGGAAGAGCACACGTCTGAACTCCAGTCACTAGAGACCCAATCTGGGGGGGGGGGGGGTGGGGGGGGGGGGGGGGGGGGGGGGGGGGGGGGGGGGGGGGGGGGGGGGGGGGGGGGGG
>VH01794:64:AAHNC7YM5:1:1404:25124:20121 2:N:0:TAGAGACCCA+CCGCTGATGG
AATATATATCTTTTACAGTAAGCGTTTAATATTTAGATTTATACTTTGTTGTGATGCATGGGATGGGAGTTGTAACTGGGGTTATTATTGGATATTTGATTGTAAGTGATAAGGAACGGGTTTAGAGCATTGGGAATATTTTTGGCAGTTGTTGGAGTTATTTTGAGATTTTTTGTGACCAGATCGGAAGAGCGTCGTGTCGGGAAAGAGTTTCCGCTGGTGGGTGTAGATCTCGGTGGTCGCAGTATCATTAAAAAGGGGGGGGGGGGGGGGGGGGGGGGGGGGGGGAGGGGGGGGGGGG
>VH01794:64:AAHNC7YM5:1:1404:76382:21314 1:N:0:TAGAGACCCA+CCGCTGATGG
AATCCAAAGTCAAAAATAAAACCAAATTTATAATCCAATAAACACGCAACTTTTGAATACAAAATTATCTGCATCTCAATATTTTTCATATCTTTATCCAATATAAAGTAATAAAAGTAACCATTAATATCCTTAACAGAATCAAAGTACTCTTTAGAATGAACTCGGGTTTTAAATTTATTACCACCTAAATATTCATAACCGGCAATTTCCAATTTTATTGATTCTTATAAAGGAAGGAAAAACCTTGATGCAGTATCAAAATTGCAAGAACAAAAGATGAAAATGAAAAGTAAAAAAA
>VH01794:64:AAHNC7YM5:1:1404:76382:21314 2:N:0:TAGAGACCCA+CCGCTGATGG
AAAAGTAAAGTCTTTAGATAATACATTCATACCTTAAATTTGTTTTATATTGTTTTATTTTAATAATAGTAAAATTATGTTGTTCTTATTTATGAATTGTTTGATATATTATTAAGTAGATATTCAGATATTCTTTTTTAATAATAGATAGTTTTTATCATGAGGGTTTTTTGAAAATAGTTTATAAGATTTTTTTACTTTTAATTTTCATCTTTTGTTCTTGCAATTTTGATACTGCATCAAGGTTTTTCCTTCCTTTAGAAGCATCAATAAAATTGGAAATTGCAGGTTATGAATATTT
>VH01794:64:AAHNC7YM5:1:1404:17474:26747 1:N:0:TAGAGACCCA+CCGCTGATGG
ATTTTTTTTAAGTGATAAACTCTCTATTCCCATAACTTCAAGAGCAGGAATATTCCAATAAACTGTTTTATCGGGAAGACTAATTGTAAGTCCAATAATATTTTCTATCATCAGGCTAATACTAAAAAGTGCAAGATAACAAATAACATCTTTTTCTGGAAGAATCTTTTTCTCAACATCTAAATATGCGGGTCCATCTTTCATTGGCTTATATGCCTCCCAAACATGTCCTTTAACTTAGATCGGAAGAGCACACGTCTGAACTCCAGTCACTAGAGACCCAATCTGGGGGGGGGTGGGT
>VH01794:64:AAHNC7YM5:1:1404:17474:26747 2:N:0:TAGAGACCCA+CCGCTGATGG
AAGTTAAAGGACATGTTTGGGAGGCATATAAGCCAATGAAAGATGGACCCGCATATTTAGATGTTGAGAAAAAGATTCTTCCAGAAAAAGATGTTATTTGTTATCTTGCACTTTTTAGTATTAGCCTGATGATAGAAAATATTATTGGACTTACAATTAGTCTTCCCGATAAAACAGTTTATTGGAATATTCCTGCTCTTGAAGTTATGGGAATAGAGAGTTTATCACTTAAAAAAAATAGATCGGAAGAGCGTCGTGTAGGGAAAGAAGTGTCCGCTGATGGGTGTAGATTTCGGTGGTT
>VH01794:64:AAHNC7YM5:1:1404:77556:36308 1:N:0:TAGAGACCCA+CCGCTGATGG
ATGCAAATTACTACCTTGGAATAGCCTTCCTACGAAATACACATTATAAAGAAGCACTACATTATCTCACAAAAATATATAAATTTGATAAAAATAACAAGGATGCCTTAAAATATATAGGAATAATACTCTTTCATACGGAAAACTATACTAAAGCTGTTGGGATATTTAACAGCATAAGCAAATATATACAAAATGACGTAGATGCTCTATTAGCATATGCCCAATCTCTATCCCAATTAAATAGATCGGAAGAGCACACGTCTGAACTCCCGTCACTAGAGACCCAATCTGGGGGGGT
>VH01794:64:AAHNC7YM5:1:1404:77556:36308 2:N:0:TAGAGACCCA+CCGCTGATGG
ATTTAATTGGGATAGAGATTGGGCATATGCTAATAGAGCATCTAAGTCATTTTGTATATATTTGCTTATGCTGTTAAATATCCCAACAGCTTTAGTATAGTTTTCCGTATGAAAGAGTATTATTCCTATATATTTTAAGGCATCCTTGTTATTTTTATCAAATTTATATATTTTTGTGAGATAATGTAGTGCTTCTTTATAATGTGTATTTCGTAGGAAGGCTATTCCAAGGTAGTAATTTGCATAGATCGGAAGAGCGTCGTGTAGGGAAAAAGTGTCCGCTTCTGGGTGTCGATTTCCG
>VH01794:64:AAHNC7YM5:1:1404:46881:37482 1:N:0:TAGAGACCCA+CCGCTGATGG
CGAAATAGGAATAGATTATGGACAAGGATTTCTGTGGCATAAACCAGAGCCAATTTAAAAATATACAAAATATTTTCTTAATACTATATATAACAACACTTAAATTCATTTAATCTTAAAGACAATTAGAAAGCCCAAATTCAAAAAGCAACTGAACCCTATTTTCTATATATTATTAAACTGCATTAAAAAAAGAATAGAATGTTATAATAAGTAATCAGGAGGAGAAAATTTCAATGACAAAACAAAATAGATCGGAAGAGCACACGTCTGAACTCCAGTCACTAGAGACCAAATCTGG
>VH01794:64:AAHNC7YM5:1:1404:46881:37482 2:N:0:TAGAGACCCA+CCGCTGATGG
ATTTTGTTTTGTCATTGAAATTTTCTACTACTGATTACTTATTATAACATTCTATTCTTTTTTTAATGCAGTTTAATAATATATAGAAAATAGGGTTCAGTTGCTTTTTGAATTTGGGCTTTCTAATTGTCTTTAAGATTAAATGAATTTAAGTGTTGTTATATATAGTATTAAGAAAATATTTTGTATATTTTTAAATTGGCTCTGGTTTATGCCACAGAAATCCTTGTCCATAATCTATTCCTATTTCGAGATCGGAAGAGCGTCGTGTAGGGAAAGAGTGTCCGCTGATGGGTGTAGA
>VH01794:64:AAHNC7YM5:1:1404:59833:37974 1:N:0:TAGAGACCCA+CCGCTGATGG
GCCAAAACAAGTTAAAGAAGAAGTTGAGGCTTCTAATAAAGATAAGATGGATAAGATATTTGAAAAGATTGAGTCAGGACTTGCAAAATTAGAGCTAGGAGATGAATTCTCAACACCATTTATGGTATTAGTTGACCCAATAACAAGTAGATCGGAAGAGCACACGTCTGAACTCCAGTCACTAGAGACCCATCTGGGGGGGGGGGGGGGGGGGGGGGGGGGGGGGGGGGGGGGGGGGGGGGGGGGGGGGGGGGGGGGGGGGGGGGGGGGGGGGGGGGGGGGGGGGGGGGGGGGGGGGGGG
>VH01794:64:AAHNC7YM5:1:1404:59833:37974 2:N:0:TAGAGACCCA+CCGCTGATGG
ACTTGTTATTGGGTCAACTAATACCATAAATGGTGTTGAGAATTCATCTCCTAGCTCTAATTTTGCAAGTCCTGACTCAATCTTTTCAAATATCTTATCCATCTTATCTTTATTAGAAGCCTCAACTTCTTCTTTAACTTGTTTTGGCAGATCGGAAGAGCGTCGTGTAGGGAAAGAGTGTCCGCTGATGGGTGTAGATCTCTGTGGTCGACGTCTCATTAAAAAAGAGGGGGGGGGGGGGGGGGGGGGGGGGGGGGGGGGGGGGGGGGGGGGGGGGGGGGGGGGGGGGGGGGGGGGGGGG
>VH01794:64:AAHNC7YM5:1:1404:28532:38220 1:N:0:TAGAGACCCA+CCGCTGATGG
GGTGTGCGTTTACACTTCACTAGAAGCTATCCTAAATTTAGAAGAAATACCAAGCAAAACCGCTGTATGTTTTCTAGTTGACAAGGAAGAGATTGGATCTACTGGATCAACCGGGCTAAACTCAAGATATCTTGAATACTTTGTATCAGACATAATATTCAAACTTGAACAGAACAAATATAATAACCTCCTTGTTCAAAAAGTATTATGGAACTCAAAAAGTATATCTGCTGATGTTTGCGGTGCAATAAATCCCTTATTCAAATCGGTGCATGATGAACAGATCGGAAGAGCACACGTC
>VH01794:64:AAHNC7YM5:1:1404:28532:38220 2:N:0:TAGAGACCCA+CCGCTGATGG
GTTCATCATGCACCGATTTGAATAAGGGATTTATTGCACCGCAAACATCAGCAGATATACTTTTTGAGTTCCATAATACTTTTTGAACAAGGAGGTTATTATATTTGTTCTGTTCAAGTTTGAATATTATGTCTGATACAAAGTATTCAAGATATCTTGAGTTTAGCCCGGTTGATCCAGTAGATCCAATCTCTTACTTGTCAACTAGAAAACATACAGCGGTGTTGCTTGGTATTTCTTATAAATTTAGGATAGCTTCTAGTGAAGTGTAAAATCACACCCAATCGGAAGAGCGTCGTTT
>VH01794:64:AAHNC7YM5:1:1404:32452:50999 1:N:0:TAGAGACCAA+CCGCTGATGG
TAAGATTTATGCTCTATTCCAATAGAACCAAGTTTGCTAAAAAAATTACCAACAAAAATTCGAATTATTTCCTTTATATCCATACCCTTATAAAATTTATAAGTATCTGGAAACAAAAAACCTTCAAGAGAATCATAACTAAGTCCAAGTTCCCTGATAAATTTAACATCATTTATTAAATCAACAAAACTTTGCGCATCACTAATAATGCCTGATTCATAAAGCTTTAAAGCTATTCTTCTACCAGTATACCCATAAGGGATGGTGATATTAATAGAAAGTATAGGTCTGCCTTTCAAAA
>VH01794:64:AAHNC7YM5:1:1404:32452:50999 2:N:0:TAGAGACCAA+CCGCTGATGG
GTTATTTGTTATTTTTTTTCTTTTAGCATTTTTTTTGTACTTTTTAAATTCTTCTCCTTTTAAGTCTGATTTAATATATGAGTTTGAAGTTCAAAAGGGATGGGGAGTAAAAAAAATTGCTTGGGAACTTAAGCAAAAAGGGTTGATCAGATCTGACAAATTATTGATAGCTATTTCCTATCTTTTTGGTAGTGATAAAAATTTTAAGGAAGGCAAATATTTAATCAGTGGTCATTGTTCAACTTTTGATGTATATAGAGAATTTTTGCAAGGCAGACCGATACTTTCTATTAATATCACC
>VH01794:64:AAHNC7YM5:1:1404:21072:53668 1:N:0:TAGAGACCCA+CCGCTGATGG
AAGTACAAATACAGCTACTCTGTACAGGTTTAGATAGGGGAAATTTATTTTTTATCATAGGTGGAGAGGCTATCAACTGTGTAATTGATAAGAGTGATGATTTTATTAGTTATGTAATGACTGAGGTTTCAAGATTGGAGAGAGAAGTTAGTCGTATTGCCCAGTCTTTAAAATCAAATAGTGATATTGATATTAAAAATATTGATTTAGACGAGCTTAGTGATATTATCAAGATCGGAAGAGCACACGTCTGAACTCCAGTCACTAGAGACCCAATCTGGGGGGGGGGGTGGGGTGGGGG
>VH01794:64:AAHNC7YM5:1:1404:21072:53668 2:N:0:TAGAGACCCA+CCGCTGATGG
TGATAATATCACTAAGCTCGTCTAAATCAATATTTTTAATATCAATATCACTATTTGATTTTAAAGACTGGGCAATACGACTAACTTCTCTCTCCAATCTTGAAACCTCAGTCATTACATAACTAATAAAATCATCACTCTTATCAATTACACAGTTGATAGCCTCTCCACCTATGATAAAAAATAAATTTCCCCTATCTAAACCTGTACAGAGTAGCTGTATTTGTACTTAGATCGGAAGAGCGTCGTGTAGGGAAAGAGTGTCCACTCATGGGTTTAGAGCTAGGTGGGCGACGGGTAA
>VH01794:64:AAHNC7YM5:1:2101:18970:1625 1:N:0:TAGAGACCCA+CCGCTGATGG
CTACCCTCATAATTAATAAAATTTAAATCCTTTATTCATATCTTGAAGAATTTTTTTTCGCCAACTAGGACAACTCTCTAAATTTTCAAAATCAATTTCCCTGACTATCTTAAAAGCCAAACTGTTTCCTCTAACAGACTTATCAATAACAAAAAATTTACCAACACCCCTATACAATAAACTTTCATTCTTAAAAAGCTCATTTTCAGACTTCAATTTATCAATAGCACATTCAAAATGTATAGGTTTATCTTCACCATTCAACTTCATAGATATACAAGAAAGAATATCCCTGATAGGT
>VH01794:64:AAHNC7YM5:1:2101:18970:1625 2:N:0:TAGAGACCCA+CCGCTGATGG
TAAGAGATTACTTATTTGTCTTATATAGTTTAGGGAGATAGTATTGAAGTCTGATCAAAATAAAGCTTATGGTAATTATTTTAGAAAGGTAAAGAAGGTTCCTTATTGGAAAGTAAGAAAAGTAAAATCTGAGCTTAAGAAACAAAATGCTGTGGATTTGAATGCTAATGATAATAAATCTGTGGGTACTAACTCTAATGACCAAAAGAATTATAAGGGTAATAAACAAAAATGTTTTGGTAAAGATCGAAGATTGCGTATAAGGTTTAAAGAAGTATGTCCTATTTGTGAAAGACCTATA
>VH01794:64:AAHNC7YM5:1:2101:65248:3707 1:N:0:TAGAGACCCA+CCGCTGATGG
GTCTTGCATAATAAGCTTGAACGAGAATTTTTAGAAAATCTTGAGAGACTTGATTGTGATTTAAGACGTATGGAACTTTTAAGTAGGATTCATGATGAGGAGAGTTCTGGTGTTTGATATTAATTCGTTAAGTATGTCTGGTCGTTTAACAAGAAACTGTGAAGATCGGAAGAGCACACGTCTGAACTCCAGTCACTAGAGACCCAATCTGGGGGGGGGGGGGGGGGGGGGGGGGGGGGGGGGGGGGGGGGGGGGGGGGGGGGGGGGGGGGGGGGGGGGGGGGGGGGGGGGGGGGGGGGGG
>VH01794:64:AAHNC7YM5:1:2101:65248:3707 2:N:0:TAGAGACCCA+CCGCTGATGG
TCACAGTTTCTTGTTAAACGACCAGACATACTTAACGAATTAATATCAAACACCAGAACTCTCCTCATCATGAATCCTACTTAAAAGTTCCATACGTCTTAAATCACAATCAAGTCTCTCAAGATTTTCTAAAAATTCTCGTTCAAGCTTATTATGCAAGACAGATCGGAAGAGCGTCGTGTAGGGAAAGAGTGTCCGCTGATGGGTGTAGATCTCGGTGGTCGCAGTATCAGGGAAAAGGGGGGGGGGGGGGGGGGGGGGGGGGGGGGGGGGGGGGGGGGGGGGGGGGGGGGGGGGGGGG
>VH01794:64:AAHNC7YM5:1:2101:68183:10617 1:N:0:TAGAGACCCA+CCGCTGATGG
AAAATATTTGAATATATAGTAAAAGCAATAAAGAATGACTTTTTTAGTCTCTATTATCAAAAAATTACTCCTCTTAAAAAAGATCTAAAACCCAAAATTGAAATATTAACAAGACTTTTTGACTATACAGGAACTCCTATCCCAAATAGCAATGTATTTAGCTTAATAGATAAGTATAATTTAACTGTTGAAGTGGATAAACTGGTAGTTACTAAAGCATTAAGAGAATATACAAATTTTGTAGCAGAAAATGGTGTTCATATCTTTTCAATAAATATTTAACCATACTCACTCAAGTCCA
>VH01794:64:AAHNC7YM5:1:2101:68183:10617 2:N:0:TAGAGACCCA+CCGCTGATGG
CTTGAATGAAAGAACCATCTATTTTGATGATATCTATTGGCAAGATTTTAATGTATGAAAGTGACGTATATCCGCTGCCAAAATCGTCAAGTGCAAGTTTAATTCCAAAGGTTTTAAGTTCGTTGAAGTATGTGTTGATTACTTCAAAATTTTCTAAAATTCCAGTTTCTGTTATTTCTAAGCATACGTTTTGAAGTGGAACATGGCTTTTAAGAAGTGTTTCTTTGAGGAATATTCTGAAATTTTTGGACTTGAGTGAGTATGGTGAAATATTTATTGAAAAGATATGAACACCATTTTT
>VH01794:64:AAHNC7YM5:1:2101:47865:14574 1:N:0:TAGAGACCCA+CCGCTGATGG
CAAAGCTTCTTATAAATGGTTAAAGGTTAAAGATAAATTAAATTTACCACAAACCAGCAAAAAAACAATATCAAATATAAAAAATAATTATTCCGGGTAAAGGAGTGTTAGGCTTATTTTAAGCAAACAAAAAATTCATACTAAAAAATCACCAGCCATTTGTATCGATTCTTATTTAATATATATTATAATAATGTATGAGATCAAATCAAAACTTTTAGATCGGAAGAGCACACGTCTGAACTCCAGTCACTAGAGACCCAATCTGGGGGGGGGGGGGGGGGGGGGGGGGGGGGGGGGG
>VH01794:64:AAHNC7YM5:1:2101:47865:14574 2:N:0:TAGAGACCCA+CCGCTGATGG
AAAAGTTTTGATTTGATCTCATACATTATTATAATATATATTAAATAAGAATCGATACAAATGGCTGGTGATTTTTTAGTATGAATTTTTTGTTTGCTTAAAATAAGCCTAACACTCCTTTACCCGGAATAATTATTTTTTATATTTGATATTGTTTTTTTGCTGGTTTGTGGTAAATTTAATTTATCTTTAACCTTTAACCATTTATAAGAAGCTTTGAGATCGGAAGAGCGTCGTGTAGGGAAAGAGTGTCCGCTGATGGGTGTAGATCTCGGTGGTCGCCGTATCATTAAAAAAGGGG
>VH01794:64:AAHNC7YM5:1:2101:32982:16960 1:N:0:TAGAGACCCA+CCGCTGATGG
TAAATGAATTTAAGTGTTGTTATATATAGTATTAAGAAAATATTTTGTATATTTTTAAATTGGCTCTGGTTTATGCCACAGAAATCCTTGTCCATAATCTATTCCTATTTCGTTTATCTTTTTAAGTATTTCTTCATTAGATACAAATTCAGCTATAATTTTTATTTTTTTTTGTGTCAGCAATGTCTTTTATTGATTTTATTATTACGAGATCTGTTTGAGATCGGAAGAGCACACGTCTGAACTCCAGTCACTAGAGACCCAATCTGGGGGGGGGGGGGGGGGGGGGGGGGGGGGGGGG
>VH01794:64:AAHNC7YM5:1:2101:32982:16960 2:N:0:TAGAGACCCA+CCGCTGATGG
CAAACAGATCTCGTAATAATAAAATCAATAAAAGACATTGCTGACACAAAAAAAAATAAAAATTATAGCTGAATTTGTATCTAATGAAGAAATACTTAAAAAGATAAACGAAATAGGAATAGATTATGGACAAGGATTTCTGTGGCATAAACCAGAGCCAATTTAAAAATATACAAAATATTTTCTTAATACTATATATAACAACACTTAAATTCATTTAAGATCGGAAGAGCGTCGTGTAGGGAAAGAGTGTCCGATGATGGGTGTAGATCTCGGTGGTTGAAGGAGAATTAAAGGGGGG
>VH01794:64:AAHNC7YM5:1:2101:54171:18039 1:N:0:TAGAGACCCA+CCGCTGATGG
GTTCATGACTTTTTAAATAAAAAATCATTCTCTCTATTCTATCCTCACTTGGAATTTCGGAGAGCAGTGGTAAAAATCCTACTATTGTCTTGCACCTAACAATATTTTCGTTAATATCAAGATCATAATAAAAACCATCTTTTTCATCCCACATCAATGAATTAATTTTAGATCGGAAGAGCACACGTCTGAACTCCAGTCACTAGAGACCCAATCTGGGGGGGGGGGGGGGGGGGGGGGGGGGGGGGGGGGGGGGGGGGGGGGGGGGGGGGGGGGGGGGGGGGGGGGGGGGGGGGGGGGG
>VH01794:64:AAHNC7YM5:1:2101:54171:18039 2:N:0:TAGAGACCCA+CCGCTGATGG
AAAATTAATTCATTGATGTGGGATGAAAAAGATGGTTTTTATTATGATCTTGATATTAACGAAAATATTGTTAGGTGCAAGACAATAGTAGGATTTTTACCACTGCTCTCCGAAATTCCAAGTGAGGATAGAATAGAGAGAATGATTTTTTATTTAAAAAGTCATGAACAGATCGGAAGAGCGTCGTGTCGGGAAAGAGTGTCCACTGATGGGTGTAGATCTCGGTGGTCGAAATATCGTTAAAAGGGGGGGGGGGGGGGGGGGGGGGGGGGGGGGGGGGGGGGGGGGGGGGGGGGGGGGG
>VH01794:64:AAHNC7YM5:1:2101:29119:32294 1:N:0:TAGAGACCCA+CCGCTGATGG
TTTTTAAAGAAAACCTTGACCAAATTAAATAAATTATCAAGCGATCAAAAACTTAAATTTATTCAAGATATCTATAAAAAAATAGAAATATACGATGGTATTTTTGCATCTATTAATGAAGGGATCCTAGTTCTTGATAAACTTAATAACATAATTTACCTAAACAAAATGCTATTTCGAATTTTAGTCATCAGTCCTAAATACAAACTAGAGATCGGAAGAGCACACGTCTGAACTCCAGTCACTAGAGACCCAATCTGGGGGGGGGGGGGGGGGGGGGGGGGGGGGGGGGGGGGGGGGG
>VH01794:64:AAHNC7YM5:1:2101:29119:32294 2:N:0:TAGAGACCCA+CCGCTGATGG
CTAGTTTGTATTTAGGACTGATGACTAAAATTCGAAATAGCATTTTGTTTAGGTAAATTATGTTATTAAGTTTATCAAGAACTAGGATCCCTTCATTAATAGATGCAAAAATACCATCGTATATTTCTATTTTTTTATAGATATCTTGAATAAATTTAAGTTTTTGATCGCTTGATAATTTATTTAATTTGGTCAAGGTTTTCTTTAAAAAAGATCGGAAGAGCGTCGTGTAGGGAAAGAGTGTCCGCTGATGGGTGTAGATCTCGGTGGTCGCAGTCTCATTAAAAGAGGGGGGGGGGGG
>VH01794:64:AAHNC7YM5:1:2101:65665:35967 1:N:0:TAGAGACCCA+CCGCTGATGG
AATAAAATTTGTAAATATTTAGTTCTTGACATCATTATTGCATTATTATATCATTACTAGCGATGCCGAAATGGTGGAAATGGTAGACACACAGGACTTAAAATCCTGAGGAGGAAACTCCGTACCGGTTCAAGTCCGGTTTTCGGTATTTAAGATTTTCAAATTGCTTGATTTATCCATAAGTAGTTTATTTATGTAAATTCCTGTAATAAATAGGCTACTTAAAGATAGGTAAGTTATTAAATTATGAGATCGGAAGAGCACACGTCTGAACTCCAGTCACTAGAGACCCAATCTGGGG
>VH01794:64:AAHNC7YM5:1:2101:65665:35967 2:N:0:TAGAGACCCA+CCGCTGATGG
CATAATTTAATAACTTACCTATCTTTAAGTAGCCTATTTATTACAGGAATTTACATAAATAAACTACTTATGGATAAATCAAGCAATTTGAAAATCTTAAATACCGAAAACCGGACTTGAACCGGTACGGAGTTTCCTCCTCAGGATTTTAAGTCCTGTGTGTCTACCATTTCCACCATTTCGGCATCGCTAGTAATGATATAATAATGCAATAATGATGTCAAGAACTAAATATTTACAAATTTTATTAGATCGGAAGAGCGTCGTGTAGGGAAAGAGTGTCCGCTGATGGGTGTAGATT
>VH01794:64:AAHNC7YM5:1:2101:64964:38409 1:N:0:TAGAGACCCA+CCGCTGATGG
CACCTTCGTCTACTTTTCCAAGTGTGGCTACTTGCCAAGCTATTTTATTTTTATTTAGCAAATTCCTAACATAAGAGATAAGTTCAGCATCAGCATCACTAGCCATGATTTTACCCCCGTGACCTGTATATTTCATGATAGATATTCCATATCCCAATTTGGGTGCGTTTTGTTCATCATGCACCGATTTGAATAAGGGATTTATTGCACCGCAAACATCAGCAGATATACTTTTTGAGAGATCGGAAGAGCACACGTCTGAACTCCAGTCACTAGAGACCCAATCTGGGGGGGGGGGTGT
>VH01794:64:AAHNC7YM5:1:2101:64964:38409 2:N:0:TAGAGACCCA+CCGCTGATGG
CTCAAAAAGTATATCTGCTGATGTTTGCGGTGCAATAAATCCCTTATTCAAATCGGTGCATGATGAACAAAACGCACCCAAATTGGGATATGGAATATCTATCATGAAATATACAGGTCAAGGGGGTAAAATCATGGCTAGTGATGCTGATGCTGAACTTATCTCTTATGTTAGGAATTTGCTAAATAAAAATAAAATAGCTTGGCAAGTAGCCACACTTGGAAAAGTAGACGAAGGTGAGATCGGAAGAGCGTCGTGTAGGGAAAGAGTGTCCGCTGATGGGTGTAGAGCTCGGTGGTTG
>VH01794:64:AAHNC7YM5:1:2101:17625:39924 1:N:0:TAGAGACCCA+CCGCTGATGG
ACCAGAGCCAATTTAAAAATATACAAAATATTTTCTTAATACTATATATAACAACACTTAAATTCATTTAATCTTAAAGACAATTAGAAAGCCCAAATTCAAAAAGCAACTGAACCCTATTTTCTATATATTATTAAACTGCATTAAAAAAAGAATAGAATGTTATAATAAGTAATCAGGAGGAGAAAATTTCAATGAAAAAACAAAATCCTTGGACTTCTTTAAACGAAGAAGATAGAAATAACATTTTAGAATTTAGATCGGAAGAGCACACGTCTGAACTCCAGTCACTAGAGACCCA
>VH01794:64:AAHNC7YM5:1:2101:17625:39924 2:N:0:TAGAGACCCA+CCGCTGATGG
AAATTCTAAAATGTTATTTCTATCTTCTTCGTTTAAAGAAGTCCAAGGATTTTGTTTTGTCATTGAAATTTTTTACTACTGATTACTTATTATAACATTCTATTCTTTTTTTAATGCAGTTTAATAATATATAGAAAATAGGGTTCAGTTGCTTTTTGAATTTGGGCTTTCTACTTGTCTTTAAGATTAAATGAATTTAAGTGTTGTTATATATAGTATTAAGAAAATATTTTGTATATTTTTAAATTGGCTATGGTAGATCGGAAGAGCGTCGTGTAGGGAAAGAGTGTACACTGCCGGG
>VH01794:64:AAHNC7YM5:1:2101:39193:40246 1:N:0:TAGAGACCCA+CCGCTGATGG
TATAAAAAACAGATGCCATTACTGGTGCTTCACTCTTAACTCGATACTCACGCTCAACAATAGAAGCAACTATCAATTTATTATAAAACTCTCCACTAGAATAAGATTTATGCTCTATTCCAATAGAACCAAGTTTGCTAAAAAAATTACCAACAAAAATTCGAATTATTTCCTTTATATCCATACCCTTATAAAATTTATAAGTATCTGGAAACAGATCGGAAGAGCACACGTCTGAACTCCAGTCACTAGAGACCCAATCTGGGGGGGGGGGGGGGGGGGGGGGGGGGGGGGGGGGGGG
>VH01794:64:AAHNC7YM5:1:2101:39193:40246 2:N:0:TAGAGACCCA+CCGCTGATGG
GTTTCCAGATACTTATAAATTTTATAAGGGTATGGATATAAAGGAAATAATTCGAATTTTTGTTGGTAATTTTTTTAGCAAACTTGGTTCTATTGGAATAGAGCATAAATCTTATTCTAGTGGAGAGTTTTATAATAAATTGATAGTTGCTTCTATTGTTGAGCGTGAGTATCGAGTTAAGAGTGAAGCACCAGTAATGGCATCTGTTTTTTATAAGATCGGAAGAGCGTCGTGTAGGGAAAGAGTGTCCGCTGATGGGTGTCGATCTAGGTGGTCGTCGTATCATTGAGAAGGGGGGGGG
>VH01794:64:AAHNC7YM5:1:2101:75227:41249 1:N:0:TAGAGACCCA+CCGCTGATGG
ATAGAGACATTCCAACATATAAAGCGAGGGTTCTACTTGGAGAATGGGTCTCGTCCTGTGATGCGATATTTACCAATGTTAATCTTACAAGTAAGCATGAATTTATATCCCCAATAGCATATTTAGATCCTGCATACAGTATAGGAGGAGATAATACAGCTATTTGTGTTCTGGAGAGAGTAGATCAAAGTTATTATGCGTTTATATTTCAAGAAAAGTTACCAGTAGGTGATCCTAAGATGTTAAATACAATTAAAACTATACTTACAAACCTTAATGTACACAAACTATATGTTGAATG
>VH01794:64:AAHNC7YM5:1:2101:75227:41249 2:N:0:TAGAGACCCA+CCGCTGATGG
AGCATTTCTTTAAGGGAATTATATTGATAATACAGAAATTTACTCTAAATATAACTTTACAACATATGATAATGAATTAATTTCTCGGGATTTTATTAAAAACCAAGAAGAGATTTATAGAGACATTCAACATATAGTTTGTGTACATTAAGGTTTGTAAGTATAGTTTTAATTGTATTTAACATCTTAGGATCACCTACTGGTAACTTTTCTTGAAATATAAACGCATAATAACTTTGATCTACTCTCTACAGAACACAAATAGCTGTATTATCTACTACTATACTGTATGCAGGATCTA
>VH01794:64:AAHNC7YM5:1:2101:71213:41363 1:N:0:TAGAGACCCA+CCGCTGATGG
TACAAACCATCCATCAATTGTTGAACCAACTAATGTCTCACAGCCCTTAAATTTTTTAAAGTAATTATATTTGTCAATACCGTTTGCATATTTGTTTTTATGTAACACCTCAATATTATCAGCATTCATACGAACAAATTCTCTAAATCCGAAATTTTCTAGTTCCTTTCCCTTTCTCATGCTTAAACTATCTTCAAATGGTATTTCCCTTCCTATAGCTTTAAGTATTCGCTCTAGCATTAATTTCTCTAAAGCATCAGCTCCAATAAACATGCTTCCAACTTCACTAGCTCCCATACGC
>VH01794:64:AAHNC7YM5:1:2101:71213:41363 2:N:0:TAGAGACCCA+CCGCTGATGG
ATTAAATATGACAAAAACAAATGAACAAAAATTAGAGGTGGGGATGCAAAAATTTGGTTTGTACAGGCAAATGGTATTTAAGGGTTTTGAATCATTTGCATATCAAAGTCAAGAAAATCTTAAAGGTAAACAAAAACAGTTAAGTAAAATGAGCAGGATAGGACGTAAGTTACCAAAAATTGGTAAGAATGAATGTTTTAAGTTTAATAGTAAGGTTGACTTTAGTATGCAAAGAGAATCGTTAAAGCGTATGGGAGCTAGTGAAGTTGGAAGCATGTTTATTGGAGCTGCTGCTTTAGAG
>VH01794:64:AAHNC7YM5:1:2101:13497:41855 1:N:0:TAGAGACCCA+CCGCTGATGG
TACGCTCTTGAGACTGTTCCTCGAAAGGACTATAACTACATTTTGGACAACCATTCTCAAATGCAGAAACAATTCCTACATATCCACAATTTGGACATTCAAGATCACCTAATTTAGAGTGACAATTTAAACACACAGACTTATTAAGCTCAACCTTTCCCCCACAATGTTCACAAAAAACCTCAAAATTGACTTTTTTCAAACTATAATCCTTTAAACACAATACTTAAACATTTTAAGATCGGAAGAGCACACGTCTGAACTCCAGTCACTAGAGACCCAATATGGGGGGGGGGTTTTT
>VH01794:64:AAHNC7YM5:1:2101:13497:41855 2:N:0:TAGAGACCCA+CCGCTGATGG
TAAAATGTTTAAGTATTGTGTTTAAAGGATTATAGTTTGAAAAAAGTCAATTTTGAGGTTTTTTGTGAACATTGTGGGGGAAAGGTTGAGCTTAATAAGTCTGTGTGTTTAAATTGTCACTCTAAATTAGGTGATCTTGAATGTCCAAATTGTGGATATGTAGGAATTGTTTCTGCATTTGAGAATGGTTGTCCAAAATGTAGTTATAGTACTTTCGAGGAACAGTCTAAAGAGCGTAAGATCGGAAGAGCGTCGTGTAGGGAAAGAGTGTCCTCTTATGGGTGTCGATCTCGTGGGTTGC
>VH01794:64:AAHNC7YM5:1:2101:12910:42555 1:N:0:TAGAGACCCA+CCGCTGATGG
CGTCTATTTACTTAAATGATGCAAGTTTTATTTACCTTAAGAATATTACATTTCTTTGTAATGAAGGAGTGGCTTTAGAGACAATGAAAGTTAAAAAGATACTTCTTGAGAATGTTATTTTCAGATCCACAAATTGCGGATTTGATATTCGCGATGTTGATAATATGACTCTTATTGGAGTTGAGATTGAGTCTAATAAGAAGGCATCGGTTGCAAATGGAGTTAATGCAATAATGAGGGGTGGTGTTGTTAAGATCGGAAGAGCACACGTCTGAACTCCAGTCACTAGAGACCCAATCTG
>VH01794:64:AAHNC7YM5:1:2101:12910:42555 2:N:0:TAGAGACCCA+CCGCTGATGG
TAACAACACCACCCCTCATTATTGCATTAACTCCATTTGCAACCGATGCCTTCTTATTAGACTCAATCTCAACTCCAATAAGAGTCATATTATCAACATCGCGAATATCAAATCCGCAATTTGTGGATCTGAAAATAACATTCTCAAGAAGTATCTTTTTAACTTTCATTGTCTATAAAGCCACTCCTTCATTACAAAGAAATGTAATATTCTTAAGGTAAATAAAACTTGCATCATTTAAGTAAATAGACGAGATCGGAAGAGCGTAGTGTAGGGAAAGAGTGTCAGCTGATGGGTGTAG
>VH01794:64:AAHNC7YM5:1:2101:58564:45452 1:N:0:TAGAGACCCA+CCGCTGATGG
GAATCATAAATCAAACTAAAATAACCATTTCTAATAATGATATCTAATACATCAAGCTCACGCTTACCCAAAATAAAAAGTAAATTTTTATACCTATAATTCAAATATGTTATTTGATCATCAAGAATAAAAATATCTAAATTATTAACTATTTCTTCATCAAAATTAAAAACAACAATCCCATAATGATGATCTTTAAACATAAAATCAACAACCACACCTAACCTGCACTCATAAAGTCCTTCAATAAAATCTAAAATTTGAATCTTAATCTTTTAGATCGGAAGAGCACACGTCTGCA
>VH01794:64:AAHNC7YM5:1:2101:58564:45452 2:N:0:TAGAGACCCA+CCGCTGATGG
AAAAGATTAAGATTCAAATTTTAGATTTTATTGAAGGACTTTATGAGTGCAGGTTAGGTGTGGTTGTTGATTTTATGTTTAAAGATCATCATTATGGGATTGTTGTTTTTAATTTTGATGAAGAAATAGTTAATAATTTAGATATTTTTATTCTTGATGATCAAATAACATATTTGAATTATAGGTATAAAAATTTACTTTTTATTTTGGGTAAGCGTGAGCTTGATGTATTAGATATCATTATTAGAAATGGTTATTTTAGTTTGATTTATGATTCAGATCGGAAGAGCGTCGTGTAGGG
>VH01794:64:AAHNC7YM5:1:2101:58223:49011 1:N:0:TAGAGACCCA+CCGCTGATGG
TTCTCATTATATCAAAATCTGGTATTAAGTCAATTTTTATTGATAAAGTTCTTCTTTGAGTTTTTTAAGTACCCTTTTTTCAATTTGTCTAACGGTTTCTGAAGAGATTCCAAGTTCACTGGAAATGTCTTTTAAAGTGCTTTTTTTATCAATGTTGTCTAAGTTATATCTTTTTATTATGATATATAGATCGGAAGAGCACACGTCTGAACTCCAGTCACTAGAGACCCAATCTGGGGGGGGGGGGGGGGGGGGGGGGGGGGGGGGGGGGGGGGGGGGGGGGGGGGGGGGGGGGGGGGGG
>VH01794:64:AAHNC7YM5:1:2101:58223:49011 2:N:0:TAGAGACCCA+CCGCTGATGG
ATATATCATAATAAAAAGATATAACTTAGACAACAGTGATAAAAAAAGCACTTTAAAAGACATTTCCAGTGAACTTGGAATCTCTTCAGAAACCGTTAGACAAATTGAAAAAAGGGTACTTAAAAAACTCAAAGAAGAACTTTATCAATAAAAATTGACTTAATACCAGATTTTGATATAATGAGAAAGATCGGAAGAGCGTCGTGTAGGGAAAGAGTGTCCGCTGATGGGTGTAGATCTCGGTGGTCGCAGTATCAGTAAAAAGGGGGGGGGGGGGGGGGGGGGGGGGGGGGGGGGGGGG
>VH01794:64:AAHNC7YM5:1:2101:47373:50014 1:N:0:TAGAGACCCA+CCGCTGATGG
AACAAACTTATCTTTAAATTTTTCATAATAAAATTTATCGGCCGTAGGCACCCATGCAGATACCATACCATCTACCTGCCCTGATGCTAAATACTGATACATTATAGATGTTGTAACAGGTAATATCTCCACATTATATCCTATTTTCTCAAAAACAACTTTCATAATATTGGTAGCAACCGTTTCTCCTATCCAATTAACATATGCAATCTTGACTGATTTTACACTTTTAAAGCCACTATCCTTAGAATTATCATTCTTATCACAAGAAAACAAAATTAAAATAAAACTTATAGATCGG
>VH01794:64:AAHNC7YM5:1:2101:47373:50014 2:N:0:TAGAGACCCA+CCGCTGATGG
ATAAGTTTTATTTTAATTTTGTTTTCTTGTGATAAGAATGATAATTCTAAGGATAGTGGCTTTAAAAGTGTAAAATCAGTCAAGATTGCATATGTTAATTGGATAGGAGAAACGGTTGCTACCAATATTATGAAAGTTGTTTTTGAGAAAATAGGATATAATGTGGAGATATTACCTGTTACAACATCTATAATGTATCAGTATTTAGCATCAGGGCAGGTAGATGGTATGGTATCTGCATGGGTGCCTACGGCCGATAAATTTTATTATGAAAAATTTAAAGATAAGTTTGTTAGATCGG
>VH01794:64:AAHNC7YM5:1:2101:59908:50393 1:N:0:TAGAGACCCA+CCGCTGATGG
GTTTGATATTAATTCGTTAAGTATGTCTGGTCGTTTAACAAGAAACTGTGAGGTTATTTATACTAGTAATAGTTTTCCTATATTAAAATTTACACTAGCTATCAATCTCAAGTTGACTTGATTTTACAAATTCTAAAAATTCGAACTTAAAATCTACATCACACAACTCTTCATATACAAAATTATTTTTCAAAAAATCCCTGATAATATCACTAAGCTCGTCTAAATCAATATTTTTAATATCAATATCACTATTTGATTTTAAAGACTGGGCAATACGACTAACTTCTCTCAGATCGGA
>VH01794:64:AAHNC7YM5:1:2101:59908:50393 2:N:0:TAGAGACCCA+CCGCTGATGG
GAGAGAAGTTAGTCGTATTGCCCAGTCTTTAAAATCAAATAGTGATATTGATATTAAAAATATTGATTTAGACGAGCTTAGTGATATTATCAGGGATTTTTTGAAAAATAATTTTGTATATGAAGAGTTGTGTGATGTAGATTTTAAGTTCGAATTTTTAGAATTTGTAAAATCAAGTCAACTTGAGATTGATAGCTAGTGTAAATTTTAATATAGGAAAACTATTACTAGTATAAATAACCTCACAGTTTCTTGTTAAACGACCAGACATACTTAACGAATTAATATCAAACAGATCGGA
>VH01794:64:AAHNC7YM5:1:2102:60041:1984 1:N:0:TAGAGACCCA+CCGCTGATGG
ATTAAAAACCAAGAAGAGATTTATAGAGACATTCCAACATATAAAGCAAGGGTACTACTTGGAGAATGGGTCTCGTCCTGTGATGCGATATTTACCAATGTTAATCTTACAAGTAAGCATGAATTTATATCTCCAATAGCATATTTAGATCCTGCATATAGTATTGGAGGTGATAATACAGCGCTTTGTGTTTTGGAGAGATCGGAAGAGCACACGTCTGAACTCCAGTCACTAGAGACCCAATCTGGGGGGGGGGGGGGGGGGGGGGGGGGGGGGGGGGGGGGGGGGGGGGGGGGGGGGG
>VH01794:64:AAHNC7YM5:1:2102:60041:1984 2:N:0:TAGAGACCCA+CCGCTGATGG
CTCCAAAACACAAAGCGCTGTATTATCACCTCCAATACTATATGCAGGATCTAAATATGCTATTGGAGATATAAATTCATGCTTACTTGTAAGATGAACATTGGTAAATATCGCATCACAGGACGAGACCCATTCTCCAAGTAGTACCCTTGCTTTATATGTTGGAATGTCTCTATAAATCTCTTCTTGGTTTTTAATAGATCGGAAGAGCGTCGTGTAGGGAAAGAGTGTCCGCTGGTGGGTGTAGATCTCGGTGGTCGCCACACCATTAAAAAGGGGGGGGGGGGGGGGGGGGGGGGGG
>VH01794:64:AAHNC7YM5:1:2102:36750:16562 1:N:0:TAGAGACCCA+CCGCTGATGG
CGTCTTGCATAATAAGCTTGAACGAGTCTCTCTATAATTCTTGCACCAAACTTACCTAAAAATCTTAAAATCTTGTAAGTAATTACTAAAAATAAAACCATAAACATAAATCTCATAAAGGTACCCTTAAACAGCATTTAAAATAGGAGTAGACCATTCATTATCAGATCGGAAGAGCACACGTCTGAACTCCAGTCACTAGAGACCCAATCTGGGGGGGGGGGGGGGGGGGGGGGGGGGGGGGGGGGGGGGGGGGGGGGGGGGGGGGGGGGGGGGGGGGGGGGGGGGGGGGGGGGGGGGG
>VH01794:64:AAHNC7YM5:1:2102:36750:16562 2:N:0:TAGAGACCCA+CCGCTGATGG
GATAATGAATGGTCTACTCCTATTTTAAATGCTGTTTAAGGGTACCTTTATGAGATTTATGTTTATGGTTTTATTTTTAGTAATTACTTACAAGATTTTAAGATTTTTAGGTAAGTTTGGTGCAAGAATTATAGAGAGACTCGTTCAAGCTTATTATGCAAGACGAGATCGGAAGAGCGTCGTGTCGGGAAAGAATGTCCGCTGATGGGTGTCGATCTCGGTGGTCGAAGTATTATTAAAAAAGGGGGGGGGGGGGGGGGGGGGGGGGGGGGGGGGGGGGGGGGGGGGGGGGGGGGGGGGG
>VH01794:64:AAHNC7YM5:1:2102:18913:21295 1:N:0:TAGAGACCCA+CCGCTGATGG
CTTTTGGGAGTTTAATACCTTGTGTTTTGTTTGGTAAAAATATTGTTTCTTCTTGTTTTGCTAGAGCACAAATAGTGACTTTGTCTTCAATTTTTAATCCTTTTAAAATAGAGTAAGCAGCATTTAATTGACCTTTTCCTCCATCAATTAAGATTAAATTGGGTAATTCTAATTGCTCGTAGATCGGAAGAGCACACGTCTGAACTCCAGTCACTAGAGACCCAATCTGGGGGGGGGGGGGGGGGGGGGGGGGGGGGGGGGGGGGGGGGGGGGGGGGGGGGGGGGGGGGGGGGGGGGGGGG
>VH01794:64:AAHNC7YM5:1:2102:18913:21295 2:N:0:TAGAGACCCA+CCGCTGATGG
ACGAGCAATTAGAATTACCCAATTTAATCTTAATTGATGGAGGAAAAGGTCAATTAAATGCTGCTTACTCTATTTTAAAAGGATTAAAAATTGAAGACAAAGTCACTATTTGTGCTCTAGCAAAAAAAGAAGAAACAATATTTTTACCAAACAAAACACAAGGTATTAAACTCCCAAAAGAGATCGGAAGAGCGTCGTGTAGGGAAAGCGTGTCCGCTGATGGGTGTAGATCTCGGTGGTCGCCGGATCATTGAAAAGGGGGGGGGGGGGGGGGGGGGGGGGGGGGGGGGGGGGGGGGGGG
>VH01794:64:AAHNC7YM5:1:2102:75038:23945 1:N:0:TAGAGACCCA+CCGCTGATGG
TTTTCAGCTGCTCTAATTAAACCTAGATTTCCTTCTTGTATTAAGTCTTCAACTTTTAATCCTTTGCCAGCATATCTTTTAATTATTTTTAAGACAAGACGTAAATTGGCATTTATCATTTTGTTTTTGGCTTTTAGGTCTCCTAGTTTAATTTGTTTTCCAAGTTCACTGGAAATGTCTTTTAAAGTGCTTTTTTTATCACTGTTGTCTAAGTTATATCTTTTTATTATGAGATCGGAAGAGCACACGTCTGAACTCCAGTCACTAGAGACCCAATCTGGGGGGGGGGGGGGGGGGGGGG
>VH01794:64:AAHNC7YM5:1:2102:75038:23945 2:N:0:TAGAGACCCA+CCGCTGATGG
CATAATAAAAAGATATAACTTAGACAACAGTGATAAAAAAAGCACTTTAAAAGACATTTCCAGTGAACTTGGAAAACAAATTAAACTAGGAGACCTAAAAGCCAAAAACAAAATGATAAATGCCAATTTACGTCTTGTCTTAAAAATAATTAAAAGATATGCTGGCAAAGGATTAAAAGTTGAAGACTTAATACAAGAAGGAAATCTAGGTTTAATTAGAGCAGCTGAAAAAGATCGGAAGAGCGTCGTGTCGGGAAAGAGTGTCCGCTGATGGGTGTAGATCTCGGTGGTCGTAGGGTCA
>VH01794:64:AAHNC7YM5:1:2102:66081:26350 1:N:0:TAGAGACCCA+CCGCTGATGG
TACCAAATAAGGTAATGAGGCTTCATTTAACTCTTTTTCCAGTATTTTTTTATTATAAGAATTAATATCCCTCACAAGAAAATTATCAAGAAGAACATATCTTCTCTCCATCTCATCAAGACACCAACGAAGGGCTTCCAAGGCTCTATTTACATCAGTAATAACCGGGGTTAACAAATGTGGAATATCATTAAAAAGCTTAAGCTCAACCACTTTAGGATCTATTAGTACAAGTTTAACATCATCTGGGGATTTTGAAAAAATAATTGAAGCCCTTATTGCTTCAAGATCGGAAGAGCAC
>VH01794:64:AAHNC7YM5:1:2102:66081:26350 2:N:0:TAGAGACCCA+CCGCTGATGG
TGAAGCAATAAGTGCTTCAATTATTTTTTCAAAATCCCCAGATGATGTTAAACTTGTACTAATAGATCCTAAAGTGGTTGAGCTTAAGCTTTTTAATGATATTCCAAATTTGTTAACCCAGGTTATTACTGATGTAAATAGAGCCTTGGAAGCCCTTCGTTGGTGTCTTGATGAGATGGAGAGAAGATATGTTCTTCTTGATAATTTTCTTGTGAGGGATATTCATTCTTATAATAAAAAAATACTGGAAAAAGAGTTAAATGAAGCCTCATTACCTTATTTGGTAAGATCGGAAGAGCGT
>VH01794:64:AAHNC7YM5:1:2102:74621:31329 1:N:0:TAGAGACCCA+CCGCTGATGG
GGGTAGAACTGAACTTCCTACTGAACAAAAAAAACAAAAAGCAAGAGAAGAGGGGCAAGTATTAAAATCAACTGAAATTAATATGGCAGTTACTCTTTTCATATTATTTGCTGTTTTTTTCTTTATGTTATCTTATTTTTCTTACGAATTAATGGATGTTTTTAGGTGGCAGGCTAGTAAACTTCCAGAGATAATGTCGATTAGTATTTATTCATTGGGTTTTGCATATATTAGATCGATGTTTGGATATGTTATTACATTTTTTTTGATATCTTTTATAGTTGTTTTTTTAATTAATGTT
>VH01794:64:AAHNC7YM5:1:2102:74621:31329 2:N:0:TAGAGACCCA+CCGCTGATGG
GGACTTAATATAACAGAAATACCATCTTCAAGACTATATTCAAACATTCTTGAGATTTTACCTATATTGCTTCTTAGCATTATATAATATATAAAAGATATTATAGCAATTTTTGATAAACTTTTAAACAAATTAAAAAAAGCATCAAATGAACCAACAGAATTTTTAATCCACTTTGAAAAATTTGGATTTACTCTATCCAACTTGGGAACTATAGGTTTAAAGGTTATCAAAAAACCAACTTGCACAACATTAATTAAAAAAACAACTATAAAAGATAGCAAAAAAAATGTCATAACCT
>VH01794:64:AAHNC7YM5:1:2102:44230:32067 1:N:0:TAGAGACCCA+CCGCTGATGG
CTAATTTATTGTTAAAAGAATTTGAGGAAATAAATTAGCTATTAGGATTGATGAGTCTTGATTGTGGAATTCTTTTATATTATTTCTTAGTATATTGGACTTTTCTTTATTTTTTAGGATTGCTTTTATCATATTTATGATTTTGCTTTCACTTAGGTTCTCTTCATCTATTTTGAAACATGCATTTTGTTCTTCTAGTAGTTTTGCATTTCTGACTTGATCTCCTCTTGAGCCTTTTACAAATGGAATAAATATTACGCATGCACCAGCATTGGCAAATTCTTTAATAGCCAGATCGGAA
>VH01794:64:AAHNC7YM5:1:2102:44230:32067 2:N:0:TAGAGACCCA+CCGCTGATGG
GGCTATTAAAGAATTTGCCAATGCTGGTGCATGCGTAATATTTATTCCATTTGTAAAAGGCTCAAGAGGAGATCAAGTCAGAAATGCAAAACTACTAGAAGAACAAAATGCATGTTTCAAAATAGATGAAGAGAACCTAAGTGAAAGCAAAATCATAAATATGATAAAAGCAATCCTAAAAAATAAAGAAAAGTCCAATATACTAAGAAATAATATAAAAGAATTCCACAATCAAGACTCATCAATCCTAATAGCTAATTTATTTACTCAAATTCTTTTAACAATAAATTAGAGATCGGAA
>VH01794:64:AAHNC7YM5:1:2102:42866:44032 1:N:0:TAGAGACCCA+CCGCTGATGG
AGAAGAGAGATATTTAGAATTAAAGGATAAGCTTAAGATTTTAATAAAAGAAGAATCCTATAATAAAATAGAAACAGCTAGGATCTTGAAAGAAATTAATGAAAGTAAATACTATGCTCTTGATGGATATAAAAGTTTCACAGCTTTCATCAAGAGCTATAAAATAGCAAAAACTTCCATATATAGATATATTAAGCTAGTTATAGGAATTGATAGTGGTAAAATTGATTATGATTTAATTTTAAATATCTATCTTCTATTGTTTTGTTTAAAGCTTTAAAATTAAATGTTTCTAAATCAA
>VH01794:64:AAHNC7YM5:1:2102:42866:44032 2:N:0:TAGAGACCCA+CCGCTGATGG
CATTTGGAACTAATCATTCCAAATGGAACAGGTTTTATGAGGTATACGATGAAGAAGAATAGAAAAATAGAGATAGTTAAAAGGATTGATTTAGAAACATTTAATTTTAAAGCTTTAAACAAAACAAGAGAAGAGAGATATTTAAAATTAAATCATAATCAATTTTACCACTATCAATTCCTATAACTAGCTTAATATATCTATATATGGAAGTTTTTGCTATTTTATAGCTCTTGATGAAAGCTGTGAAACTTTTATATCCATCAAGAGCATAGTATTTACTTTCATTAATTTCTTTCAA
>VH01794:64:AAHNC7YM5:1:2102:16186:44770 1:N:0:TAGAGACCCA+CCGCTGATGG
AAAAAATTGCAAAATCAAAAGCATCTGTCTTAATAATTGGAGAGAGCGGAGTTGGAAAAGAAGTAATAGCAGACGCCATATTTGACTTATCAAATAGAAATGATAAACCCTTTATTAAAGTCAATTGCGCTGCACTCTCTGAGAGTACACTTGAGAGTGAACTCTTTGGACATGAAAAAGGAGCATTCACAGGTGCAATATCTCAAAAAAAAGGTAGATTCGAATTAGCAGATAAAGGAACGATATTTTTAGACGAAATAGTAGAAACATCACCCGAGGTTCAAGAGATCGGAAGAGCACA
>VH01794:64:AAHNC7YM5:1:2102:16186:44770 2:N:0:TAGAGACCCA+CCGCTGATGG
CTTGAACCTCGGGTGATGTTTCTACTATTTCGTCTAAAAATATCGTTCCTTTATCTGCTAATTCGAATCTACCTTTTTTTTGAGATATTGCACCTGTGAATGCTCCTTTTTCATGTCCAAAGAGTTCACTCTCAAGTGTACTCTCAGAGAGTGCAGCGCAATTGACTTTAATAAAGGGTTTATCATTTCTATTTGATAAGTCAAATATGGCGTCTGCTATTACTTCTTTTCCAACTCCGCTCTCTCCAATTATTAAGACAGATGCTTTTGATTTTGCAATTTTTTAGATCGGAAGAGCGTC
>VH01794:64:AAHNC7YM5:1:2102:16338:44884 1:N:0:TAGAGACCCA+CCGCTGATGG
AAAAAATTGCAAAATCAAAAGCATCTGTCTTAATAATTGGAGAGAGCGGAGTTGGAAAAGAAGTAATAGCAGACGCCATATTTGACTTATCAAATAGAAATGATAAACCCTTTATTAAAGTCAATTGCGCTGCACTCTCTGAGAGTACACTTGAGAGTGAACTCTTTGGACATGAAAAAGGAGCATTCACAGGTGCAATATCTCAAAAAAAAGGTAGATTCGAATTAGCAGATAAAGGAACGATATTTTTAGACGAAATAGTAGAAACATCACCCGAGGTTCAAGAGATCGGAAGAGCACA
>VH01794:64:AAHNC7YM5:1:2102:16338:44884 2:N:0:TAGAGACCCA+CCGCTGATGG
CTTGAACCTCGGGTGATGTTTCTACTATTTCGTCTAAAAATATCGTTCCTTTATCTGCTAATTCGAATCTACCTTTTTTTTGAGATATTGCACCTGTGAATGCTCCTTTTTCATGTCCAAAGAGTTCACTCTCAAGTGTACTCTCAGAGAGTGCAGCGCAATTGACTTTAATAAAGGGTTTATCATTTCTATTTGATAAGTCAAATATGGCGTCTGCTATTACTTCTTTTCCAACTCCGCTCTCTACAATTATTAAGACAGATGCTTTTGATTTTGCAATTTTTTAGATCGGAAGAGCGTC
>VH01794:64:AAHNC7YM5:1:2102:51615:47705 1:N:0:TAGAGACCCA+CCGCTGATGG
TTAATTTTATAAGTTTACCCAAATTATGCCTCCTTTAACATTTTGATATAAGTACTCATTATCTTGTTACGTTTAGCTCTAAGTTGTGATGTGTATTTTGAAAGCTCATCAGAGTCAATAGAATTTTCTATAATTTCAATGTTAATCCTTAGTATCTCCTCAATTTCACGTAGTAGTTTAATAGCTTCCCTCCCTTCCATTTGATATATGCTAGCCTCATATAGAGCGTAAAAGTAATTAACCACTTTAGTAAAAATATTGATATAAGTAGCAGTATTTTTACCGTGATGATTGTTTTTAA
>VH01794:64:AAHNC7YM5:1:2102:51615:47705 2:N:0:TAGAGACCCA+CCGCTGATGG
CATTTAAAGCAGTATCTAGAGAATTACGATCAAGTATCATAAATCCTCCCCTTTATCTGTGTCTCCTTTTTGTGTTTTTATCTTACTAGCTAAAATAGTTAGTATATCTTTGATTGCTGGCTTGAAAATAAGCCCAAGACTTAATATGAAGGCAGCAATAATAACTAGTTTTACTTCATTGATGTTAAGTGTTGATATTTTAAATAACTTTAACGAAATTATTAAAAACAATCATCACGGTAAAAATACTGCTAATTATATCAATATTTTTACTAAAGTGGTTAATTAATTTTACGCTCTA
>VH01794:64:AAHNC7YM5:1:2103:19841:4654 1:N:0:TAGAGACCCA+CCGCTGATGG
AATCAAATAAAATTTATAAGAATCTACTGTACAAATCTCTTTTATCAAATCCCTAGTAACTCCATAAATTTCATCTGTAATACTTCTATTTGAGCTTAAAAGTTTATTAAATAAAGTAGACTTTCCAACATTTGGTCTGCCAGATCGGAAGAGCACACGTCTGAACTCCAGTCACTAGAGACCCAATCTGGGGGGGGGGGGGGGGGGGGGGGGGGGGGGGGGGGGGGGGGGGGGGGGGGGGGGGGGGGGGGGGGGGGGGGGGGGGGGGGGGGGGGGGGGGGGGGGGGGGGGGGGGGGGGGG
>VH01794:64:AAHNC7YM5:1:2103:19841:4654 2:N:0:TAGAGACCCA+CCGCTGATGG
GGCAGACCAAATGTTGGAAAGTCTACTTTATTTAATAAACTTTTAAGCTCAAATAGAAGTATTACAGATGAAATTTATGGAGTTACTAGGGATTTGATAAAAGAGATTTGTACAGTAGATTCTTATAAATTTTATTTGATTAGATCGGAAGAGCGTCGTGTAGGGAAAGAGTGTCCACTGATGGGTGTAGATCTCGGTGGTCGTAGTATCAGTAAAAAGGGGGGGGGGGGGGGGGGGGGGGGGGGGGGGGGGGGGGGGGGGGGGGGGGGGGGGGGGGGGGGGGGGGGGGGGGGGGGGGGGG
>VH01794:64:AAHNC7YM5:1:2103:56538:4805 1:N:0:TAGAGACCCA+CCGCTGATGG
TCAAAAGCATCTGTCTTAATAATTGGAGAGAGCGGAGTTGGAAAAGAAGTAATAGCAGACGCCATATTTGACTTATCAAATAGAAATGATAAACCCTTTATTAAAGTCAATTGCGCTGCACTCTCTGAGAGTACACTTGAGAGTGAACTCTTTGGACATGAAAAAGGAGCATTCACAGGTGCAATATCTCAAAAAAAAGGTAGATTCGAATTAGCAGATCGGAAGAGCACACGTCTGAACTCCAGTCACTAGAGACCCAATCTGGGGGGGGGGGGGGGGGGGGGGGGGGGGGGGGGGGGGG
>VH01794:64:AAHNC7YM5:1:2103:56538:4805 2:N:0:TAGAGACCCA+CCGCTGATGG
GCTAATTCGAATCTACCTTTTTTTTGAGATATTGCACCTGTGAATGCTCCTTTTTCATGTCCAAAGAGTTCACTCTCAAGTGTACTCTCAGAGAGTGCAGCGCAATTGACTTTAATAAAGGGTTTATCATTTCTATTTGATAAGTCAAATATGGCGTCTGCTATTACTTCTTTTCCAACTCCGCTCTCTCCAATTATTAAGACAGATGCTTTTGAAGATCGGAAGAGCGTCGTGTAGGGAAAAAGTGTCCGCTGATGGGTGTAAATCTCGGTGGTTGCCGTATAACTAAAAAAGGGGGGGG
>VH01794:64:AAHNC7YM5:1:2103:25218:7494 1:N:0:TAGAGACCAA+CCGCTGATGG
GAATCATCTAACATCATACACTGACTATCAAGTTTATCTGCTTCATCAAATTCATCAATATCACAAATATCTGACCCCATCTTTTCATTAACCAAGCTTATTCCCTCATTCTCAAGGACTCCATAAATATAATCAATATTGTCAGGTTCCAACATATCCCCTGATAAAAAGGTAGATAAATCCTCAAAAGTAATTACCTTTTTGTCTCCCAAATAGATCGGAAGAGCACACGTCTGAACTCCAGTCACTAGAGACCCAATCTGGGGGGGGGGGGGGGGGGGGGGGGGGGGGGGGGGGGGGG
>VH01794:64:AAHNC7YM5:1:2103:25218:7494 2:N:0:TAGAGACCAA+CCGCTGATGG
ATTTGGGAGACAAAAAGGTAATTACTTTTGAGGATTTATCTACCTTTTTATCAGGGGATATGTTGGAACCTGACAATATTGATTATATTTATGGAGTCCTTGAGAATGAGGGAATAAGCTTGGTTAATGAAAAGATGGGGTCAGATATTTGTGATATTGATGAATTTGATGAAGCAGATAAACTTGATAGTCAGTGTATGATGTTAGATGATTCAGATCGGAAGAGCGTCGTGTAGGGAAAGAGTGTCCGCTGATGGGTGTAGACCTCGGTGGTCGCCGTATCAGTAAAGAAGGGGGGGGG
>VH01794:64:AAHNC7YM5:1:2103:19500:8364 1:N:0:TAGAGACCCA+CCGCTGATGG
CATTTTTAAACATATCAATAGGACAAATATTTTCATTAATTTTAATATTATCTGGAATAATCTGGCTTTCATGGGCCAAAAGAAGATCGGAAAAACTAAAGAAATAAATCACAAAATATAGATTTATACCAAAGATCGGAAGAGCACACGTCTGAACTCCAGTCACTAGAGACCCAATCTGGGGGGGGGGGGGGGGGGGGGGGGGGGGGGGGGGGGGGGGGGGGGGGGGGGGGGGGGGGGGGGGGGGGGGGGGGGGGGGGGGGGGGGGGGGGGGGGGGGGGGGGGGGGGGGGGGGGGGGGG
>VH01794:64:AAHNC7YM5:1:2103:19500:8364 2:N:0:TAGAGACCCA+CCGCTGATGG
TTGGTATAAATCTATATTTTGTGATTTATTTCTTTAGTTTTTCCGATCTTCTTTTGGCCCATGAAAGCCAGATTATTCCAGATAATATTAAAATTAATGAAAATATTTGTCCTATTGATATGTTTAAAAATGAGATCGGAAGAGCGTCGTGTAGGGAAAGAGTGTCCGCTGATGGGTGTAGATCTCGGTGGTCGGCGTATCATTAAAAAGGGGGGGGGGGGGGGGGGGGGGGGGGGGGGGGGGGGGGGGGGGGGAGGGGGGGGGGGGGGGGGGGGGGGGGGGGGGGGGGGGGGGGGGGGGG
>VH01794:64:AAHNC7YM5:1:2103:31694:10409 1:N:0:TAGAGACCCA+CCGCTGATGG
TTTTTGTGTTTCTTTTGTAAATGTGAATATTTTATTTGCATCATGTTCGGTGATTTCTTGTTGAGCTTTAAGCAGTCTTTTTAAGTTATTAACACTGTATTTAGTTACTGTATATCTTATGTATGAGCCATTTCCTTCACCTAGTCTTAATAAAGTTTTTTTAATAATGCCTTTATTGCATAGAAATGCCAAATCTTTTCTTAAAGTTCTAAGTGTAATTTGTTTAAGACCATCTTTAAAGATCGGAAGAGCACACGTCTGAACTCCAGTCACTAGAGACCCAATCTGGGGGGGGTGGGTT
>VH01794:64:AAHNC7YM5:1:2103:31694:10409 2:N:0:TAGAGACCCA+CCGCTGATGG
TTAAAGATGGTCTTAAACAAATTACACTTAGAACTTTAAGAAAAGATTTGGCATTTCTATGCAATAAAGGCATTATTAAAAAAACTTTATTAAGACTAGGTGAAGGAAATGGCTCATACATAAGATATACAGTAACTAAATACAGTGTTAATAACTTAAAAAGACTGCTTAAAGCTCAACAAGAAATCACCGAACATGATGCAAATAAAATATTCACATTTACAAAAGAAACACAAAAAAGATCGGAAGAGCGTCGTGTAGGGAAAGAGGGTCCGCTGATGGGTGTAGATCTATGTGGTCG
>VH01794:64:AAHNC7YM5:1:2103:14482:11185 1:N:0:TAGAGACCCA+CCGCTGATGG
ATCAAAAAGTTTTGATTTGATCTAAAAAGGATATGGGATGGAAAATACTAAACAAGATAATATTCAAGAAAAAAAGTTGCCTATGATGTTGAATTATGATAATCATATGACCGAAGGTAATCGAGAAACCTTTTTCGGCGATTCTCAGATCGGAAGAGCACACGTCTGAACTCCAGTCACTAGAGACCCAATCTGGGGGGGGGGGGGGGGGGGGGGGGGGGGGGGGGGGGGGGGGGGGGGGGGGGGGGGGGGGGGGGGGGGGGGGGGGGGGGGGGGGGGGGGGGGGGGGGGGGGGGGGGGG
>VH01794:64:AAHNC7YM5:1:2103:14482:11185 2:N:0:TAGAGACCCA+CCGCTGATGG
GAGAATCGCCGAAAAAGGTTTCTCGATTACCTTCGGTCATATGATTATCATAATTCAACATCATAGGCAACTTTTTTTCTTGAATATTATCTTGTTTAGTATTTTCCATCCCATATCCTTTTTAGATCAAATCAAAACTTTTTGATAGATCGGAAGAGCGTGTGTAGGGAAAGAGTGTCCGCTGATGGGTGTAGATCTCGGTGGTCGCAGTATCATTAAAAAAGGGGGGGGGGGGGGGGGGGGGGGGGGGGGGGGGGGGGGGGGGGGGGGGGGGGGGGGGGGGGGGGGGGGGGGGGGGGGG
>VH01794:64:AAHNC7YM5:1:2103:36390:12340 1:N:0:TAGAGACCCA+CCGCTGATGG
AAGTTGTGAAGGATTTTGAATTGTTCATACAACATATAGTTTGTTGTTAATATTGATATACATAATTCTGGTGAGAATGTAGGGGTGTTCTACTGGTTGACCTCCAATTCATGTGAGGGTTAATAGATCTGCTACTAATAGTCAAAATAGGCATTGGCTGAGGGGTCGGAAGGTTATGCAGATCGGAAGAGCACACGTCTGAACTCCAGTCACTAGAGACCCAATCTAGGGGGGGGGGGGGGGGGGGGGGGGGGGGGGGGGGGGGGGGGGGGGGGGGGGGGGGGGGGGGGGGGGGGGGGGG
>VH01794:64:AAHNC7YM5:1:2103:36390:12340 2:N:0:TAGAGACCCA+CCGCTGATGG
GCATAACCTTCCGACCCCTCAGCCAATGCCTATTTTGACTATTAGTAGCAGATCTATTAACCCTCACATGAATTGGAGGTCAACCAGTAGAACACCCCTACATTCTCACCAGAATTATGTATATCAATATTAACAACAAACTATATGTTGTATGAACAATTCAAAATCCTTCACAACTTAGATCGGAAGAGCGTCGTGTAGGGAAAGAGTGTCCGCTGATTGGTGTAGATCTCGGTGGTTGCAGTAGCCTTAAAAGAGGGGGGGGGGGGGGGGGGGGGGGGGGGGGGGGGGGGGGGGGGGG
>VH01794:64:AAHNC7YM5:1:2103:61347:16316 1:N:0:TAGAGACCCA+CCGCTGATGG
AAATTAAAGAAGATTACGATAAAGACATAGCAGTTGGTAACACTATACCTCACAATAAACTTAGAACTACTGCTAACAGTGTTGAAATACAAAAATACCTACAAAGCAAAAGCAAACAAGGTGAATTTGAAAAGAATCTTAACACAATCAAACAAGGAGCTAATAAAATCATGAATATTTTTATTTCACCTTAATTTTAATCGCTTGCGATTAAAATTATAATTGAGATCCAAAATAAATACCTAATTATCAGGTAATAGGTATCATAAACAATTTAGATCGGAAGAGCACACGTCTGAAC
>VH01794:64:AAHNC7YM5:1:2103:61347:16316 2:N:0:TAGAGACCCA+CCGCTGATGG
AAATTGTTTATGATACCTATTACCTGATAATTAGGTATTTATTTTGGATCTCAATTATAATTTTAATCGCAAGCGATTAAAATTAAGGTGAAATAAAAATATTCATGATTTTATTAGCTCCTTGTTTGATTGTGTTAAGATTCTTTTCAAATTCACCTTGTTTGCTTTTGCTTTGTAGGTATTTTTGTATTTCAACACTGTTAGCAGTAGTTCTAAGTTTATTGTGAGGTATAGTGTTACCAACTGCTATGTCTTTATCGTAATCTTCTTTAATTTAGATCGGAAGAGCGTCGTGTAGGGA
>VH01794:64:AAHNC7YM5:1:2103:20030:25592 1:N:0:TAGAGACCCA+CCGCTGATGG
CAAGAGCAATGTTTTTATTGCGACATGTGTAAAAGATTTTATCCCCAGCTTTGAGTTCTTGTTTTTTCACAGGCATTAATAAAACCTTTTTCCTTTGCTCTTTGTATAGTATAGTTGGTGGCTTCTCTTTCAATGACAAAACAAAATCCTTGGACTTCTTTAAACGAAGAAGATAGAAATAACATTTTAGAATTTACTCAAAAATACAAAAAATTTTTAAGCACAGTTAAAACTGAAAGAGAAGCAGATCGGAAGAGCACACGTCTGAACTCCAGTCACTAGAGACCCAATCTGGGGGGGT
>VH01794:64:AAHNC7YM5:1:2103:20030:25592 2:N:0:TAGAGACCCA+CCGCTGATGG
GCTTCTCTTTCAGTTTTAACTGTGCTTAAAAATTTTTTGTATTTTTGAGTAAATTCTAAAATGTTATTTCTATCTTCTTCGTTTAAAGAAGTCCAAGGATTTTGTTTTGTCATTGAAAGAGAAGCCACCAACTATACTATACAAAGAGCAAAGGAAAAAGGTTTTATTAATGCCTGTGAAAAAACAAGAACTCAAAGCTGGGGATAAAATCTTTTACACATGTCGCAATAAAAACATTGCTCTTGAGATCGGAAGAGCGTCGTGTAGGGAAAGAGTGTCATCTGATGGGTGTAGATCTCGG
>VH01794:64:AAHNC7YM5:1:2103:17095:25725 1:N:0:TAGAGACCCA+CCGCTGATGG
CTTTCTAAAGAAACATTATATTATTATATATAAATGTATATCAAGTAACATATATAATAAAATTATGAAAATGAAATTACTATCTTTAATCTCTATAATATTTTTAACATGCAGCAAAAAATCAGAAATTTCTTTAATAAAAAAATTTAACTTACCCAAAAGCAGTATTTTAGGATTTTCAAGCAAAGTAGGAATCATAACAAAAAATTATGCTATCTTAAACAATGTAACTAAAACGGATAATACTAACTATAATTATCTAACAATAATTAGAAAAGACGAAATAGTAAAAATTGAAAGA
>VH01794:64:AAHNC7YM5:1:2103:17095:25725 2:N:0:TAGAGACCCA+CCGCTGATGG
TTCAATTTTTACTATTTCGTCTTTTCTAATTATTGTTAGATAATTATAGTTAGTATTATCCGTTTTAGTTACATTGTTTAAGATAGCATAATTTTTTGTTATGATTCCTACTTTGCTTGAAAATCCTAAAATACTGCTTTTGGGTAAGTTAAATTTTTTTATTAAAGAAATTTCTGATTTTTTGCTGCATGTTAAAAATATTATAGAGATTAAAGATAGTAATTTCATTTTCATAATTTTATTATATATGTTACTTGATATACATTTATATATAATAATATAATGTTTATTTAGAAAGAGA
>VH01794:64:AAHNC7YM5:1:2103:76893:27694 1:N:0:TAGAGACCCA+CCGCTGATGG
AAAATGTTAACAGCATATGAAAATTTCATAGACTATAAGATTATAAATCCAATATATCTAGTAAATTTTTTTCTAACATTATTTAACTTCAATCTTATATCTTATTTCACATATAACTTTAAAATACATTTAAGCCTTAAAGAACTTAAATATTTAGCAATATCAATCTCTATAATTGAACTTATCATAATGTTATATATCAAAATAGAATTTATTTTAATCATAATTTTAAAAAATATACTAATATTAAGCATTCCTAACAAGACAAAAATTCTAAAAAAGAGATCGGAAGAGCACACGT
>VH01794:64:AAHNC7YM5:1:2103:76893:27694 2:N:0:TAGAGACCCA+CCGCTGATGG
CTTTTTTAGAATTTTTGTCTTGTTAGGAATGCTTAATATTAGTATATTTTTTAAAATTATGATTAAAATAAATTCTATTTTGATATATAACATTATGATAAGTTCAATTATAGAGATTGATATTGCTAAATATTTAAGTTCTTTAAGGCTTAAATGTATTTTAAAGTTATATGTGAAATAAGATATAAGATTGAAGTTAAATAATGTTAGAAAAAAATTTACTAGATATATTGGATTTATAATCTTATAGTCTATGAAATTTTCATATGCTGTTAACATTTTAGATCGGAAGAGCGTCGTG
>VH01794:64:AAHNC7YM5:1:2103:19462:29000 1:N:0:TAGAGACCCA+CCGCTGATGG
CTAATAATATCTTTTAACCGAACTTTTTGTCTTCCAAGCTCACTTAAAATATTTACATTATTCTCAGCATAACCTAACGCAAGTTTTATTACAAAAGTCTTTGGAGGAGTATCTTGAGTAGTTCCCCTAATTTCATCTATGCTTTCATACCATATAAGCATAGGGGGTTTGCCCAAATATTCATTAGAAAAAATTGGAAAATTATTAGGAGATCGGAAGAGCACACGTCTGAACTCCAGTCACTAGAGACCCAATCTGGGGGGGGGGGGGGGGGGGGGGGGGGGGGGGGGGGGGGGGGGGG
>VH01794:64:AAHNC7YM5:1:2103:19462:29000 2:N:0:TAGAGACCCA+CCGCTGATGG
CCTAATAATTTTCCAATTTTTTCTAATGAATATTTGGGCAAACCCCCTATGCTTATATGGTATGAAAGCATAGATGAAATTAGGGGAACTACTCAAGATACTCCTCCAAAGACTTTTGTAATAAAACTTGCGTTAGGTTATGCTGAGAATAATGTAAATATTTTAAGTGAGCTTGGAAGACAAAAAGTTCGGTTAAAAGATATTATTAGAGATCGGAAGAGCGTAGTGTAGGGAAAGAGTGTCCGCTTATGGGTGTAGATCTCGGTGGTCGTAGTATTCTGAAAGAGGGGTGGGGGGGGGG
>VH01794:64:AAHNC7YM5:1:2103:18137:30022 1:N:0:TAGAGACCCA+CCGCTGATGG
CTAATAATATCTTTTAACCGAACTTTTTGTCTTCCAAGCTCACTTAAAATATTTACATTATTCTCAGCATAACCTAACGCAAGTTTTATTACAAAAGTCTTTGGAGGAGTATCTTGAGTAGTTCCCCTAATTTCATCTATGCTTTCATACCATATAAGCATAGGGGGTTTGCCCAAATATTCATTAGAAAAAATTGGAAAATTATTAGGAGATCGGAAGAGCACACGTCTGAACTCCAGTCACTAGGGACCCGATCTGGGGGGGGGGTGGGGGGGGGGGGGGGGGGGGGGGGGGGGGGGGG
>VH01794:64:AAHNC7YM5:1:2103:18137:30022 2:N:0:TAGAGACCCA+CCGCTGATGG
CCTAATAATTTTCCAATTTTTTCTAATGAATATTTGGGCAAACCCCCTATGCTTATATGGTATGAAAGCATAGATGAAATTAGGGGAACTACTCAAGATACTCCTCCAAAGACTTTTGTAATAAAACTTGCGTTAGGTTATGCTGAGAATAATGTAAATATTTTAAGTGAGCTTGGAAGACAAAAAGTTCGGTTAAAAGATATTATTAGAGATCGGAAGAGCGTCGTGTAAGGAAAAAGGGTCCGCTGGCGGGTGTAGATCTCGGTTGTTGCCTAGCCATTAAAAAAGGGGGGGGGGGGGG
>VH01794:64:AAHNC7YM5:1:2103:74583:34131 1:N:0:TAGAGACCCA+CCGCTGATGG
AATTATATGACCAAACTATTATGCTAAAGAAATAGCAAATGTATTCCCGGAGATAAAGACACCAATATTTTACAAATGGTTTTCAAATGAACAAATTGAAGATGTTGATTTAACGATAGGATACTTAAAAACAATAAAGTGGGATGCGTTTCTTGATGCAAATCCTACAACATTAGTAAATGAAGTTAATACTATTGCAACAATAGGATTTAAATCAGAATCAATCAAGCTTAATTACCTTGGATTACAGTATAAATTTAGGCATTTAAAGCAAACTGCTGAGAAGTTTTAAGATCGGAAG
>VH01794:64:AAHNC7YM5:1:2103:74583:34131 2:N:0:TAGAGACCCA+CCGCTGATGG
TAAAACTTCTAAGCAGTTTGCTTTAAATGCCTAAATTTATACTGTAATCCAAGGTAATTAAGCTTGATTGATTCTGATTTAAATCCTATTGTTGCAATAGTATTAACTTCATTTACTAATGTTGTAGGATTTGCATCAAGAAACGCATCCCACTTTATTGTTTTTAAGTATCCTATCGTTAAATCAACATCTTCAATTTGTTCATTTGAAAACCATTTGTAAAATATTGGTGTCTTTATCTACGGGAATACATTTGCTATTTCTTTAGCATAATAGTTTGGTCATATAATTAGATCGGAAG
>VH01794:64:AAHNC7YM5:1:2103:8669:43010 1:N:0:TAGAGACCCA+CCGCTGATGG
ATGCTCTCACCAGAATCCATCTGTTTTGCAAGCTCAACCTCTTGATTCCCAGTTAACAAAAACTCTTTGCCTATTTCCTTTAAGTAAAGCCTTATGGGATCTTCAGAATTACTATCTTTTAATAAACCACTCTTAATATATCCTGAACTAAAATCTTCTTTGTCTAAAACTTCATCATCAAATTCATCCAATTTATCATCAATTTCATCATCACTCTGAATAGAATCATCTAACATCATATAAAAATCAAATGACAGTTCGAAAACCCAAAACGCCTAAAATTGATGAAACACCGGCTAAA
>VH01794:64:AAHNC7YM5:1:2103:8669:43010 2:N:0:TAGAGACCCA+CCGCTGATGG
AAATTTAGCCCACGCCGGAGCCTCCGTTGATCTAACTATCTTCTCTTTACATTTAGCCGGTGTTTCATCAATTTTAGGCGTTTTGGGTTTTCGAACTGTCATTTGATTTTTATATGATGTTAGATGATTCTATTCAGAGTGATGATGAAATTGATGATAAATTGGATGAATTTGATGATGAAGTTTTAGACAAAGAAGATTTTAGTTCAGGATATATTAAGAGTGGTTTATTAAAAGATAGTAATTCTGAAGATCCCATAAGGCTTTAATTAAAGGAAATAGGCAAAGAGTTTTTGTTAAC
>VH01794:64:AAHNC7YM5:1:2103:41522:44316 1:N:0:TAGAGACCCA+CCGCTGATGG
GGGTACTACTAGTGAAAATCTTGACATCCTTAGAGAAAAGCTTGAGAATACAGATATGCTTTTGGTGGCTGAAATCGGAGAGGTTAAATTAAAGGTAAGAGAAATATTATCCTTAGCAAGTTTTATTACAAAAGTCTTTGGAGGAGTATCTTGAGTAGTTCCCCTAATTTCATCTATGCTTATATGGTATGAAAGCATAGATGAAAGATCGGAAGAGCACACGTCTGAACTCCAGTCACTAGAGACCCAATCTGGGGGGGGGGGGGGGGGGGGGGGGGGGGGGGGGGGGGGGGGGGGGGGG
>VH01794:64:AAHNC7YM5:1:2103:41522:44316 2:N:0:TAGAGACCCA+CCGCTGATGG
TTCATCTATGCTTTCATACCATATAAGCATAGATGAAATTAGGGGAACTACTCAAGATACTCCTCCAAAGACTTTTGTAATAAAACTTGCTAAGGATAATATTTCTCTTACCTTTAATTTAACCTCTCCGATTTCAGCCACCAAAAGCATATCTGTATTCTCAAGCTTTTCTCTAAGGATGTCAAGATTTTCACTAGTAGTACCCAGATCGGAAGAGCGTCGTGTAGGGAAAGAGTGTCCGCTGATGGGTGTAGATCTCGGTGGTTGACGTATCAGTGAAGAAGGGGGGGGGGGGGGGGGG
>VH01794:64:AAHNC7YM5:1:2103:16565:49087 1:N:0:TAGAGACCCA+CCGCTGATGG
TTATGATAGTGATGATTCTTATAGAGATAAAATTTTGGAATGGTGCTTGAGGGAGGTTGAGACTGTTAAAGGTTTGGTTTTTGAGTTTATGGGTTATTTTATTGATCTTAAGGAGAAGTACATTGCTCTTTTAGAGAATAGTAATGTTTATACAAAGTACTCTTAATATTTCTCATAAATTGTCTACGGAAGATAATGCGAAGGTCAGTTTAGGTTATGTTATTGCTAATGTTTTGTTTATAATTAAACAATCTCTTTTTATACTTGAAAATTATTACTAAAACTCTAATCAAAATTAACA
>VH01794:64:AAHNC7YM5:1:2103:16565:49087 2:N:0:TAGAGACCCA+CCGCTGATGG
ATACTTGAAAATTTATAGGTTGTTATGAAAAGCTCTAATGTGAACGATTTAAGGTTATTGTTAATTTTGATTAGAGTTTTAGTAATAATTTTCAAGTATAAAAAGAGATTGTTTAATTATAAACAAAACATTAGCAATAACATAACCTAAACTGACCTTCGCATTATCTTCCGTAGACAATTTATGAGAAATATTAAGAGTACTTTGTATAAACATTACTATTCTCTAAAAGAGCAATGTACTTCTACTTAAGATCAATAAAATAACCCATAAACTCAAAAACCAAACCTTTAACAGTCTC
>VH01794:64:AAHNC7YM5:1:2103:41863:50526 1:N:0:TAGAGACCCA+CCGCTGATGG
TAAAGAAGGTAGTTTGCTAGGTTGTGGTAATGATATTAGTGCTTTTGGTAAAATTGGAATTTTAATAGGTCCTGAGGGTTGTTTTTCAAAATCAGAAATTCATTTCTTTAAAAAGTTAAATTTTAAATTTGTAAGATTTAATACCCCAATTTAGATCGGAAGAGCACACGTCTGAACTCCAGTCACTAGAGACCCAATCTGGGGGGGGGGGGGGGGGGGGGGGGGGGGGGGGGGGGGGGGGGGGGGGGGGGGGGGGGGGGGGGGGGGGGGGGGGGGGGGGGGGGGGGGGGGGGGGGGGGGG
>VH01794:64:AAHNC7YM5:1:2103:41863:50526 2:N:0:TAGAGACCCA+CCGCTGATGG
AAATTGGGGTATTAAATCTTACAAATTTAAAATTTAACTTTTTAAAGAAATGAATTTCTGATTTTGAAAAACAACCCTCAGGACCTATTAAAATTCCAATTTTACCAAAAGCACTAATATCATTACCACAACCTAGCAAACTACCTTCTTTAAGATCGGAAGAGCGTCGTGTAGGGAAAGAGTGTCCGCTGATGGGTGTAGATCTCGGTGGTCGGCGTATCATTAAAAAGGGGGGGGGGGTGGGGGGGGGGGGGGGGGGGGGGGGGGGGGGGGGGGGGGGGGGGGGGGGGGGGGGGGGGGG
>VH01794:64:AAHNC7YM5:1:2103:20106:53384 1:N:0:TAGAGACCCA+CCGCTGATGG
GGCTAGGGTTATATGGGTTGATCAGATCTGACAAATTATTGATAGCTATTTCCTATCTTTTTGGTAGTGATAAAAATTTTAAGGAAGGCAAATATTTAATCAGTGGTCATTGTTCAACTTTTGATGTATATAGAGAATTTTTGAAAGGCAGACCTATACTTTCTATTAATATCACCATCCCTGAGGGGTATACTGGTAGAAGAATAGCTTTAAAGCTTTATGAATCAGGCATTATTAGTGATGCGCAAAGTTTTGTTGATTAGATCGGAAGAGCACACGTCTGAACTCCAGTCACTAGAGA
>VH01794:64:AAHNC7YM5:1:2103:20106:53384 2:N:0:TAGAGACCCA+CCGCTGATGG
AATCAACAAAACTTTGCGCATCACTAATAATGCCTGATTCATAAAGCTTTAAAGCTATTCTTCTACCAGTATACCCATCAGGGATGGTGATATTAATAGAAAGTATAGGTCTGCCTTTCAAAAATTCTCTATATACATCAAAAGTTGAACAATGACCACTGATTAAATATTTGCCTTCCTTAAAATTTTTATCACTACCAAAAAGATAGGAAATAGCTATCAATAATTTGTCAGATCTGATCAACCCATATAACCCTAGCCAGATCGGAAGAGCGTCGTGTCAGGAAAGAGTGTACACTGA
>VH01794:64:AAHNC7YM5:1:2103:60817:55126 1:N:0:TAGAGACCCA+ACGCTGATGG
CAATAACTTTGACCTAACTCCCAACGGCATAATTAAAAAATTAAAATTAAGAGATCCCATTTACTCTAAGACATGTACATACGGACATTTTGGAAAAAATGAACTAGAATGGGAAAAATTAGATTTCGTAAACACAATAAAAAAGGAGTTCAAAATATGAATAAAATACCAAGCTTTACAATTGATCACACAAAACTAAAACCTGGAATATATGTTTCAAGAAAAGATATGTTTAATAATTTAACATTCACTACTGTAGATATTAGGATGAAAGCTCCTAATAGAGATCGGAAGAGCACAC
>VH01794:64:AAHNC7YM5:1:2103:60817:55126 2:N:0:TAGAGACCCA+ACGCTGATGG
CTATTAGGAGCTTTCATCCTAATATCTACAGTAGTGAATGTTAAATTATTAAACATATCTTTTCTTGAAACATATATTCCAGGTTTTAGTTTTGTGTGATCAATTGTAAAGCTTGGTATTTTATTCCTATTTTGCACTCCTTTTTTATTGTGTTTACGAAATCTAATTTTTCCCCTTCTAGTTCATTTTTTCCAAAATGTCCGTATGTACATGTCTTAGAGTAAATGGGATCTCTTAATTTTAATTTTTTCATTATGCCGTTGGGAGTTAGGTCAAAGTTATTTAGATCGGAAGAGCTTCT
>VH01794:64:AAHNC7YM5:1:2104:27207:5089 1:N:0:TAGAGACCCA+CCGCTGATGG
TGCATCCCCACCTCTAATTTTTGTTCATTTGTTTTTGTCATATTTAATCTCCTATTAAGTTTTATAAATAAAATAATATAACAAAAATTGTTTTTGTCAAAACTTTTGATATATTTTTTTTGTTAAATTTAACAAAAAAAATATTTTTATTACAAATGGGTTTACTTTCTAACAAGCACTAAGTTATTATAGTTAGAGTAAAACTTAATAGGAGAAAAACTATGATTATCAAAAAAAAAACCCTTTCCATAAAACCATTCAAGGACTATCATAATAGATATTACAAAATACTATCAATAAT
>VH01794:64:AAHNC7YM5:1:2104:27207:5089 2:N:0:TAGAGACCCA+CCGCTGATGG
CTTTATTGCATAGAAATGCCAAATCTTTTCTTAAAGTTCTAAGTGTAATTTGTTTAAGACCATCTTTAAATAGAAAAATGTTTAATATATTTAGAATGAATGTTTGATTATACTTAATTGCCTTATTCTGAAAGTATCTAAGTATTGATAGTATTTTGTAATATCTATTATGATAGTCCTTTAATGGTTTTATGGACAGGGTTTTTTTTTTGATAATCATAGTTTTTCTCCTATTACGTTTTAATCTAACTATAATAACTTAGTGCTTGTTAGAAAGTAAACCCATTTGTAATAAAAATAT
>VH01794:64:AAHNC7YM5:1:2104:15391:6907 1:N:0:TAGAGACCCA+CCGCTGATGG
CTTCAAAATTGTCCTCAACGAAGAGGAATTTGTACTCGTGTAATGACGGTTACACCTAAGAAACCCAATTCAGCTTTGAGGAAAGTAGCCCGTGTTAGGCTTTCAAATGGATTTGAAGTAACAGCTTATATTCCAGGGATTGGTCATAATTTACAAGAGCATTCAGTTGTTTTAATTAGAGGTGGACGAGTTAAAGATTTGCCAGGTGTTAGGTACCATATCATCAGAGAGATCGGAAGAGCACACGTCTGAACTCCAGTCACTAGAGACCCAATCTGGGGGGGGGTGGGGGGTGGGGGGG
>VH01794:64:AAHNC7YM5:1:2104:15391:6907 2:N:0:TAGAGACCCA+CCGCTGATGG
CTCTGATGATATGGTACCTAACACCTGGCAAATCTTTAACTCGTCCACCTCTAATTAAAACAACTGAATGCTCTTGTAAATTATGACCAATCCCTGGAATATAAGCTGTTACTTCAAATCCATTTGAAAGCCTAACACGGGCTACTTTCCTCAAAGCTGAATTGGGTTTCTTAGGTGTAACCGTCATTACACGAGTACAAATTCCTCTTCGTTGAGGACAATTTTGAAGAGATCGGAAGAGCGTCGTGTAGGGAAAGAGTGTCCGCTGATGGGTGTAGATTTCGGTGGTCGTCGTATCATT
>VH01794:64:AAHNC7YM5:1:2104:52921:8346 1:N:0:TAGAGACCCA+CCGCTGATGG
GGTGATATTAATAGAAAGTATAGGTCTGCCTTTCAAAAATTCTCTATATACATCAAAAGTTGAACAATGACCACTGATTAAATATTTGCCTTCCTTAAAATTTTTATCACTACCAAAAAGATAGGAAATAGCTATCAATAATTTGTCAGATCTGATCAACCCTTTTTTCTTAAGAGATCGGAAGAGCACACGTCTGAACTCCAGTCACTAGAGACCCAATCTGGGGGGGGGGGGGGGGGGGGGGGGGGGGGGGGGGGGGGGGGGGGGGGGGGGGGGGGGGGGGGGGGGGGGGGGGGGGGGG
>VH01794:64:AAHNC7YM5:1:2104:52921:8346 2:N:0:TAGAGACCCA+CCGCTGATGG
CTTAAGAAAAAAGGGTTGATCAGATCTGACAAATTATTGATAGCTATTTCCTATCTTTTTGGTAGTGATAAAAATTTTAAGGAAGGCAAATATTTAATCAGTGGTCATTGTTCAACTTTTGATGTATATAGAGAATTTTTGAAAGGCAGACCTATACTTTCTATTAATATCACCAGATCGGAAGAGCGTCGTGTAGGGAAAGAGTGTCCGCTGATGGGTGTCGATCTCGGTGGTCGACGGATCATTAAAGAGGGGGGGGGGGGGGGGGGGGGGGGGGGGGGGGGGGGGGGGGGGGGGGGGG
>VH01794:64:AAHNC7YM5:1:2104:68051:10144 1:N:0:TAGAGACCCA+CCGCTGATGG
CGAGCAAATTTTGATCATAATCATCAAAATTAAAAACATTAGTTCCAATAATGGATTTAACAAAAATTTTTACATCATCGCCCGTTATGACTTTCTTATTAACCTCAAGTTTAAATTTAGCTCCAAGAGATCGGAAGAGCACACGTCTGAACTCCAGTCACTAGAGACCCAATCTGGGGGGGGGGGGGGGGGGGGGGGGGGGGGGGGGGGGGGGGGGGGGGGGGGGGGGGGGGGGGGGGGGGGGGGGGGGGGGGGGGGGGGGGGGGGGGGGGGGGGGGGGGGGGGGGGGGGGGGGGGGGGG
>VH01794:64:AAHNC7YM5:1:2104:68051:10144 2:N:0:TAGAGACCCA+CCGCTGATGG
CTTGGAGCTAAATTTAAACTTGAGGGTAATAAGAAAGTCATAACGGGCGATGATGTAAAAATTTTTGTTAAATCCATTATTGGAACTAATGTTTTTAATTTTGATGATTATGATCAAAATTTGCTCGAGATCGGAAGAGCGTCGTGTAGGGAAAAAGTGTCCGCTGATGGGTGTAGATCTCGGTGGTCGCCGTAGCATTGAAGGGGGGGGGGGGGGGGGGGGGGGGGGGGGGGGGGGGGGGGGGGGGGGGGGGGGGGGGGGGGGGGGGGGGGGGGGGGGGGGGGGGGGGGGGGGGGGGGGG
>VH01794:64:AAHNC7YM5:1:2104:13781:18133 1:N:0:TAGAGACCCA+CCGCTGATGG
TTAATGAAATTGAAAATCTAAATTTTAATGTCTATAATGCACTACTAAAAATACTAGAAGAACCACCTTTAAACATTTATTTTATTTTAGCTACAAGAAACAAAAACAAGATTCCAAAAACAATCCTTTCAAGACTAAGACTATACAGATTCAAAAAGGAAAATAGAGATTTTGAGATCAAAAAATTCAAAGCAATCTTTAATAAAAATGATGAAATAACAACAAAAGAGTATTTCGACTCATTTTATAGTGAAGAATACACAAAATTAAAAGAAGAAAGATCGGAAGAGCACACGTCTGA
>VH01794:64:AAHNC7YM5:1:2104:13781:18133 2:N:0:TAGAGACCCA+CCGCTGATGG
TTCTTCTTTTAATTTTGTGTATTCTTCACTATAAAATGAGTCGAAATACTCTTTTGTTGTTATTTCATCATTTTTATTAAAGATTGCTTTGAATTTTTTGATCTCAAAATCTCTATTTTCCTTTTTGAATCTGTATAGTCTTAGTCTTGAAAGGATTGTTTTTGGAATCTTGTTTTTGTTTCTTGTAGCTAAAATAAAATAAATGTTTAAAGGTGGTTCTTCTAGTATTTTTAGTAGTGCATTATAGACATTAAAATTTAGATTTTCAATTTCATTAAAGATCGGAAGAGCGTAGTGTAGG
>VH01794:64:AAHNC7YM5:1:2104:47809:24741 1:N:0:TAGAGACCCA+CCGCTGATGG
CTTAATAGGAGAAAAACTATGATTATCAAAAAAAAAACCCTTTCCATAAAACCATTAAAGGACTATCATAATAGATATTACAAAATACTATCAATACTTAGATACTTTCAGAATAAGGCAATTAAGTATAATCAAACATTCATTCTAAATATATTAAACATTTTTCTATTTAAAGATGGTCTTAAACAAATTACACTTAGAACTTTAAAGATCGGAAGAGCACACGTCTGAACTCCAGTCACTAGAGACCCAATCTGGGGGGGGGGGGGGGGGGGGGGGGGGGGGGGGGGGGGGGGGGGGG
>VH01794:64:AAHNC7YM5:1:2104:47809:24741 2:N:0:TAGAGACCCA+CCGCTGATGG
TTAAAGTTCTAAGTGTAATTTGTTTAAGACCATCTTTAAATAGAAAAATGTTTAATATATTTAGAATGAATGTTTGATTATACTTAATTGCCTTATTCTGAAAGTATCTAAGTATTGATAGTATTTTGTAATATCTATTATGATAGTCCTTTAATGGTTTTATGGAAAGGGTTTTTTTTTTGATAATCATAGTTTTTCTCCTATTAAGAGATCGGAAGAGCGTCGTGTCGGGAAAGAGTGTCCGCTGATGGGTGTAGATCTCGGTGGTCGCAGGATAATTAAAAAGGGGGGGGGGGGGGGG
>VH01794:64:AAHNC7YM5:1:2104:76117:25403 1:N:0:TAGAGACCCA+CCGCTGATGG
TTTCCATAAAACCATTAAAGGACTATCATAATAGATATTACAAAATACTATCAATACTTAGATACTTTCAGAATAAGGCAATTAAGTATAATCAAACATTCATTCTAAATATATTAAACATTTTTCTATTTAAAGATGGTCTTAAACAAATTACACTTAGAACTTTAAGAAAAGATTTGGCATTTCTATGCAATAAAGGCATTATTAAAAAAACTTTATTAAGACTAGGTGAAGGAAATGGCTCAGATCGGAAGAGCACACGTCTGAACTCCAGTCACTAGAGACCCAATCTGGGGGGTTG
>VH01794:64:AAHNC7YM5:1:2104:76117:25403 2:N:0:TAGAGACCCA+CCGCTGATGG
GAGCCATTTCCTTCACCTAGTCTTAATAAAGTTTTTTTAATAATGCCTTTATTGCATAGAAATGCCAAATCTTTTCTTAAAGTTCTAAGTGTAATTTGTTTAAGACCATCTTTAAATAGAAAAATGTTTAATATATTTAGAATGAATGTTTGATTATACTTAATTGCCTTATTCTGAAAGTATCTAAGTATTGATAGTATTTTGTAATATCTATTATGATAGTCCTTTAATGGTTTTATGGAAAAGATCGGAAGAGCGTCGTGTAGGGAAAGAGTGTCCGCTGATGGGTGTAGATCTCGGT
>VH01794:64:AAHNC7YM5:1:2104:6472:27448 1:N:0:TAGAGACCCA+CCGCTGATGG
GTTTTTATATCTATACTCTATTAAAATCTATGGGGTGAAAGTTGGTTTTATTTCAACGGTATTCTTTGAAGATGGAAGTGGAACTCTAGTTAAGAATCCTTATAGGCAGTCGACTCCAGAGTCAACAGAAATTCATTTAGTTCTTAGTAAAATGGTAAAAAATAATGTTGAATATGCTATTGTTGAATCGACTTCGCATGGCCTTGATGTTAGAACATCAAGACTAATTGATATTGCGTACTCTGTTGAGATCGGAAGAGCACACGTCTGAACTCCAGTCACTAGAGACCCAATCTGGGGT
>VH01794:64:AAHNC7YM5:1:2104:6472:27448 2:N:0:TAGAGACCCA+CCGCTGATGG
CAACAGAGTACGCAATATCAATTAGTCTTGATGTTCTAACATCAAGGCCATGCGAAGTCGATTCAACAATAGCATATTCAACATTATTTTTTACCATTTTACTAAGAACTAAATGAATTTCTGTTGACTCTGGAGTCGACTGCCTATAAGGATTCTTAACTAGAGTTCCACTTCCATCTTCAAAGAATACCGTTGAAATAAAACCAACTTTCACCCCATAGATTTTAATAGAGTATAGATATAAAAACAGATCGGAAGAGCGTCGTGTGGGGAAAGAGTGTCCGCTTATGGGGTTCAATCT
>VH01794:64:AAHNC7YM5:1:2104:56027:29852 1:N:0:TAGAGACCCA+CCGCTGATGG
TGCTAAGGCTCAAATAAGGGAATTGATGTTTTTAAATATGCAGAGAGAAAACTTGAGGATATATTTGAATGGATAGTATAGAGAATAAAGACTTACAGGTTTTTAAGAAGAAGAATTCAAAAATAATAAAGGCCATCTTAAGTCATTTGGGAGACAAAAAGGTAATTACTTTTGAGGATTTATCTACCTTTTTATCAGGGGATATGTTGGAACCTGACAATATTGATTATATTTATGGAGTCCTTGAGAATGAGAGATCGGAAGAGCACACGTCTGAACTCCAGTCACTAGAGACCCAATC
>VH01794:64:AAHNC7YM5:1:2104:56027:29852 2:N:0:TAGAGACCCA+CCGCTGATGG
CTCATTCTCAAGGACTCCATAAATATAATCAATATTGTCAGGTTCCAACATATCCCCTGATAAAAAGGTAGATAAATCCTCAAAAGTAATTACCTTTTTGTCTACCAAATGACTTAAGATGGCCTTTATTATTTTTGAATTCTTCTTCTTAAAAACCTGTAAGTCTTTATTCTCTATACTATCCATTCAAATATATCCTCAAGTTTTCTCTCTGCATATTTAAAAACATCAATTCCCTTATTTGAGCCTTAGCAAGATCGGAAGAGCGTCGTGTAGGGAAAGAGTGTCCGCTGATGGGTGT
>VH01794:64:AAHNC7YM5:1:2104:22852:31594 1:N:0:TAGAGACCCA+CCGCTGATGG
CTTATATGAGTTGAAATCTTAAGATTATTGATCAATATTAGTATATCTATCTAAAATTTTAAGCAATATTTTAGAAAAACTTGAAATGGTTAATTTTTGAACTAATAATTAATTATTAAATATTCTCCTTTTTTAAAATTAAAAGAATTTATTATCAATATTTACTTCATACCATACATTCTTTTAAATAATCCCCTTCCCCAAGGGGTTTTCTTTTTATTTGTATAACGGAAGAAGATTATTTAGATCGGAAGAGCACACGTCTGAACTCCAGTCACTAGAGACCCAATCTGGGGGGTGT
>VH01794:64:AAHNC7YM5:1:2104:22852:31594 2:N:0:TAGAGACCCA+CCGCTGATGG
AAATAATCTTCTTCCGTTATACAAATAAAAAGAAAACCCCTTGGGGAAGGGGATTATTTAAAAGAATGTATGGTATGAAGTAAATATTGATAATAAATTCTTTTAATTTTAAAAAAGGAGAATATTTAATAATTAATTATTAGTTCAAAAATTAACCATTTCAAGTTTTTCTAAAATATTGCTTAAAATTTTAGATAGATATACTAATATTGATCAATAATCTTAAGATTTCAACTCATATAAGAGATCGGAAGAGCGTCGTGTAGGGGAAGAGTGTCCGCTGATGGGTGTAGATCTCGGT
>VH01794:64:AAHNC7YM5:1:2104:36504:32408 1:N:0:TAGAGACCCA+CCGCTGATGG
[truncated: 65,940 more chars]
