# Supplementary material for: Molecular detection of relapsing fever Borrelia puertoricensis in migratory Mexican free-tailed bats
Source: mSphere. 2026 Jun 2;11(6):e00085-26. doi: 10.1128/msphere.00085-26 (PMC13317190; doi:10.1128/msphere.00085-26)
Supplement: File S2 — FASTA file of contigs assembled from Borrelia reads. [file msphere.00085-26-s0002.txt]

>NODE_2_length_2864_cov_6.466714
AAGGTTATAGATTTAATTAAACAGAGAGTAGATATTGTAGCTTTAATAAG
TGAGCTTCTGTAATTTGCTCTTTAATTAGATCTTCTCGTATATTTAAAGA
TTTTTCTATCCTCTCCCGTCTCTCAGGAATAGCTAAGTCTCTTCCCAAAA
TTCTCAGATTGCGTACCTTATCTATCTTTAATCTACCCAATATGGACTTT
TGTTGCCTCTTTAAATCCTTTATTTTGCTAGCAGAATCAATGTAATCATC
TGAAAAAATACGCAACTCTTCTTGATATAAAGGCACCGATTTAAGCATTT
CTTTTATATGAAGTCTCTCACTAATAATACTCTCTTCAAAAATATCTTCC
CCAAGTTCATATAAACTGTGTTTTCTCTCAATATATTTTATTAAACGCTC
CTGAAATGGTTTTAATGAAGCTTTATAAAAAGAAGTGATCCTTTTTTTTT
TGCTATAATAATCGAAATTATTATCTTTTTCTCTTTCCTTTTCTTTCTTA
AAAAACTCCTCTTTATCTACTCTTGAATAAATAGCATTAACTAAATTATA
ATAATTTTCTATGACCAGTCCTTCATTTTTAAGAATATTCTCAATTATGC
TCTCACCAGAATCCATCTGTTTTGCAAGCTCAACCTCTTGATTCCCAGTT
AACAAAAACTCTTTGCCTATTTCCTTTAAGTAAAGCCTTATGGGATCTTC
AGAATTACTATCTTTTAATAAACCACTCTTAATATATCCTGAACTAAAAT
CTTCTTTGTCTAAAACTTCATCATCAAATTCATCCAATTTATCATCAATT
TCATCATCACTCTGAATAGAATCATCTAACATCATACACTGACTATCAAG
TTTATCTGCTTCATCAAATTCATCAATATCACAAATATCTGACCCCATCT
TTTCATTAACCAAGCTTATTCCCTCATTCTCAAGGACTCCATAAATATAA
TCAATATTGTCAGGTTCCAACATATCCCCTGATAAAAAGGTAGATAAATC
CTCAAAAGTAATTACCTTTTTGTCTCCCAAATGACTTAAGATGGCCTTTA
TTATTTTTGAATTCTTCTTCTTAAAAACCTGTAAGTCTTTATTCTCTATA
CTATCCATTCAAATATATCCTCAAGTTTTCTCTCTGCATATTTAAAAACA
TCAATTCCCTTATTTGAGCCTTAGCATCTATTGAAACATTATCCTTTCCC
ATATTTTTAAATACTAAAATTCGATTCTCCACTTTCCTTTTTTTAATTGC
AAACAAAATTTGTTTAACCATCTCATCATCCACTTCAAACTCTACTCTTA
GCATATTCTCAAAAAAAACTTCACTAACGCTATACTTATTATCTTTAAGC
AATTCTTTTAAATTAAGCAATGAAAAACTTTCACTATTCTCAAATAGGTA
TTCAAAGCACATAAAAATTTTTTTTACATCAACGTCATACAAGTCACTAT
CACTAATATTACGCCTTATTATAGTAAAATAATTAAAGTCTTTCAATAAG
GCAACTAATAAATATCTCTCATAGGTATTTATCTCATAAGAATATGCATT
CCTCTTATAACTCGCAATTGCACTCCTCTCTCTCATACTATAATAATCTT
CTCTTAAGGTTTCTAATTTAATACCCACCTTACTCCCAAGCTTTTTTAAA
AGAAGATCCCTTTGCGTATTAGTACTTGACAAACTTATCAAATTTATAAA
CATACCAACCATACTATTTAAATCTGTTGTTTTACTTAAATCATATTTAT
CTGAATATTTTTCCAAAAGATACTCAAAAGCATCACAACTATCGTTAATT
ACATCCTTTAAGGCAAAAGCACCTTTATTCTTTAAAACATCTGCAGGATC
AACTCCATACTTTATCCTAATTACACTTACATCAATATCAAACGGTAAAC
AAATCTGATAAGCCTTAAAGGTAGCTAAAAGCCCAGCATCATCATCATCA
AAACACATGATTATTTTATTTGCATATCTCTTAATTAAAGCAAAATGCTC
CCTTGAAAAAGAAGTACCAAGTGTAGAAACTGCAATTTTTACACCCGCTG
TAAAAAAGGAAAGAACATCTATATACCCTTATGTTAAGATTACAGATTTA
CTCTCCTTAATTACAGAAAAACCTTCATAAAATCCATAAAGCAATTCTCT
CTTTTTAAAAACCTCTGTTTCACTTAAATTAATATATTTAGGCCCATTGT
ATCTACCTAAATATCTACCTCCAAATCCTACCACATTTCCTTTAAAATCT
CTGATTGGAAAAATCAATCTTCCAGATAAAATTGAAAATATTCCCTTTCT
TTTTGAAAATAAACCACTTTTACTCAAAATTTCATCAGAATATCCTTTCG
AAATCAAAAAATTATAAAAATTAAACTTACCTGGAATATCGAATTGCAAA
TAACCAATATTAAATAAATCAATCACCTCTTTAGATATCCCTCTCATTTG
CAAAATATAATTTAAAACTTTTTGATTATTATTTAAAAAAAATTCAAAAG
TCTTAACCAACTTAGCATTTAAATCATATATTTTTGAAATTATTGATTTA
TCCTGAGTTTTATTCTTACCTACAGTGGTTTTATTAATATCATCATATAC
AATACCCATCCTACTGCACAAAGACTTAACAGCACCATTATAATCAAGTT
TCTCAATATCCATCAAAAATTTGATGGCATCTCCGCCCTTCCTACATCCA
AAACAATAAAAAAGTCCCTGAGCAGGAGTTATAGAAAAAGAAGGGGTCCT
TTCAGCATGAAAAGGACAAAGCCCCTTATAAGATGCTCCTGATTTAACTA
ATCTAACACGCTCACTTATTAAAGCTACAATATCTACTCTCTGTTTAATT
AAATCTATAACCTT
>NODE_4_length_1715_cov_5.138554
CCCCAGATTGGGTCTCTAGTGACTGGAGTTCAGACGTGTGCTCTTCCGAT
CTGATCTGGATTTACACATAAATACAGAATGTGAATATAAAGACAAGAGA
GATAACTCCGACTTAAAGATACTTAAGAAAATTACTTCGAGAATAATGTC
ATTTTATTCAGAATACATATTTAGATTAAAAGACAATAATTTAATAGTCA
TTATATCTACAAGCGGAGGAGAACAAAGACTAATTTCAATTGCAGAAGAA
ATCAAAAAAACCATTTCAAGAGAACTTAAAAAAGAAGGCCTCATAATATT
TAAATTCAACATAGGAATAATAGAAGTAAACCTAAAAGAAGATATAGAGA
CAAAGATTTCAAAATTAAAAATAGCAACAAAAATATCCGATGAATATAAA
GATTCCACGCCTATTTTATACAAAGATGAATTACCAGAAACAATACTTAT
CAAAAAACAAAATAAAATATTTGAATATATAGTAAAAGCAATAAAGAATG
ACTTTTTTAGTCTCTATTATCAAAAAATTACTCCTCTTAAAAAAGATCTA
AAACCCAAAATTGAAATATTAACAAGACTTTTTGACTATACAGGAACTCC
TATCCCAAATAGCAATGTATTTAGCTTAATAGATAAGTATAATTTAACTG
TTGAAGTGGATAAACTGGTAGTTACTAAAGCATTAAGAGAATATACAAAT
TTTGTAGCAAAAAATGGTGTTCATATCTTTTCAATAAATATTTCACCATA
CTCACTCAAGTCCAAAAATTTCAGAATATTCCTCAAAGAAACACTTCTTA
AAAGCCATGTTCCACTTCAAAACGTATGCTTAGAAATAACAGAAACTGGA
ATTTTAGAAAATTTTGAATTAATCAACACATACTTCAACGAACTTAAAAC
CTTTGGAATTAAACTTGCACTTGACGATTTTGGCAGCGGATATACGTCAC
TTTCATACATTAAAATCTTGCCAATAGATATCATCAAAATAGATGGTTCT
TTCATTCAAGTAATAAATTCTAGTCAAACAGATCTCGTAATAATAAAATC
AATAAAAGACATTGCTGACACAAAAAAAATAAAAATTATAGCTGAATTTG
TATCTAATGAAGAAATACTTAAAAAGATAAACGAAATAGGAATAGATTAT
GGACAAGGATTTCTGTGGCATAAACCAGAGCCAATTTAAAAATATACAAA
ATATTTTCTTAATACTATATATAACAACACTTAAATTCATTTAATCTTAA
AGACAATTAGAAAGCCCAAATTCAAAAAGCAACTGAACCCTATTTTCTAT
ATATTATTAAACTGCATTAAAAAAAGAATAGAATGTTATAATAAGTAATC
AGGAGGAGAAAATTTCAATGACAAAACAAAATCCTTGGACTTCTTTAAAC
GAAGAAGATAGAAATAACATTTTAGAATTTACTCAAAAATACAAAAAATT
TTTAAGCACAGTTAAAACTGAAAGAGAAGCCACCAACTATACTATACAAA
GAGCAAAGGAAAAAGGTTTTATTAATGCCTGTGAAAAACAAGAACTCAAA
GCTGGGGATAAAATCTTTTACACATGTCGCAATAAAAACATTGCTCTTGT
ATTTATCGGAAAAGAACCCATTGAAAATGGAATGAATTTCATTGTATCAC
ACACAGATTCACCAAGATCGGAAGAGCACACGTCTGAACTCCAGTCACTA
GAGACCCAATCTGGG
>NODE_6_length_1423_cov_4.482456
CCCCAGATTGGGTCTCTAGTGACTGGAGTTCAGACGTGTGCTCTTCCGAT
CTTCCTGTTCTTTGACTAAAATATTCTCTAATAATATCTTTTAACCGAAC
TTTTTGTCTTCCAAGCTCACTTAAAATATTTACATTATTCTCAGCATAAC
CTAACGCAAGTTTTATTACAAAAGTCTTTGGAGGAGTATCTTGAGTAGTT
CCCCTAATTTCATCTATGCTTTCATACCATATAAGCATAGGGGGTTTGCC
CAAATATTCATTAGAAAAAATTGGAAAATTATTAGGTGCCCCACTTTGAC
TTACTACCATCTTAGAAACAAAATAAGCAACTATTATCATAATAACAACA
GTAAATAGTCCTATTGCTAATATTTGCAAAATTTTTATTATAATATCAGG
TAGCAAGCCCATTCTTTTATTATCCGCACCACCTACATCTATACTACCAT
TATCTCTCTCAGGCATATTACCCTCCTATAAATTTCTTCTTTCATTACTA
AAACATCATTATTGACTAATACCTTTAGTAGAACTCAAAGAAGCATCACT
AGTAATCAAAATATCTATTCTTCTATTATAAGCTCTACCTTCAGGAGTAT
CATCTGTGGCAACCGGTCTACTTCCCGCAAATCCAGACACCTCAAATTTA
CTCTCAATGCTTTGTATCTTAGACTGATCGGTATAATTCAAAATCTGCTC
TAACATATTTACTGCTCTTGCCGATGAAAGCTCCCAATTACTTTTCCAAA
TTCCATTTATATTAACATCAACATTGTCTGTATGTCCTTCGATTTTAAAA
TTATACCCTTGATTATCCAAAAACCCAATAAAAGAAGCTATCTTTTGTAT
AGTCTCCCTATTATCATCAAGTTTAACCTCAGCACTAGCTGACTCAAAAA
AAGCATCGGCCAAAAGAGACACAACAACACCACGTTCATAATGTCTTACA
ATAACCTTATTAGACTGAATCTTTTCAATTAATTCAATAATAGACTTATT
TTTGGACGCCTGAGAAGCTTGTTTATTCTTCCCAGTAGAAGGTAAAAACA
TAAAACTATTACTCAAATAAGAAAGTTTATTAATATCTAAGGTCTTTCCG
CCCTTAAAAAATCCGGACCCTGTAAACGAAGCTGACATTATTTTTAATAC
ATTTTCTTTGAGAATAATATCATTTAACGAAAACATAGTAACAAAAAAAA
CAAGTAACAAGGTAACCATGTCTCCATATGTTAACATATACTCAGGAGCA
CCTCCTTCACACTTTGAACGCTTCTTCCTATCTCTCAATGACATCACTCA
CCCCCAAGAATACCACTTCCAAGCTGACTCCTATCTTTAGGAGTTAAAAA
CGTTACCAATTTTTGTTCTAAAATTCTAGGGTTATCCCCTGCCTGAATTG
ATAAAATACCTTCAACAATCATC
>NODE_7_length_1351_cov_2.297068
CTTTTGTACACCATTTGGGCAATGGGTTTAGTTATACTAATATATGCTTT
AAACAGATTGATATTAAACATTAAATCATCAATTGTACTCTCAGAATTCA
GTGTGGATGTGTCAAAGTAAGTAAACTTAGGATATTTTGGGTCATTAACC
TTTTTTTTTGTTCTAGTTAAGAATACTTGTAAGTACATAACATAATCAGA
TAACTTAGCTTCGTATACACTAAGTTCTTTAATAGTCTGGGTTTTAGGGG
GTGTTGGTTCTTCAGTTAGGGAGGCAATAGATGTACAAGAGAGAATAAGT
GTTGAGAGGATTAACTTTATAAATTTGCTCAAATTATGCCTCCTTTAGCA
TTTTGATATAAGTACTCATTATCTTGTTACGTTTAGCTCTAAGTTGTGAT
GTGTATTTTGTAAGCTCATCAGAGTCATGAGAATTTTCTATAATTTCAAT
GTTAATCCTTAGTATCTCCTCAATTTCAGAGAGTAGTTTAATAGCTTCCC
TCCCTTCCATTTGATATATGCTAGCCTCATATAGAGCGTAAAAGTAATTA
ACCACTTTAGTAAAAATATTGATATAAGTGGCAGTATTTTTACCGTGATG
ATTATTTTTAATAATTTCGGTAAAGTTATTTAAAATATCAACGCTTAATT
TGGCAGTGCTTAATTTCATAAATCCTCCCCTTTATGTTGTGCGATTTCTT
TTGGTAATCGCATATTATCTGGATTACTATTAACTTTTTCTATAAATGCT
TTGATTTTAGTTTGGATAGGCATGAGAGTATCTTGGATTTGAGGCGTTAA
TGCATTCTCTAACCTTTCCATATTTTGTATGTAGATAATCTGATACTCTG
TGTAAATGTCATTTAGAAGCATGAATGTTTTATGAGCATTTTCATTAAAC
GTTCCATCTTCAAAATTATATAGTGTTTCAAATAATGTTTTAATTGCATT
TAAAGCAGTATCTAGAGAATTACGATCAAGTATCATAAATCCTCTCCTTT
ATCTCTGTCTCCTTTGTGTGTTTTTATCTTACTAGCTAAAATAGTTAATA
TGTCTTTGATTGCTGGTTTGAAAATAAGCCCAAGACTTAATATGAAGGCA
GCAATAATAACTAACTTAACTTCATTGATGTTAATTAGTTGAAGTAAAAA
ATTTAATAAATTATTATCAAGTTCATTCAATTTGTCTCTCCTTTAATTTA
AAAATCGGTAGCTACAACTATATATCAAAAAATAGTTTTTGCTACTACTT
TTATAACTTTACTAAAACTGGAACACTATTACCTTGTAAATATCCACGTT
TTTGAATGTACCATCCTCTAAGTACTGGACATAATATATCTACATAAGCA
T
>NODE_8_length_1234_cov_3.029686
TGTATAGATGTCTATTCTTAATGAGCATCTTTAGATATAAATAACATGCT
AGAAACGTCTTACCGCTAGCAATCCCACCTGATAGGATAATCTTAATTTG
TTTATTCTTCTCGATATTACGTATTACTTTAAGTTGTTTTGAAGTTAAAT
ATTTATTTTCAAACCCTTTAAAATCAACCTCCAATGCTTTAGGCTTGATA
AAATCCATTATATCAATACCAAAATCACGCTTGTATTCTCGCTGCATTTC
TTTAAATATAGGCAGTTTATATATATCCATTACCATATCCTTTAAATTTG
TAATTTAGAGCGCACATCTGTATCAGTAGCTTTAAGCTTTAACATTGTCT
TGTAATATAGTGACATTTTCTTAAGTTCTCTCTCCTTTTTAAGCTCATCG
AGTTTAAGTTTTAACTCTTCAAGTTTCTTATTTTCTTCTTCTGAATGTGC
AACTTTTTTACTTAAAGTCTTCTTGTAAAGATTGCTAATTTGAGACTCTA
ATTCTTCTATTTTGTAATTATGAGTTTTAAGTTCTAACTCTAAATAACGA
CCAAATGAATTTATAAATTCTAGTCCCAACATACTTTTAGCCATACTAAA
CTGACTTTTAAGATCACGTGCTTGGGCTGTACTTTGTGATGCATGAAATA
ATATATTATTTAAAGTATTTTCACAAATAGTAAGCTTAGCAGCACCATTA
ATATACTCAGGGTCATCCTTAATCTCTTCCCATTTGCGTCTCATCTTTCC
CACATTAACACGACTAACTCCAAGCTCTTTTGCTATCCTCGCGTCATTAA
GCTTCCCTTCTCTAAAATACACAACATAATCATCAAACGATTTCTTTACC
CTAATCATACCTTTTAATATAAGTTAACTAATAGGTTAACAAAAATATAT
TTAACATAAAATTTATAACAAAACAATAAATTTTACAAAAACAATTAATA
CTCATACGTACATGTACATTAAGAAGATAAATAGAGATATATTTTTAAAA
CAAATAGATAAGGGGATTTATATGAATAAAATTAATTTTATTTTGGTGTT
GGCACTACTAATTAGTAGTTGTGAATATGAGCATGGAAATGCTACACCTA
AGAGTAGAGTTAAAAGAGAAGTAAATGAAGAACAATCAGAGGAACAAAAA
ACACCTGAAGAAGTGTTAAGAGAAAAATTAAATGAGACTGAAAAATCAAA
CCTGGATTTCTTAAAAGATGCTTTAAATAATAAG
>NODE_11_length_1069_cov_6.862919
TTTTAATATTTCTATATAATTTGGCCTATATATTGCTTCGTCTATAGATT
TGTTATCTATGATAATAGAATGAATGTTATTAATACTTTTTAAGTCATTT
GCCATATTGATTGAAAAATCTATTGGTCTTTTGTGGTTATAAATAATAGC
AAATTTAATATTACTTTGTTTGATATATTCGCTAGAGATATTTTTTCTAG
ATTTTACTATTTGTGATATTTTAAAAATAGATTTGATCTTTGTAATATCA
TTATCATTAATTGTTTCTTCAGATATTACAATTGAATTTGGATTTTTCAT
CTTATTTAAATAAATTTATATTAATTTTGGTATAAATCTATATTTTGTGA
TTTATTTCTTTAGTTTTTCCGATCTTCTTTTGGCCCATGAAAGCCAGATT
ATTCCAGATAATATTAAAATTAATGAAAATATTTGTCCTATTGATATGTT
TAAAAATGAAAAATCTAATATGCTCTCAGGTTTTTTGTAAGTTATCACAA
ATCCTATTTCCTTGTCTGGCTCTCTTAAGTACTCAATAAAGAATCTAAAT
AGTCCGTAAAGAATTATGTATATTCCAAAGATAAAACCGTCATATTTTTT
TATTTTCCTAAAAATAAACCATAGTAATAAAAAGGTTACAGTTCCCTCAA
AGAATCCTTCAATGAGTTGTGATGGAATTCTCGGTAGGTTAATAAACAAG
TCGTGAGGTAATATTTCCAGTCCAATTGATTCTGCAAATTCTCTTACTCC
TTTCTGACTTACTTTAAAAGGTTCTGCATTGGGAAATATTATACCGCCTT
TCATTGGTCTTCCATAAAGCTCTGCATTTGCAAAATTAGCAAATCTTCCA
AGTATATATCCTGAAGAGAAGGCTATTGCTCCGTAATCAGTTATCTTTCT
GAAGTATTTCTTTATATTTGTGTGTTTAAGTTCGGTATTTATTATTATTG
TTGGTGCAATAATTACTCCGAAAAATCCTCCGTGTATTGCCATTCCTCTA
AAACCTGTAAAATTCCAAGATCGGAAGAGCACACGTCTGAACTCCAGTCA
CTAGAGACCCAATCTGGGG
>NODE_12_length_1063_cov_1.584325
CTCATATTTTTTATAATGAACCTTCAAAAAATCTTAAGATTATTGGCGTT
ACAGGAACTGATGGTAAAAGTTCTGTTTGTTTTTATATCTATACTCTATT
AAAATCTATGGGGGTGAAAGTTGGTTTTATTTCAACGGTATTCTTTGAAG
ATGGAAGTGGAACTCTAGTTAAGAATCCTTATAGGCAGTCGACTCCAGAG
TCAACAGAAATTCATTTAGTTCTTAGTAAAATGGTAAAAAATAATGTTGA
ATATGCTATTGTTGAATCGACTTCGCATGGCCTTGATGTTAGAACATCAA
GACTAATTGATATTGCGTACTCTGTTGCTGTTTTAACTAATGTTAGTCAT
GAACATCTTGAATTTCATGGTACTATGCAGCATTATTTAGATGCTAAACT
TAATCTTTTCTCTTCTGCAGATGCGAATGGTGGTTTTGGTCTTGTCAATA
TGGATGATAAAAATTTTTCTACCTTTTTAGATACTATTAATAGGGCTTAT
ACGTATAGTTTAGAGAATAAAAATGCTGATTTTTTTGTAAGTAAGATTAA
TGAACAAATGGGTTTTACTGAATTTGAGTTTTATCATAAGAATGTTAAAT
ATGATGCTAGAGTTAATTTGACTGGCAGTTTCAATGTTGAAAATGTTATG
GCTGCTTTAATTGTTGTTAGTCAAGTTATTAACGTTGATGTGTCAGAACT
TATTGATAAGCTTGTAAATATTGAGGGTCTTTTTGGACGAATGCAAAGTG
TTGATTTTGGGCAGGATTTTTCTTTAATTATTGATTATGCGCATACACCC
GGAGCTTTTCTTAAAATTTTTCCTGTCTTTAAAAGACTTTCAAAAAATAG
ATTGATTTCTGTTTTTGGTTCTGCTGGAGAGAGAGATCTTCTTAAGAGAA
AGTTGCAAGGAGAAATAGCAGATAGATATTCAGATATAATAATACTTTGT
GATGAAGATCCAAGAGGTGAGGATAGTATGCAAATAATTGGAGATATTGC
GGAAGGAATTTCAGGAAAGACTTTAAATAAAGATTTATTTTTTATTCCTG
ATCGAAAAAGTGC
>NODE_13_length_1037_cov_3.328921
AAATTAGGGGAACTACTCAAGATACTCCTCCAAAGACTTTTGTAATAAAA
CTTGCTAAGGATAATATTTCTCTTACCTTTAATTTAACCTCTCCGATTTC
AGCCACCAAAAGCATATCTGTATTCTCAAGCTTTTCTCTAAGGATGTCAA
GATTTTCACTAGTAGTACCCACACCAATTAAAGAATGCCAATATCTTGTT
GAAAGCTTAGATACAATAGGCTCTATTGTAATATAAGGCAAACAAAAATT
CATAAGCCCTTCAACTTTACCTATCTTAACTTCAAGAGTTACTAAAATAA
CCATTTCTGTTGGAGGAACTATTTGCGCAAACTGAGGATTAACCTCTATG
TGCCCAAAACGAGGCCTAAGATCGACTACCTGCGACCAAGCTTCTCTCAT
GTTAGCAAGTATACGGATAATAACACTTTCCATGACAGACTGTTCTATTT
CTGTTAAATCTCTACTCTTATCCTTAATAGTATCTCCATCTCCTCCAAAA
AGTCTATCAACTATTGCAAACGCAATGGTTGGATCAACCTCAAATATAGC
AGAACCCTTAAGAGGATCCATGTTAATTATTGCCAAAGTAGTAGGATTTG
GAATAGATCTAATAAACTCTTCATAAGTCAACTGATCAACTGAAGCTACA
TGTACATGAACCATCTTCCTCAAAAGTGCTGAGAGTGAAGTTGTAGTATA
CCTTGCAAATGCTTCATGAAAACTTGACACCGTCCTTACTTGCTCTTTTG
AGAATTTGTCTGGTCTTTTAAAATCATAAACTTTAATTTTCTGTTTCTTG
CCCATAGGACTAGATATGATATTAGAAAGCGAATCATCTGATGATAAATT
ATCAGATGAATTAATAGATTCTAAAAGACTGTCTATATCATCTTGTGATA
ATGCTCCCGGATTACCTGCCATTCAAAATTCCTTTTAAAAATCACATATC
AAAAATATCAATTTGTGTTAATGCTATTTCTTTTATTTCACCATTTCTAA
GAATACTATTAATTCTAGCCTTAATTTCCGCCTTAAC
>NODE_14_length_1018_cov_13.740395
CCCCAGATTGGGTCTCTAGTGACTGGAGTTCAGACGTGTGCTCTTCCGAT
CTTAAAAAAAATTGCTTGGGAACTTAAGAAAAAAGGGTTGATCAGATCTG
ACAAATTATTGATAGCTATTTCCTATCTTTTTGGTAGTGATAAAAATTTT
AAGGAAGGCAAATATTTAATCAGTGGTCATTGTTCAACTTTTGATGTATA
TAGAGAATTTTTGAAAGGCAGACCTATACTTTCTATTAATATCACCATCC
CTGAGGGGTATACTGGTAGAAGAATAGCTTTAAAGCTTTATGAATCAGGC
ATTATTAGTGATGCGCAAAGTTTTGTTGATTTAATAAATGATGTTAAATT
TATCAGGGAACTTGGACTTAGTTATGATTCTCTTGAAGGTTTTTTGTTTC
CAGATACTTATAAATTTTATAAGGGTATGGATATAAAGGAAATAATTCGA
ATTTTTGTTGGTAATTTTTTTAGCAAACTTGGTTCTATTGGAATAGAGCA
TAAATCTTATTCTAGTGGAGAGTTTTATAATAAATTGATAGTTGCTTCTA
TTGTTGAGCGTGAGTATCGAGTTAAGAGTGAAGCACCAGTAATGGCATCT
GTTTTTTATAATAGGATAAATTCTAATATGGCATTACAATCTTGTGCTAC
AATTGAGTATATTATTACTGAAGAGCTAAGAAAAACTCATCCTACAAGAA
TTTATTTTTCAGATTTAGAGATTAATTCTGCATATAATACCTATATTAAT
AAAGGTTATCCTCCAGGTCCAATTTCTAACGCTGGGATTATATCTTTGAA
GGCCGCTTTTTTTCCAGCTAACACAGAGTATTTATTTTTTGTTATAAAAG
ATCCTAAAGTTGGAACTCATAAATTTTCTTCAGCTTATAATGACCATCTC
TTAGCTGTGAATAGTTATATTCGTAATTTTATTACTAAGGATTAAGGAAA
TATGGAGTATGCTAAGGTTATAGATTTAATTAAACAGAGAGTAGATATTG
TAGCTTTAATAAGTGAGC
>NODE_15_length_990_cov_2.139037
GCTTTTTAAATTTTTAGGTAGTGATTCAAATTGTCATAATTTAGCGAGCA
TAGTGTATAAAATTTAAAAAGCAAAGCAACTTCATTAGCAGCAATTACTC
CCTCTGGCAAATAACCAATTTTATGAATATTATTTATCAAATCATCTATA
CCAGCCAAACCTTCTAAGATATTTTTACTAACAATTTCACGACCAAATCG
TCTATTCCTTCCACAAATACTTCTACAAGTAACATCTAAATCCCCAGAAC
CAGCTAAAAATAAAAATGTTTCCGCATCGCAAGAACCAAGCTTAAACGCA
ATATTTTTCATGTCATTTAAAGAAACTGAGAATAAAAAAGACTCCGTATT
ATTGCCTATCAAATTTGGATTTTCAATTTTATACTCATCCAAAATTCCAA
ATGCAATTGCAAATATATTTTTCAAAGCCGATGCTATTTGAACCCCAAGG
ATATCATCACTATAAAACATAGAAATAGAAGTATTACTAAATAAATTAAT
AAATTCAAAAGCATTGGCTCTATTCTTACTGGCAGCAACAAGTCCTGTAA
TAATTCCAAGTCCAACTTCTTCAGCATGACTTGGCCCTGCAATATAGGTA
ATTTCATCTTTATAGTCACTTAAAACACTCTCTGCAACATCTACAATCGT
ACAAGGCCTCCCATTAATTGTTATAAAACCTTTTGTAAGGATTGCTAACT
TAAACTTTTTAGTAGTGCACATACTTTTCAATTTATGCAAAACATTTAAA
GTATAAAGAGAAGGTGTCACAACAAAAACATAATCGGCTTGATCTACAAC
ATCTTGCAAATCAGAACTTGCAATCAAATTATTTGGTAATTTAATATCCT
TTAAATACTTGACATTTTCATAATCATTATTAATGCCATCTCTAACATCT
TCTTCAAAAGACCATATCAAAACATTATCTTTAAACAGATCGGAAGAGCA
CACGTCTGAACTCCAGTCACTAGAGACCCAATCTAGGGGG
>NODE_16_length_977_cov_4.059653
TCTGCTTCTTTTAAGCTTATACCTATTGGTAGTGTAATTTTAATTATTTG
GTTTGTGTTATTTCTAATTTTGGGAGGTAAATCATCTTTTACAATTTGCT
TTCCCTTAGATAATATTAAGGCGCTTTCTAGTACATTTTTGAGTTCTCTA
ATATTTCCTGGCCAATCATATGCATAAAGGGCTTTTAGTGCATCATTAGA
GAGACTTTTCTCTTCTCTATTATTTTCACTTGCAACACCTTTAATTAGTA
TTTTTGTTAGCTTTGGTATATCGTCTTTTCTCTCTCTTAAGGGAGGAATA
TTGATATTTATTATGTTAAGCCTATAAAATAAATCTTCTCTAAACCTTCC
TTTTTTAATTTCTTCTTCAATATTTTTGTTTGTTGCTGTTAATAATCTAA
TATCGACTTGCATAGTAGTTTCTCCACCTACTCGTTCGAATGTTCTATTT
TGAAGTACCCTTAGTAGTTTTACTTGAACCTCGGGTGATGTTTCTACTAT
TTCGTCTAAAAATATCGTTCCTTTATCTGCTAATTCGAATCTACCTTTTT
TTTGAGATATTGCACCTGTGAATGCTCCTTTTTCATGTCCAAAGAGTTCA
CTCTCAAGTGTACTCTCAGAGAGTGCAGCGCAATTGACTTTAATAAAGGG
TTTATCATTTCTATTTGATAAGTCAAATATGGCGTCTGCTATTACTTCTT
TTCCAACTCCGCTCTCTCCAATTATTAAGACAGATGCTTTTGATTTTGCA
ATTTTTTTTACAAGTTCTAAGGTTTTTTGCATTATAAGGGATTTTCCAAA
TATACGTTCATAGTAATTTAAATCTTTTCGAATTATGACATTATTTTGGG
ATATGTTTTCATGCCTTTTGTCATTTTTACCATTTAAGGCTCGCTTTATT
ATGAGTAACAGCCTTTCAAGATCAAGATCGGAAGAGCGTCGTGTAGGGAA
AGAGTGTCCGCTGATGGGTGTAGATCT
>NODE_17_length_878_cov_2.826245
GAAATATTTGCTTGAAAATCTTAATAATTTTTATTTTATAGAGGTAAAAT
CTTGAAATGTTTATCCATTAAAAATTTAGGATATTCAATTAATGGAAAAA
ATGACAAGTATGGTAAGTACAGTATTAGGGTATATCACATTTAGTGATTT
GAGGTCATTTGTAATGTTTTTTTGACATTGTGTTTAATTTTAAGAGATTA
CTTATTTGTCTTATATAGTTTAGGGAGATAGTATTGAAGTCTGATCAAAA
TAAAGCTTATGGTAATTATTTTAGAAAGGTAAAGAAGGTTCCTTATTGGA
AAGTAAGAAAAGTAAAATCTGAGCTTAAGAAACAAAATGCTGTGGATTTG
AATGCTAATGATAATAAATCTGTGGGTACTAACTCTAATGACCAAAAGAA
TTATAAGGGTAATAAACAAAAATGTTTTGGTAAAGATCGAAGATTGCGTA
TAAAATTTAAAGAAGTATGTCCTATTTGTGAAAAACCTATCAGGGATATT
CTTTCTTGTATCTCTATGAAGTTGAATGGTGAAGATAAACCTATACATTT
TGAATGTGCTATTGATAAATTGAAGTCTGAAAATGAGCTTTTTAAGAATG
AAAGTTTATTGTATAGGGGTGTTGGTAAATTTTTTGTTATTGATAAGTCT
GTTAGAGGAAACAGTTTGGCTTTTAAGATAGTCAGGGAAATTGATTTTGA
AAATTTAGAGAGTTGTCCTAGTTGGCGAAAAAAAAGTCTTCAAGATATGA
ATAAAGGATTTAAATTCTATTAATTATGAGGATAGCGTTATTTCCTGGAT
CATTTGATCCTATTACTTGTGGACATATTGATTTTAATGATATTAATTTG
CTAAATATGTCTTTAAGTCATTCGTCAT
>NODE_18_length_847_cov_2.228535
AGAAGCTCTTCCGATCTAAATAACTTTGACCTAACTCCCAACGGCATAAT
GAAAAAATTAAAATTAAGAGATCCCATTTACTCTAAGACATGTACATACG
GACATTTTGGAAAAAATGAACTAGAATGGGAAAAATTAGATTTCGTAAAC
ACAATAAAAAAGGAGTTCAAAATATGAATAAAATACCAAGCTTTACAATT
GATCACACAAAACTAAAACCTGGAATATATGTTTCAAGAAAAGATATGTT
TAATAATTTAACATTCACTACTGTAGATATTAGGATGAAAGCTCCTAATA
GAGAACCTGTAATTAACAATGCAGAAATGCATACAATCGAACACATAGGA
GCAACATTGCTTAGAGACAATAAAGTCTGGGGCGATAAAGTGTTATACTT
TGGACCAATGGGTTGCAGGACTGGATTTTACCTAATCCTTTTGGGTGATT
ATGAGAGCAAGAATTTAATCGATTTAATATCTTGGCTTTTTCATAAAATT
GTAAATTTTCAAGAAAATATTATAGGCGCAACTGAAAAGGAATGTGGAAA
TTACCAAGATCATAATCTAAACATGGCAAAACATGAGTCTAATCGATATT
TAGCAATACTAGCTAACATAAAAGAAGAAAACTTAACATATCCTTAAAGT
AAAAATTTATTTAAAATCCAAAAATATTATATCTTTAAAAAATTTAAGTA
AGATATTCTACAACATGTCATAATATTCAAATTATATAATAATTAGACTA
TATAGCAAATTTTTATAAAATCCATTTTAAGAAAAAAATCTCAAAGATCG
GAAGAGCGTAGTGTAGGGAAAGAGTGTCCGCTCATGGGTGTCGCTCT
>NODE_19_length_846_cov_3.394437
CCCCCAGATTGGGTCTCTAGTGACTGGAGTTCAGACGTGTGCTCTTCCGA
TCTCTGATTTAAAATCTTTAATAAAAAAGGTGAATAGTTTATTTGATTTT
GAAAGTCTGAAAATTTTAAGTGAGAGTTTGTCTTTTGATTCTGAGATTAG
TGACAAAATAAAAATGTTAAAAAATTTTGAAAAAGTTTTGTCTGATCTTA
ACATTTTGTTTGGCAATGTAAATTCTCTTTTTAATTTTGATGTTTTAAGT
GTTGATCTTAATTTTAATCATATAGATTTGAATTTTGTAAAGAGAGATAA
GGAAAAAAATGTTATTGCTATTGATGTTAAAAATTTTAAGAAAAATGATA
GTGTTAAGGAATTTCTTAATTCAGGTTCTAGGTTTAGGTTAATTGATGGT
GAAAATTATGTTGGCAAGTATGGTCTTAAAGAAACGTTTGATGGATTGAC
AGAATTTATAGGTGATCTTTCTAGTTTTAATACAAAACCTGTTAAAGGAT
CTTTTATTAGTCACATTGCTGATAATTTAATGTCAGAATGGAATTTAAAA
ATAAATCATAATATTGTGAATAAGGCCAAAATTGTGTTAAAATCGAATAA
TACAGGAGAAATTAGGCTGATTTTAAAGCCCAAAAGACTTGGTAGTATAA
GAATTAATTTAAATCTTGATTCTAATAATAATTTATTAGGTAAGATTATA
GTTGACAATCATAATGTTAAGACTCTTTTTGAGCAAAATATGTATTCGAT
CAGCAAAATGTTAAATGATAATGGTTTTAATACTAGTTTAAATCTTTCAT
TGGGTCTGTAGGATCTTGATATTTAAGTTGAGTAACAAGTAGTTTC
>NODE_20_length_820_cov_4.984314
TCAAGATTTTACCTCTATAAAATAAAAATTATTAAGATTTTCAAGCAAAT
ATTTCTAAGTACCCCTCCCACGATTTCCAATTTGTCTACTATTCATAATT
TCTCACTCTTCAATTTATAAACAACAGATAAAACATCTGCAAGAATACCC
TTCTTATTGCGTCCATCATTATTCTCTTCGCCCCTACCAAGCAAAATATA
GCTACCAAGGTTAAGTTCTCGAGCGATACTAGATAGAGATTCTTCACTAA
CAATATAAGATCTGGCTTTACTAAGTTCACCTTCACTCTTTTCAGGATAA
AACCTATATAAATAATCTGTAATAATAAGATTAAGAACAGAATCTCCTAA
AAACTCTAATCTTTCATTATTAGCATATTTTTGGTCAAATTCATTTGCAT
ATGACGAATGACTTAAAGACATATTTAGCAAATTAATATCATTAAAATCA
ATATGCAAACCCATTAAAAACTCATCTAATTTTTTTCTCCGATCTGTATC
CAACTTCATTACAGCAGAACTCATGATATCTAATCCTTTTTTTTCTCAAT
AAAGGCAACAACATCTCCTACAGTCTCAAATTCACTAGCCTCATTTTCTG
GAATTTTATCATCAAATGCTTCCTCAAGTAAATATAAAAGTTCATAAATA
TCAAGACTGTCTGCACCGAGATCCTCAACAAACCTAGATTCCATAGTAAT
TTCATCCTCTTTTTTATCAAGCTGCTCGGATATGATAGACCTAACTTTTT
TAAAAATCTCACTTTGCAGATCGGAAGAGCACACGTCTGAACTCCAGTCA
CTAGAGACCCAATCTGGGGG
>NODE_21_length_790_cov_4.043537
CCCAGATTGGGTCTCTAGTGACTGGAGTTCAGACGTGTGCTCTTCCGATC
TCTCCGTTTTGCAAAAATATTATGCCTCGTATTGATAGAGGAATGGATAA
CCATTGATATTTTTGCAAAACGGAGAAAAAATAGAAATTAACATCGGTGA
TGATAAGAATGATCCCGTATTTGTAATTCCCGACATTCTGCCACATCTTG
ACAGAAAAGTACAAAGAGACAAAAAAGCTGATGACATTATTGAAGGTGAA
AATTTAAAAATCATAATTGGAAGTCTACCTATTGAGACTAAAGAAAAAGA
AAAAGTAAAATATGCCACTCTAAAGTTAATAAAAGAAAAATACAAAATAG
AAGAAGATGATTTCGCGTCAGCAGAAATAGAAATAGTACCAGCAGGAGAA
GCAAAAGACATAGGATTTGATAGAGCACTAATTGGTGCTTATGGTCAAGA
TGACAGGGTGTGCGTTTACACTTCACTAGAAGCTATCCTAAATTTAGAAG
AAATACCAAGCAAAACCGCTGTATGTTTTCTAGTTGACAAGGAAGAGATT
GGATCTACTGGATCAACCGGGCTAAACTCAAGATATCTTGAATACTTTGT
ATCAGACATAATATTCAAACTTGAACAGAACAAATATAATAACCTCCTTG
TTCAAAAAGTATTATGGAACTCAAAAAGTATATCTGCTGATGTTTGCGGT
GCAATAAATCCCTTATTCAAATCGGTGCATGATGAACAAAACGCACCCAA
ATTGGGATATGGAATATCTATCATGAAATATACAGGTCAC
>NODE_22_length_784_cov_3.262003
ATTTTCTACTACATAACTTTCTTCTAAAATTCCATTTTCCAAAGCCGTTG
CTATCTTTAAATAATCATAAGCCTGACTTCTTGCCAATTTATAATCCTTA
ATAAAATCTTCAAATATTCTATATCCATCTAACTTATAATACTCATTATC
TTTTATTTCTTTTAAAATTTTAATGGCCTCCATTTTATAATAAATTTCTT
GTTGAAAATTAGATTTAAACTTTTGTTTTAGCTTATTGTAATAACCCCTA
ATCTCATCCAATGTTTCTAAATTTCTTTTATTTATTATAATATCCATTTA
TACCGCCTTTCTTACTACAATAAGAAATAATGTCCAGTTAACTGGACATT
GCAATCCTTTTTAAAAAATTATTTAATATACTTTCATACTCTAATATATA
ATCTTTACCCAAATTGAATATATCATTTTTTGCTATTTTTTTATTTAAAT
CTTCTCGTTCCGATACTAATCCCAAAAAATTCTTATCTTCTTTAAGAAAA
TTAAACAGTTCTTTATGGGTATTATTTTTTTTAAATCTTGTTATAATTAT
AAAAACAGGGATTTCTATCGCTAGGTCATCGATAGAAAAACTTAAAAGTT
CCAAGCTCTCAACCGCCCATTTTTCTGCAGTCATAGGTACTATTATATAG
TTGCTAACTACAAGAGCATTGGTTAAAGTATAATCTAAGCTAGGATTTGT
ATCTATTATTATATAATCATAATTTAATTCTAAATTTTGCAATTGTTTTT
GTAGTTTAATCTCTTTGAATGTTATTGCCTCTTT
>NODE_23_length_778_cov_2.372061
CCCCCCCCCCCCCCCCCCCCCCCCCCCCCCCCCCCCCCCCCCCCCCCCCT
TCAATGCTACGGCGACCACCGAGATCTACACCCATCAGCGGACACTTTTT
CCCTACACGACGCTCTTCCGATCTCGAGCAAATTTTGATCATAATCATCA
AAATTAAAAACATTAGTTCCAATAATGGATTTAACAAAAATTTTTACATC
ATCGCCCGTTATGACTTTCTTATTACCCTCAAGTTTAAATTTAGCTCCAA
GACCATCTAATAGGTCAAAAGCTTTATCGGGAAGAAATCTGTCTTTAATA
TACTTAGACATATTAATTGAAGCCCATATGGCCCCATCTGTGTACTCCAC
ATTATGATGTTTTTCATATTGTTCCTTAGCCCCTTTTAAAATAAGATAAG
TATCCTCAAAACTTGGTTCTTTAAGTTCTATGCTATGAAATCTTCTCATT
AAAGCTTTATCTTTCAAAAAGAATTTTTGGTATTCATATTTGGTAGTAGC
ACCAATTAATTTTACTTTACCTAAAGTTAATATAGGCTTTAATAAATTTG
AAACATCTATGTTACTAAAAGACGTAGCCCCAGCTCCAACTATCATATGA
ACTTCGTCGATAAAAAGAATTACTTTTTTTTTTAAATATAAGAAATCTAA
GAGTTTATTTACTCTATCTTCAAGATCTCCTCTATACCGCGTTCCAGATA
TAAGTCTCCCAATATCAAGAGAATAAGATCGGAAGAGCACACGTCTGAAC
TCCAGTCACTAGAGACCCAATCTGGGGG
>NODE_24_length_753_cov_4.322350
ATTTAGAATTTCTGCTCCAAGAGAGCCTCCAAGTATGCTAATTATGGGTT
TTTTTGTATCTTGAGTTAAATTTTTTATTATATTTGGATTTGGACTTGAG
AATTCTTTTCTTATTGGTGAGCCTGTATATAAGACATTTTTATTCTTAAA
ATATTTTGTGCTTTCTTTAAAGCTGATATGTATTTTGTTTGCAAATTTTG
AATTGATTTTTGTTGCAAGACCAGGATCAAGGTCCATTTCGTGGGTTATA
CTTTTTACCTTAAGTAGACTTGCTGCAATAATTGGTGGACTTGATACAAA
ACCACCAGTTGCGTATATAATTTGGGGTCTATACTTTTTTATTATGAAAA
AGCTTTTGATTATTCCAAATATGACCTTAAAAAAGTCAGTAAAATTTTGC
AGTGAAAAATATCTTCTGAGTTTTCCTGATGGAATTGCGATAAATTTGAT
ATACACGTGATCTTTTATGATCTTGTCTTCCATTGAGTCTTTTTGTCCTA
ACCAAAAAAATTCGATATTTGTATCAAGTTCTCTTAGTTTTGAAATTATT
GCTATTCCTGGGAAAACATGCCCTCCTGTACCTCCTCCTGTAAAAAATAT
TCTTTTCTTAGTTTTCATATACCTCTTTTATATACATTGTAATTTAACAG
TGCATTTTAATGCAAATATTATACATATTTTTACTTTTACAGTGATTCTT
CTAAATTTTATTGAATTTAAAAAAATGTTAGAAGTTCATATTATATCAAA
TTG
>NODE_25_length_723_cov_3.932635
CCAGATTGGGTCTCTAGTGACTGGAGTTCAGACGTGTGCTCTTCCGATCT
CTCCAAAACACAAAGCGCTGTATTATCACCTCCAATACTATATGCAGGAT
CTAAATATGCTATTGGAGATATAAATTCATGCTTACTTGTAAGATTAACA
TTGGTAAATATCGCATCACAGGACGAGACCCATTCTCCAAGTAGTACCCT
TGCTTTATATGTTGGAATGTCTCTATAAATCTCTTCTTGGTTTTTAATAA
AATCCCGAGAAATTAATTCATTATCATATGTTGTAAAGTTATATGTAGAG
TAAATTTTTGTGTTATCAATATAATCACACTTAAAGAAATGCTCTGGACT
ATCTGGATTGGTATCAAATATAATTGCCTGCATTCCTACTCTAAGTCTTT
TTAAACATTCTATTAATGTTTCTTTATGCAGTGTTGTTGCTTCATTAACG
TAAATGAGCGCTGAATTAGAGCCTCTAAACCGCTCAAAATCACTTGACCT
ATCACCACCATACAAATTAACTTTTAGTGAGTCTATTTCAAAATACGATG
TATTAGAAAATTTTGGCTTAAAGGGTATTTTAAGCATACTAGCAATCTTT
TCAAACTGCCCTAAAACATTAATCTCTAATGATTTTTGTGAATTTCCTAT
TATAAAATTATTAGTATTTTCCTTGTATAGATGTCTATTCTTAATGAGCA
TCTTTAGATATAAATAACATGCT
>NODE_26_length_696_cov_2.483619
AAGTACATATATCTCTACTCTAATCACAAACAAAATGTTAACAGCATATG
AAAATTTCATAGACTATAAGATTATAAATCCAATATATCTAGTAAATTTT
TTTCTAACATTATTTAACTTCAATCTTATATCTTATTTCACATATAACTT
TAAAATACATTTAAGCCTTAAAGAACTTAAATATTTAGCAATATCAATCT
CTATAATTGAACTTATCATAATGTTATATATCAAAATAGAATTTATTTTA
ATCATAATTTTAAAAAATATACTAATATTAAGCATTCCTAACAAGACAAA
AATTCTAAAAAAGATAGTAATAATGCTTATTTGGATAACAAATCTCATAC
TAATAACGTCAATACAAACAACCTTAATGACGGCAAAACCAGTTGCACTA
AGCTATTTCATATCAATTTCACTTTTCTCTGCAATACTTACCAACATCGT
AGAACATTTAAAATATAAAACTGAGACAATAAGACAAGAATTTACAAAAT
TTGAAAAGATTGAATCTATCATTCTTTTTCTAATAATCGCCATTACCATA
ATATCACACGACATAGAAAAAATTTCAACAATAAAAATAGATCAAATAAT
AAGCTTTCCAGAAAAAACTAACAAAATTAGAGTAGAATACCTACAAGACA
AAAGAAATACAATTCAAATTGCAAAGATCGGAAGAGCATAGGGTAG
>NODE_27_length_695_cov_3.614063
CTCACCATAAACATAAAGCATCATCGAATCTATTTTGAAATAAACATTTA
TATTAGCACTCTCTTTCCTAAGATTATCTAAGAAAAAAGACCCAATAATA
ACAGAATTAGAAAAGTCATCATGCTCACTAATATAAAAATCCAATTTTAC
ATTAGTCTCATCTGCAATCTTACCTAATACCACTCTCTTTACAGCAGTAT
CATCCAAATTTAAAATTGAAAAATATTCATCATTAGACAGCCTTATGGCT
AAAAACCCTTTCAAAAATTCCAACCTTTTTGTTCTTTTGTAAAAAACAAA
TTTATATATAATTAAACTATAACAATAATATAATATAATTAATACTATGT
TCAACTTACAAGTAATGAGAATAATTTTGATTTATTATCTGATTCTTTAA
ATTCAGATAATGGTACATTGGTAAGTGAAAATTTGGATTCTGATTCTGAT
CTTAATTTAGAAAATTTTGATTTTGGCCTTACAGGAGATGGTTTTGAGAA
TAATATTGATTAGATGAATGAAATTGAAGAACATGTCCTTAATGATAAAG
ATACTGTCAGTCGAGATGCTTTCGATTTAGATAATATTTCTGTTGATATT
TTTATTCTTCAAAATTGCAATATCAAACAGCAAATTGCTGTTTGAGATCG
GAAGAGCACACGTCTGAACTCCAGTCACTAGAGACCCAATCTGGG
>NODE_28_length_690_cov_3.319685
CCCCTCTTTCCCTCCACGACGCTCTTCCAATCTCAAATGAATTTGTAAGA
AATTATTATTATGATAATATAAGATAGGCTATACCATGTAATGGGGATAC
CTTTAATTATCTCGGGATGTAACCAACTAGGATAGTTTATATAATTTGGC
ATTTTTTTCTCCTTAGTCTTTTTTTAATTGTGCAAATAATTTTTTTTTAA
ACATTATATTTTGTTTTCTTAATGTTGCAATTTCTTTTTGTTGAGATTTT
ATTATATCAATAATTGTATTATTATCTATTGTTTTGTTCATTAGTAACGA
TTCAAGATATGCATATTTTTTTAGGTATTCATCTTGTGCTTCTTGAATTA
CAAAATGATAGTTTTCGTTTAGATCCTCTTCGCTTAAGAGTTCTACATCA
TTTATTATGGTTTCAAGTTCAACTAATTTTTTTGCTATTTTTTTAATACT
TTTGGAAGTTAAGCTTGTTGGTTTATAAATAGTTATTGGTATTTTATGGT
TTAATGCTTTGTCGATAAGCTCGTCTTTATAAATTGAACCTATACTTTGT
AAATTTATATTTAAATAGTTTTTAGCAGATTTTAGTATCTTTTCAATTTT
TTTGATGTCATCAGGTTTGTTTAACATGTTAAATATTAAGATCGGAAGAG
CGTCGTGTAGGGAAAGAGTGTCCGCTGATGGGTGTAGATC
>NODE_29_length_689_cov_2.085174
CAATTTTGTTTGAAAGTATGTTTGCTTTTTTACCGTTTTTAAGTACTCTA
AAAATTAAAAAAAATATTAGAGTGCATAATGATTGTGATGGTAATTTGGA
TGCAGCTAAGACTTCTGATAAGGGAGATAATATTATTAATGATGAAGAAT
ATCAGGCTTTATGGTCTTTTAAAGCCTTTTTAAGAAAACCTAATAAACCT
TTAGATGTTAATTTAGATAAAACCATTTTTTGTCAATCAGGGGTAAGCGA
TGACAACTTATCGGAAGAGGAATCGTTTCAAGATTCTCAGTGTGATCTAA
ATATCACAGATGATTCTAAGTATAAAACATTAGCAGAATTTGAGGATAAT
AAGTTAGTGTCTAGTGGAAAAATTAAGGTTGGTGATATAAGGCATAAGGG
CATAATAAGTAATCTTGTTAAGATTGATTATGAAAACTTACTAGTAGGTG
AGAGTAGTGATAATTATTTAATAAATATTTCTGTTTTTGATCAAAGAGAA
CCTAAAAGTGAAACTGAAGCTGTTGAATATGATCGAGAAATTCAAAAACA
ATCGATGATTTTACAGGAAACTTTTAAAGAATTTAATATTAATGCTAAGC
TTATTGATGTTATTAAAGGACCCGTTGTTACAATGTATGCTGTTCGTCCT
GATAAAGGTATTAAGCTTTCAAGAATAACTTCTATATCT
>NODE_30_length_678_cov_2.258427
CCTATGGATAGTATAGCAAAAGAAACAAAAAAATTCAAATCACAAGACAA
AATAAAGTCAATATTAAATAATCTTATAGAATCAAATAAAGATAAAACAT
CCAATGATATTAAAGAAATTTATCTAAAGGGATAAAGGAATAAATTTGCT
TTTAAAGCCTCTAGATTTATTCCTTTATCAGTGTTATTAGTGTATTTTAT
TATTTGATTTGAAATATCCTATAAATTTTATTTTTAGGCTTATTAGAGTC
ATAAATTTCTTTTGTATAAATCAAATATTTTTTTGTTGTGTGTATTTAAA
TGACTTTTTGGTTCTAGAATAAATTTTGTTTGTGTCATTTTTTGTGTTTG
TTCTTTTATATTTTGTATTTCTTCTTTTAGTCTCAATATTTCCTTATTTT
TATCTTTTATATCTTCTTGTGTTTGTTTTTTTATGTTTTGTATTTCTTCT
TTTAGTCCTGTTATTTCTGTGATAATTGTGTTTATTTCGATGTTTGTAAT
TTTACCATTGTTTATTTTTTGAGTAGATTGAGTATATATATTATTCTTTT
GATAATGTATCTTTAATTCGTTTTTTATGCTTTCTAGTTTTTTTTCAATA
ATTGTTTGAATCTTTCTTTTTATTTCTTTTTTTTTATAACTACAGTTAAG
TCTTGGATGATAGATTCTGGAATGTATC
>NODE_31_length_660_cov_2.917355
AAGTTTTTGATCGCTTGATAATTTATTTAATTTGGTCAAGGTTTTCTTTA
AAAATTTGCTCATTAATCCTCGTAATTTAGCATTAAATTTTCGATTATTA
ATTTTTTGTTCTGGTTGTATGGACTGTATTTTGATATGTATTTTAGATAT
TCTAATCTTTTCAGATATGTATTAGTGTCTAAATTTTGGCTTAAAAATTC
ATGTCTAAGCTGATTTGTAAGTTCTTGTAAGAATAATTTAAATATATTTT
CATCTTTTAGGAAATTGAATGTGTCAAGATTAAATATACCCTGTTTTTCT
TTTATTATATTTAAAATTCGCTTGACTTCTTCTTTTAATTTTGTGTATTC
TTCACTATAAAATGAGTCGAAATACTCTTTTGTTGTTATTTCATCATTTT
TATTAAAGATTGCTTTGAATTTTTTGATCTCAAAATCTCTATTTTCCTTT
TTGAATCTGTATAGTCTTAGTCTTGAAAGGATTGTTTTTGGAATCTTGTT
TTTGTTTCTTGTAGCTAAAATAAAATAAATGTTTAAAGGTGGTTCTTCTA
GTATTTTTAGTAGTGCATTATAGACATTAAAATTTAGATTTTCAATTTCA
TTAATATAAATTACCTTTATCTTATGTTTCTCTGATAATACCCAGGATTT
AATTTTTCTA
>NODE_32_length_656_cov_2.470882
CCCCCCCCCCCCCCCCCCCCCCCCCCCTTTTTAATGATACGGCGACCACC
GAGATTTACACCCATCAGCGGACACTCTTTCCCTACACGACGCTCTTCCG
ATCTCAAGCACATTTAAGACGCCAGCAAGCATTAATGGATAACGATGATA
TTGGTGTTGATGATGTTGTTGGTGGAATTAGGGAGGAGGATGAACTTCAA
AGTAATGCTGAACTTTTAGCTAGAGAGAAACCAGAAGATGTTGCTAAACT
TATTAGAACATGGATTGTGAAGAATGTATAAAGGGTAATAATTTATATGG
AAGATCAAAAAGAAAAAGAAAAAGAGAAATCCCTGCAATCCTAGCAGGCT
CCTTTTCGTTTAAAGATTTTTTCTCATTAAGAGCAATATTCTTTATTTCT
TTAAACTCATTTGACTTACCGATAATATCACTTAAATCTCGGTATTCAGG
AGGGGTGTTACCTTCTTGACCAGGTGGCCCCCATGGACTATAACCTTGTC
CCTCATATTCTCTTTTATGCACTTGGGAAGAAAGCAATGTAGAATCACTA
ACTTTTCTTGTATTATAAGAAACTTTTGGATCCTGTGGCTCAATCTCAAT
AGGAGAGATCGGAAGAGCACACGTCTGAACTCCAGTCACTAGAGACCCAA
TCTGGG
>NODE_33_length_649_cov_7.020202
AGATCTACACCCATCAGCGGACACTCTTTCCCTACACGACGCTCTTCCGA
TCTTACAAACCATCCAGATATTGGATCTTGTTCTTTAAGTCTCTCTATAG
AGCGTTTTACTAGTCTAATTGTCCTGTCATTTAGATAAAATCTTAAAGGT
GGGTTTAATTTTTTAGTATGTCTAGTTTTGCTTTTACTTTTAAGTAGAGT
TAATTCTTCACTTAAGCGTTCATTTTGCAGCTCTAATTCTTTAATTTTTA
AGTTAAGATTGTAGTTAATTAAATGTTTTCCTTTCATGTAATTTTAAAGT
TAACTAAACATATTAAAAAAAGATAAAATTAGTTATAAAAATATTAGCAA
ATACTTATGCGTAGAGTCAATTTTTAAAGGTCTCCATTGTATATAAAATA
TTCAATCTAAGGTTATTTATATAAATAGAGAGTGTGTTTTTTGATATATT
TGGTTAATATATCTAGAATACTTTAACCTAAGCTTAACAAATACTTAAAA
TTTTACTTCCCATATCCTTTATTTGCCTACTCAGTAGCTTGCAACTTTGC
AATGATGCGTTGTTTAGTATAAATTTTAAATTCTCTATCTCTGTTAACTT
GAAGTTTACTTTTATAGTTACTCTTACCATTTTTATAACGAGTTTAATT
>NODE_34_length_642_cov_1.291312
TGAAAAGATAGAATACAAAGAATTATATGAAGATTCAATACTCATAGATG
CGATTATACCTAAAGACTTTAATAAAAAAGAACTTTTAAAAATAATAAAC
TTGTTTGAACCTTATGGACATGGTTTTAGAGAATTTATTTTTATGATGGA
AAACGTATACATTCAAGATCTCAGAACAATTATGTGTATTCCAAGATATA
TCTTCTTTGCGTTTTCTTAAAATATTTATGTTTTTAATTTCTTTAAACTT
ATTTTCTATTTGATTAATATCTTCGGTTAATAAAAATTGAATTGTAATAT
CTGCTTTTTCAAGTCTTCCTGTTGAATTTAATATTGGAGCAATTTTAAAC
GCAATATCTGTTGCAGTGATCATTGGTTTTGTTAGTATATTTACCTCTTT
TAATAGATAATTAATGGATATGTTTTCTCTTAGTGCGATTTCTTTAAGTC
CTTCTCTTACAATTATTCGATTTTCATTAATAATTGGCATGTTATCAGCA
ATAGTTCCTATTACGACAAATTTAAGTCTCTTAAGGCAGTTTTTTAGTAA
ATCTTTATTTATTTCAAATATTATGTTGTAAAATATTTAATATAGTTTTT
CTTTAATATTAATTTCTCTATATTTAAAATATTTGGTAATTT
>NODE_35_length_640_cov_1.642735
AAAAAGAAATAATTAATGTAGATTACGACTTGAAAAAGTTAGTTAATTAT
TGTAACATTTTTTTCAGATTATATTTAGTCATTTTAATATGATCCTAATT
GGAAATTATGTGACCTTTAGTGGGTTTTGTTGGTAATTTTAAATTAATTA
AATAAAATTATTAACAAAATCCACTTTTTATTAAAGTTTTTCTATTTTTA
ATTTCAAAATATTTTACTTTTTTAGATGAAAGTATTTATTATTTTTAGTT
TTTGTTATATTATTTTTTATAGATAATCAATTAGGAGTTTAAATATGACA
AAAAATATTATACATACAAAAACTAGAATGCGCAGAGCAGTTAAGAAACT
GGGTAAACAAAAGAGAAAAGTAACAGATATAAGAGTAAATAATCAAGCTT
TGGTAACAAATGAGAATCAAGCAAGGGTAAACTTTCTAAAGTCTTTATGC
AGTCTACGTATGAATTTAAGTGGTGTAGCTAAGAACCTTAATGGATATGG
ATATAAATATCAAAATTTTAATGAGATAATTAGAGAGATAAAGAATGTTA
TAAAGAGTAATAATTTGGACATTGATTTTGTGCAGTGTCCAACATTTAAA
GTTGTAGGAAATAATACAATTAATGTTATTACAACAACAT
>NODE_36_length_632_cov_1.934142
ATATGCAAAGGATTAATTGAATCATAAATCAAACTAAAATAACCATTTCT
AATAATGATATCTAATACATCAAGCTCACGCTTACCCAAAATAAAAAGTA
AATTTTTATACCTATAATTCAAATATGTTATTTGATCATCAAGAATAAAA
ATATCTAAATTATTAACTATTTCTTCATCAAAATTAAAAACAACAATCCC
ATAATGATGATCTTTAAACATAAAATCAACAACCACACCTAACCTGCACT
CATAAAGTCCTTCAATAAAATCTAAAATTTGAATCTTAATCTTTTCTTTA
GCAAGAATACCAATAGAAGAGTGATTATTTTGCCTAATAAAATAGGCATT
TTTAAAATTTCCAAATGAAACTCTGTTATTAACTAGATCCAACTCCTCTT
TATTACCTAAATTTTTAATAATGACTAAATCAAAATCTGACAAAAACATA
TTATAAGCAACATCTACTAATGCATCCAAAGAAGTAAAATTCTTTGGAAA
ACTAGTAATACCAAATTCCAAAATGCTAAAATTTCTCCTTGAAAAACTAC
AAGATAATATTAAAAAACTAAGAAATAAATTCTTAAAGCTCAAGTCTAGT
TGTAACAATTTTAAAGACAAGACCATATTTCA
>NODE_37_length_626_cov_1.795096
GTATTTTTATACATATTATTAACATGATCTTCTAATCTTTTTAGACGATA
CATTTTATAAATATCCTCTTTAGTCTTATCTTTTTGAAAAAATTTTAAGA
TATATACCCATATTTTCACCCAAAATGACTCTTCCATGAATTTTTCAGAC
AAAAAATCATCAATTTGCATAGCAACATCTGAATATAAATAATTAGAATT
GTTTTCAGACAACACTGAAGAATTTAGGCTTAGATTCTTTTTAATCTCTC
TTATCAATTTAGCCCTTGAATCCTTTGAAAGCTTATCAATAGAATCATAT
ATACTAACATTACTCTTGTTCATAAAACCCCATTTATAAATATTTAAATG
TACATCAAATAAATATTATTTTATGATATTTTAAGAATAAACTAAAATTA
TATTTTCACCTTAGAAAAAATAATATTTCAACTATAATATATTTCTCTAT
GAATCTAGGAATTAATACTAAAGACATAATAAAAATTAGTAAAATCTTCA
ATAATCATAATTATGAATTCTTCCTAGTAGTAGGTGCTTTAAGGGATTTA
ATTCTTAAAAAAATACCTTATGATTTTGACTTTGCAACAAATGCAACTCC
AGAAGAAATAATGCAACTATTTCCAA
>NODE_38_length_595_cov_2.848148
ACTTAAAGTCTTACCTACCGCACTAGCAGCAACTCCTTTAGCAGACTCAG
CTTCAGTCTTATTCGCAGCAGTATCTTTTACAATAAATTTACCATCCTTA
GCCATTGCCCGCAGTGCAATAGCTGCAGCAATAATTGCATCTTTCTTTGC
AGAATCTCCAAGTTGATCCTCATTATCAGTAGAAGTACCCTTAGCTAAAG
CCAAAGCAGCTGCATCAGTAGCATCCTTAACTTTACCATCTTTCTTAGCA
TCAGCATTAGCAACAGCAATAGCTTGCAAGATGTCAGCACCAGTTACCGC
CCCTATTGATGCACTAGCAGCCGCTACATGTTTCTCTTCAGCTCCCTTAT
CAGCCTCATTTTTAGCCCCAAATAACTTACCAATATTCTTTTTATCATCA
TCAACAGGGGTAGTTTTATCTGCTTGTCCATTACCATCTTTTAAAACTAT
TTCAACAATAGTTTTAATCCCTTCAACAAGGTTCTTCATATTCTTTGAAT
CAGGAGTAGCCCCGGCAGCAGCATCAGATTTGACAACCTCACTAATAGCA
TTACCAGTAGCCCCACCAGAAGCAGTCTTAGCTCCTTTAGCAATT
>NODE_39_length_593_cov_5.323420
AAAAAAACCCATAATTAGCATACTTGGAGGCTCTCTTGGAGCAGAAATTC
TAAATAAATTAACACTCAATATCAAAAACAAAATTGATGCGTATTTTATC
CATCAATGTGGAAGAAATTTAGATGCGACTAGAGAAAATAATTATTTAAG
AAATCAATTTTTTAATGCAGAAGAAATGGCAAGCATAATAAAATTTTCAA
ATATAATAATAAGCAGAGCAGGATCAGGGGCTATTAAAGAATTTGCCAAT
GCTGGTGCATGCGTAATATTTATTCCATTTGTAAAAGGCTCAAGAGGAGA
TCAAGTCAGAAATGCAAAACTACTAGAAGAACAAAATGCATGTTTCAAAA
TAGATGAAGAGAACCTAAGTGAAAGCAAAATCATAAATATGATAAAAGCA
ATCCTAAAAAATAAAGAAAAGTCCAATATACTAAGAAATAATATAAAAGA
ATTCCACAATCAAGACTCATCAATCCTAATAGCTAATTTATTGTTAAAAG
AATTTGAGGAAATAAATGCTGGTTAACGACCCTTTCAAAATAGATGCAAA
AATACCATCGTATATTTCTATTTTTTTATAGATATCTTGAATA
>NODE_40_length_590_cov_4.426168
TTCAAATTGTCATAATTTAGCGAGCATAGTGTATAAAATTTTAAATAAAG
AATTAAGACCTGAAGCTGTCATTGATTATATAAGAAATTTTGAAGTTTAG
GACCCAAACGGGTCCTATTGTGTTTTTTTGTTCATCATATACAGGATATT
GCTATAAACGTCATCAATTATTTCAAAGTTCATTACAATTTCTGTGAATT
CATTTGACTTAATTGCTCCTATAATATTTTGATCTTCTGTTAAGTTTTCT
CTCTTAACTAGAGAATTGCTGTCAACTAATATTTTTATTCTAGTTAGATC
TTTGTCTACTTGTTTGATATTTGAAATGCCCCCAAAACATTCTAAAATAT
GTTCTGATGTTTTTATTGTTTTTTTATTCATTTTTGTCATCCCTTAAAGA
ATGCTTTATAAGCCGTGTAAGAAGTATATACGTCAAATTTCGAGGTTATT
TCAAACGGTGAGTGCATACTAATGACACCAGGTCCTATGTCTATTGTTCT
TATGCCATAATGTGCTAAAAATTTTGCAACAGTTCCTCCACCACCTTCGT
CTACTTTTCCAAGTGTGGCTACTTGCCAAGCTATTTTATT
>NODE_41_length_590_cov_1.435514
GTCAAAAAATTTATGTTTTATAATTTTGTTTATTTTATTGTTTGTATCTT
GTTTTTCTTCAAAAGAGTCTTCTTCTTTTGTTGATAGACAAATTATTATG
GGAATCATGTTTCCAGATAATTTCGATGATAAAGGATATTTTCAAAATGC
TTTTGAGGGTGCCGTTAAAATAAAAAATGAATTTGAAATTAAGCTTATTC
CAAAAGTTTTAACACCTTATCCTGTTGAAGGCAAAAGATTAATGAAATTG
CCTCTATCTAAGCAAGAAATCAATTCAATAAATTATAAACATCTAAAAAC
TTATTATATTCGTCAAGATTACTTGGAACTGAAATATCGCCACCAACTAT
TTTATCTTCTATAGTCTCAATCTCGACTTTAATATCATCCTTGATGGAAT
CATTCTTAACAATACTTACATAACCGTTTTTAAGTCCTAATTTTAATACT
TTTCCACCATCAAAATTATTTGTATCCAAATAATTCTTTGTTATTTCATA
AATAGAATTTCCAACATTTTTAACAACTGACGTTAAAACATTATCAGGTG
CAAGATATGACTGATCTTGATCAACTCCAACGATATAATG
>NODE_42_length_581_cov_2.977186
CTCAGATTCAAGAGCATCTATATCTATCTTTTGGGGATTAATAAAAAAAG
CCTCTCTAAATAACACCTTAGACTCCTTAATCTCATCAATAAGGGCATAA
GAATCAGCAAGTTCAGCAACTACATCTGCATTATCTTTTGCATCTCCTAA
AATCTGCAAAAAAACAGTTATGGCTCGCTCATAATTACCCATTCCCTTGT
AAGACTTAGCAATTTTTATTAAAATATCTAAGTTCTCTGGCTGTAATTTA
TATATATTTTTATATATCTCTAAGCACAATTGAAATACAAAATACTTAAT
TGAGTTACGACCTTGAATAAAATCAAAATTCATCTTTTTTAAATATTTTT
TAGCAAAATTATTCCATTCTCTTATTAAAAACTCAGCTTTCTCATAGTCT
TTATCTATTCGAGCAAGACTCTCAACTTGACCATTCCAATACACAGAACT
TTTTAAAGCAGTTAAAATCTCAATATTATCAAAATCAAAAGAATGTGCTT
CTTCTGATTTCATTAAAGCTGTCTTAAAATCACCTTTTCTGAAGCTTAAA
TAAATATCTTTGATTAATTCCGCGATTTTTT
>NODE_43_length_576_cov_2.614203
CCCCCTAGATTGGGTCTCTAGTGACTGGAGTTCAGACGTGTGCTCTTCCG
ATCTTAAAGCATATAGTTTTTCAAAGGCATACTATATAGAGTTTAGATTT
AAAAAAGGTAGTATCTTTTGTTATATCCAAGGAATTTATTATTTGCTCAA
AAGTGAAAAGTTGAAAACAACATATTGTAAAAAGTTGACTGATATAATAA
GGAATTTAGAAAAAGAAGTATATGAATTTTACAATAAAAAATTGCCAGAT
GGGGGTATTATAACTAAATGGATAGAAAAAAACCAGAAATAATAACAATA
GCATCAATTAAGGGTGGCGTTGGTAAAAGCGTATTAACAATTATTTTTAG
TTATATCATGAAAGATATGAATAAAAAAGTATTGTTGATTGATTTAGACC
CACAAAATAGTTTAACCAGTTACTTTATAAGGCATATAAAAAGAATTAAA
GGTCTCAATGTATATTACATGCTTAAAGCCCATAAAAACTCTAATTTGAA
CAAGTATATTAATGAGATAAACGACAATATGTATATTATAGCTTCCCATC
CAATTTTGTACAAATTTGAACAAGAA
>NODE_44_length_564_cov_1.821218
GCAAAGATAATTTTGCAAGAATTGAAATAAATAAAATATTAAATTCAAAT
GCATCAGAATCAATTAAACTTAAAGCTAAAAATCTTGCAAGTTTTATCTA
AAGGCCTAATTTTATCACATTCGACGATTATTTAGTTCTAAAAAAAAATC
AAAAAAAATCCATTAATTTACTCAAATGTATATGTCAAATGGGAAGGAAT
TGCAAACAATATTGAAAAAAAAGACAACATAACTTACTTTGACTTTTACG
TAGGATATAATAAAAATGCTCTTGAAGGCATTATAACAACAAAAACAACC
TTTGATATTGATATCAATTTTAAAGATTACGTTGAAATACTAGTACAAAT
AGAATATGCTCTTAATAAGGCTATAAGATTTTTAATTTTTGTAGGTCAAG
ATGAATATAGAGAAAATAAGTTGAAAGTGAGAGACTTGACTAAAAAGGAA
GAATTGTTGTTGTCTTTTGATGAAGCTATAAAATTTATTAAGGGTAATGA
CAAATTTTTATGCACACCTTTTTAACTTAAAGCTATTTAAGCTTTAATAC
CTTTGATTCCTTAT
>NODE_45_length_557_cov_1.930279
TAATTCTTAACCAAAATGTCAGCGTAAAAAATAAAATAACCGTATAATTC
CAATTAAATACAAATCTCTTGCTAAACATATTGTTGCGATAAACGTACCA
ATTTACAAGAGGATAAAGTATTAGATAAAATGATAAAAATGAAGGCTTAG
AAAAAGCACTAAAACGTTTAAAAAGAATGATTGAAAAAGAAGCGATAATT
AGAGAATGGAAAAGAAGAGAATATTATGAAACACCATCTACGAAAAAAGC
ATCTGCGTCTTATCTACAGAGACGATTAAAGATAGGATATAATAGAGCTG
CACGAATTATTGAGCTTATGGAAGAGATGGGATATATAGGTCCTGTAAAT
GGCTCAAAACCACGGGATGTGTTTATTTAGATATTAAAAAGGACATTCAA
TATGAATATCCCTCTATTTTATTATTTACCGATTTTTTGTTTTAACTTTC
TTACTTTTTTTGCTTGTTTTCTTTTGAATGCTTTTTCTTTTTTGACGCGA
ATGGTAGATGGTTTTTCATAATATTCTCTTCTTTTCCATTCTCTAATTAT
CGCTTCT
>NODE_46_length_556_cov_0.954092
TGCAATTGAACAAATCAAAACATTAAATACTCAAATCAGCAACATCATAT
ATAAATAACCATATCAAATAGATATTTTAATAGCTATTCTTAACAAACTT
GATATAAAAGCCCAATAAATATATATTATTATTTAATAAGCATTAACAAA
TAATAGTTAATTGGCTTATTTTAAAAACAAGGAAGATATTTTGAAGCACA
AATTAGCTATAACGCTTATTATAATCACTTTAATTATCACTACCACCTGC
AAATCGAATGTTGGAGAGAACTCAGAATTAGAAAAAGCACTAAAGAAAGC
AAAAGATGCAAAGCAAGAAGCCTTAAAAATCTTAAAAACGCAAACAATAA
GCACAGATGATGAACTTAACAGACAAAAAAAACTTATAATAGCCATATTA
AAAAGCAAAACTACAAGGGCCAAATATACATTAAAGATACACAAAAATGA
TATTTGGAGCGAGAATAACGATCCATACGGAATGAATGAGCAAGGCCAAG
CATTTCATGTAGCTAAGAATAGCGATAATGATGAAATTTATTCAAGTGAT
CGCAAT
>NODE_47_length_549_cov_0.953441
GGACTTAATATAACAGAAATACCATCTTCAAGACTATATTCAAACATTCT
TGAGATTTTACCTATATTGCTTCTTAGCATTATATAATATATAAAAGATA
TTATAGCAATTTTTGATAAACTTTTAAACAAATTAAAAAAAGCATCAAAT
GAACCAACAGAATTTTTAATCCACTTTGAAAAATTTGGATTTACTCTATC
CAACTTGGGAACTATAGGTTTAAAGGTTATCAAAAAACCAACTTGCACAA
CATTAATTAAAAAAACAACTATAAAAGATATCAAAAAAAATGTAATAACA
TATCCAAACATCGATCTAATATATGCAAAACCCAATGAATAAATACTAAT
CGACATTATCTCTGGAAGTTTACTAGCCTGCCACCTAAAAACATCCATTA
ATTCGTAAGAAAAATAAGATAACATAAAGAAAAAAACAGCAAATAATATG
AAAAGAGTAACTGCCATATTAATTTCAGTTGATTTTAATACTTGCCCCTC
TTCTCTTGCTTTTTGTTTTTTTTGTTCAGTAGGAAGTTCAGTTCTACCC
>NODE_48_length_546_cov_1.435845
ACAACTAATTACATTACCCTCTACTGATTTTTGTGAATTACCTATTATAA
AATTATTTGTATTTTTTTATCCACATTCATATTTGTCATCAGTATTTTTA
AGAATAGATACCATGCCAGACATGTTTTACCACTCGCCATACCACCACAA
CGAATTATTCTAGTTTGTCTATGCTTTTCAATAGCTTTAAGTACTTCTAG
TTGCTTTTTAGTTACGTATCTCTATTCACACCCTTTCACATCAATAGCAA
ATGCTTCAGGCTTAATTAAATTAGATATATCAACACCATACTTTTTATAT
TTCTTTTTCAATTTGATAAATAGACTTGATTTTAAAAATTCCATTTCTAC
TATTCCCTATTTCTACTAAAATCAAGTACAGATTTAAGTTTAAGCAAAGC
TTTATAACATAAAGTCATTTCTTTACTTGCAATACTTGTCTAAAGCTCAT
TAAGTTTAGTTATTTTCAAAACTATCTATTAATTAAGACTTGCATAGTTA
TTAGAATCTGAATTTCTAATTTTTTCCTTTTGATTCTCTATCTCTT
>NODE_49_length_542_cov_1.505133
TTGATAAAGTTGTTGTAAGCTATAAAAAAATTCTTTCTTTATTTTTCTAT
TTTCCTCGTAAAGAGTTTGAATAACATAATAACTCTTAAAATCCTGTTTC
TGATAAGCACTAATAATCTCTTGCATTTTACTTTTCAAAATATCATAACT
TTCAATAGCCCATAGCTCTGCTGGTAAAGGAATAACAACCTTAGTCGCAA
TCATCAAAGAATTAATAAGCTCTTTATTAACCGATGGAGGAGTATCAATT
AATATATAATCATAATTATCGAAATAAGGGGTCAAAATCGTTTTCAACTT
ATACTCCTGCCCAATAATATTCTCTACTGAAAATTGAGAAAGCTTAATAT
GCGATGGAGCAAAGTGCAAATTATCTGTTATTTCATGAACAATACTCATA
AAAGACTTTTTAGACTTTAATACTTCGTAAATATTATATTCTCTTATGTC
GATTTTGTTTTCAAAATAAGGAAGAAAATAAGAAGTAACACTGGCCTGAG
AATCAATATCTATAAGTAAAGTTTTATACTTTTTAGAAAAAA
>NODE_50_length_538_cov_6.122153
TTGCTTCAATATTATGTGAATATTCAGTCTTGGAATTGAATATAATAAAA
TTATTTAAAAATATTTACAAAATTAAAAAAATAAAATAATATTATAAACA
GATATAAATGCGGTAGAAAGCATTCTATCAACAGTCCCCAACACTCCTAT
CAATCCTCTCCAAAAACAAGACGTAGGAGTAGGGGCTTTCTTTTCTTGTA
TTCTAAGTAAAACTTATTCTTAATAGAAGAGATTTCAAATTAAGAATATA
ATAGTCTATCTTAATTCCCAACATATTCAAAAATTATAGTTAAGACTTCT
TGTCCTCATCTCTCAAAATAAATATAAGGCAAATTATCAATATTTCACTT
GCAAGTAATCTGTCATTAAAGTGATAAATACTTATATGAGTTGAAATCTT
AAGATTATTGATCAATATTAGTATATCTATCTAAAATTTTAAGCAATATT
TTAGAAAAACTTGAAATGGTTAATTTTTGAACTAATAATTTTATTATATT
CAATTCCAAGACTGAATATTCACATAATATTGAAGCAA
>NODE_51_length_528_cov_2.600423
CGGGTTTCGCCACCTCTGACTTGAGCGTCGATTTTTGTGATGCTCGTCAG
GGGGGGCGGAGCCTATGGAAAAACGCCAGCAACGCGGCCTTTTTACGGTT
CCTGGCCTTTTGCTGGCCTTTTGCTCACATGTTCTTTCCTGCGTTATCCC
CTGATTCTGTGGATAACCGTATTACCGCCTTTGAGTGAGCTGATACCGCT
CGCCGCAAAGTCGTGTCTTACCGGGTTGGACTCAAGACGATAGTTACCGG
ATAAGGCGCAGCGGTCGGGCTGAACGGGGGGTTCGTGCACACAGCCCAGC
TTGGAGCGAACGACCTACACCGAACTGAGATACCTACAGCGTGAGCTATG
AGAAAGCGCCACGCTTCCCGAAGGGAGAAAGGCGGACAGGTATCCGGTAA
GCGGCAGGGTCGGAACAGGAGAGCGCACGAGGGAGCTTCCAGGGGGAAAC
GCCTGGTATCTTTATAGTCCTGTCGGGTTTCGCCACCTCTGACTTGAGCG
TCGATTTTTGTGATGCTCGTCAGGGGGG
>NODE_52_length_527_cov_2.684322
TTTTAATGATACGGCGACCACCGAGATCTACACCCATAAGCGGACACTCT
TTCCCTACACGACGCTCTTCCGATCTGTAAAGGAGTAATTCAACGTATAT
TACCTTTCTATACTGGAGGATTTAAGATTACAAATTCCAAGTACTATACC
CCTTCTGGTCACAGTATTCATAATATTGGTATTAAGCCTGACTTGGAAGT
TGGAGAGAGAGAGTTTTCTGAAACTGAAGTCTTAGCATACAGACAAATTC
TTGATAAGAAATTAGTAGAAGGTTTTTTAAATAGCAGAAAAAACAGAAAG
TTTATCACTGAGAAAGAAATAGATGCTTTTGTAGATAAGATTCTTAAAGA
ACATTCGATCCATAATATAGATAAGGATATTTTAGGGCTTTATGTATTTT
CGCAATTTTATCAAGACACACATAATGAAATGCCAATTTATAATTTACAT
TATGACAAGCCTTTAAGAGCTGCTAGATCGGAAGAGCACACGTCTGAACT
CCAGTCACTAGAGACCCAATCTGGGGG
>NODE_53_length_518_cov_2.060475
TTCATTAACATAAACTAAGTCAGTATCTTTTTCTATCAAAAAATCAATCC
TTGCCATACCCCTAAGCTCCAAACATTTATAAGTAAAAAATGCATATTCT
TTAATGTCTAACAAATGTTTGGTATCAAGATGAGCAGGAATATTAAAGAC
AACTGAGTTCCCAGGAGCAGTGGAATATTTAGCATCATAATCATAAAATA
CAAAATCCCGTATAATAATTTCACCAGGAGTAAATATTTTAATCTGCTCA
TTTCCAATAACAGCACATTCAATCTCCTTTGCCTTCATAAACTTCTCTAT
AACAACTGTTAAATCATACACAAAAGCCTCTTCAATACATTTTTCAATCT
GAGTATCATTATATGCAATACTTATTCCAATTGAAGAACCTAGCATAGCT
GGTTTAACAATAACAGGATAATCTAAACTTTGCTTTATGTCTTTTTTGAT
GCCCCCTTTATTTAAAAGATAATCATATTTCTTAAACCCAATAAAGGGCA
CTAAAGGAATATTAAAAC
>NODE_54_length_498_cov_2.112867
CATTGATGTTGTGCTTAGCATTTATATCAATATAATTATCAGATTTGATA
TCAACTTTATTAATAGTTTGTATGTGAACATCATTACAAGCAAGTTCTAA
ATATTTAGGATTTATGATACTTAATATATAGAAATGGTTTTTATCAAAGT
TAATATCATCATCTTGATTGAAAAGATTGATATTAGATTGAAGTAATAAG
ACCATTTCACCTTCTGTTGGTTTTATATTTATATTTGATATATTTTGTGT
TTCAATTTCAATGTTATCAAATTCTTTAATTACTACAACACCTTTTTGTG
AATCTGGATTGAAACTCTTAATTATACCTATTTTAATAATAAATATGTTA
TTAAAAATCCATTGCCTTATTTCTTCTTGTGTTAATGTTGAACCATATAA
ATTTTGATTCATTCTATAGAGATCGTAGTTTATACTCATTACTGCTCCTT
TGTAGTTAAACTTTATAAGTTTAAGTTAAATCATCTATTTTGGTGTAA
>NODE_55_length_494_cov_2.018223
ATTTTTTATTATTTTTTGCTGGGTGTTGCTTCCAAGAAATCCACTATAGA
ATATATCAAAGTTTTCATTTTGGTTTTTCCAAGATAAAATAAACTTTTTT
AATTTATTTGTTAAATCTATTATTTCAAATTCTTTGTAATCTGTTGTTGC
TGAGAGAACTGCAGTTACAAATGGACAAACTTGCATATTAAATGATGATA
TGACTGGTATGCATATTGTAAGAGATGCTCTACCTATAGTCGAAATGTCA
TGCATGGCTAGTACTCGTTTCACACTGTCTTTCCTTTTGTATGTTTATAG
TTTTCTATTCTTGAATTTGCATCAATTTCAATTGGACTTGCCCCGTATTT
TAAATACATAAGGTGACCAATTCCTGCAATCATTGCTCCGTTATCTGTGC
AAAGGTCGATTGGGGGATAGTATGTTTTTATTTCAAGTTTTTTGATCTTT
TCTCTTAAATAAAGATTGCTTGCAACTCCTCCAGATATTATTAA
>NODE_56_length_481_cov_3.039906
AATTTTCAAGTATAAAAAGAGATTGTTTAATTATAAACAAAACATTAGCA
ATAACATAACCTAAACTGACCTTCGCATTATCTTCCGTAGACAATTTATG
AGAAATATTAAGAGTACTTTGTATAAAAACATTACTATTCTCTAAAAGAG
CAATGTACTTCTCCTTAAGATCAATAAAATAACCCATAAACTCAAAAACC
AAACCTTTAACAGTCTCAACCTCCCTCAAGCACCATTCCAAAATTTTATC
TCTATAAGAATCATCACTATCATAATCTTTGTTATATTGCTCATACTCTT
CATTTTTATAATTAAGCTCAAAATACAAATCATAAACTTTTTTCCTCAGC
ACACTTATATTTCTCTCAATCTTAATATACAAACTTCTTAAGTCAGTATT
ATTGACAAGTACTACATTATTTACGGTTCTCAATATTTCTATTATTTTTA
TGTCATAAATATATTTAAAGAATTCATTGAG
>NODE_57_length_481_cov_0.950704
TTCTCTTTTGTTTACCCAGTTTCTTAACTGCTCTGCGCATTCTAGTTTTT
GTATTTTGAACTTTATTTTTTTGTCATATTTAATCTCCTATTAAGTTTTA
TAAATAAAATATTATATTAAATATAAATTTTTGTCAATTTTTTACATCCA
TATAAAAACTTAATTCTTCATTAAATACTCTTTTAAAGAGTATTTAATGA
AGAATTAAAATCTACAATGGTGAAAACTTAATAGGATGTGTGAAAAAACA
CATACTATGCATATATATATATATACCAAATGTAAAATAAAATCAACTAC
TTGAAATAATAAATGTTATATCATTATTCAACCATGTTATTTTTTAAATT
GCTTTAAAATTTCTTCAAGCAAATCTTTTCGATTCATAAAAAGTTCATCT
AATAAAAAACTCGTAAATTTAGCATTACTTTTATAAAAGTCATAACTACT
TTGATTCCTAAGTTGAAATCTGAGTGGTTTT
>NODE_58_length_479_cov_1.969340
AATGTACCATAACACATCACCAAGTTCTTTCTTAATTGCCAATAGATATT
CATCATCAAGGATATATTCTTTATCACGACCTAGTTTTTTTATTTTCTCT
ACAACTTCACCTGTCTCTCCAGCAAGCCCAAGGGTTGTTAAGATTAGTTC
TTCCTTTTTATTTTTATATTTAGCAGTTTGTTTAGCCTTTATTTGATATT
CATTTAATTTCATAATTAAGATTAGTTTAATATAGTTTTTATTTATTTAC
AAGTTTATTTATTATTTCCTTTTTTTTAAATTTTTATTATATTAACCCCA
TATATTAATTGGAGTTTATCTTTGACTAAATTTGCTATTTTATTAGGATT
TGTCTTATTCTTTTTACAGTTTGATTGTGCCTATTCTTATCTTGTGATAA
ATAATTTTTCAAATAAAGATCCTATTTTTTATGATCTTAAGTCAAAAATT
GCTAAATATAATAAAAGAGTACAAATTCC
>NODE_59_length_471_cov_7.163462
TTATCTCTCTTGTCTTTATATTCACATTCTGTATTTATGTGTAAATCCAG
ATCAAATAAATATATTTTTTTATAAGAAGATTCAATTTGATTTATCAATA
GCTTTTCAAGTCCTTTAATGTTATACAGATCTGTTTGTTGATCAATGATT
GTGAGATCTTGAATACTGTGTTTAGATTTTAACTCTGATATGTCTTTGAT
TGTAATTAATTTATCAATATTGTTTTGAGCAATTGTACTGATAAATAAGT
CTACTATTAATTTTTTGTTATTCTTAATCTTTAAAAGGCAGTTGGTTATT
AGTATGTTTTTGAATTCGGGAATATCATTTATATTGTAACTTAAATCTAT
TTTTGTATCTTTTTCTAAATCTATGATATTGATGTCACTTATTTTATTTG
TTTTGCCCCCAATCTTTATTGGGAGTTCAAGTTCTTTGCTTCCTTTTTCG
TTAATGTAAATGATGTCATTG
>NODE_60_length_461_cov_1.918719
CCCCCCCCCCCCCCCCCCCCCCCCCCCCCCTTTTCATGATACCACGACCA
CCGAGATCTACACCCATCAGTGGACACTCTTTCCCTACACTACGCTCTTC
CGATCTATTATAAGCTTTGTAGTAGTCTTCGTTTGGATTAAAATCAACTC
TGTGAAAAATAGTTTTTCTCAAATTATCTCTCTTTGGAACACTTCCCAAA
AAATTTTCCTTATATTCACTCTCAATAAATTCTTTTAATTCTTTATCTAT
TGTCTGCCTTTCAATCAGATTAGTTACTAAATAAAATGTTGGTAATTCAC
TTCTAAATCTATCCCTCAATCTGTTATTGATCAAATCTACACTCTCAATT
GCCCATTGATCGGTTGGTAAAGGAATGATAAGATAATCAGTGATTATTAA
ACTATTATTTAGTAAACTTCCTAAAGTCGGAGCTGTATCCATAATGATAA
AGTTATACCTG
>NODE_61_length_457_cov_2.447761
TAAAACCAACAAAGAGACCTTGAGTTCCAGAACTTCCAACAACAAATGTT
CCAAAGGCCCTTATCATTTGACCATCAAAACTTATTCCTTTTATCAAAAT
TAACCTAGTAGAAGAAATATTTAAAACAAGACCAAAAATAGTCATCACAA
GTAAAAGCGTTGGAAAAACTGAAAAATCAAGTGAACGTTTAGAATAAAAG
ACAATAAGTATAATTAAAAGACTTATTATCAAATTAACTGCAATCAAAAC
ATCTAAAATAAATGCAGGAAGTGGCAAAATAAAACTAGCAACAACAAGTA
TTAAGCCAACTGAAACTACCAAGTCCGCTTTATTATTAAGTCCAAAATAT
ACTAATACAGAATTTTTTCTTGCATCCAACAACTTAACCTCTAATTAAAT
TTTTTAGCAATAGAATACACTTTCACAAGAATTTTAGAAACAATTTCCCA
ATATTCT
>NODE_62_length_443_cov_1.054124
CCCAAATAATGAGACTACTTATAATAAATTCCTGAAAAAATTTGTTAATT
AGTTTTAATTTTAGGTAATTTTTGGAAAATATATTTTCATTTTTAATATC
AGTTAGGTTTGTTTGATTGTCGTTTAGGCCTAAATTTTTTTAATTATTTT
AAGTTATATCAATCTGTTGTTGCAATATATAGTTTTAACTAATTTATTTT
GCTTGGGTATTGCTTAGCTTTAAAATTGTGTTTAATATTAAAATTTTTGG
TTTTCAGTCTTATTTTGTTTTTATTATAATGTATAATAGATAGAAGTTGA
TTGATATTTGTTTTTCAGAGGTTCGAGCATTGAATAAGAGTGTTTTTCCC
AAAATTTATTATTACGATCATGATTTTATTGATATTTATAATAAGAGTCT
TTCTTGGATTCTAGACAAAATTGTTTTTTCTCAAGCTTTGTAG
>NODE_63_length_443_cov_0.938144
AAACTTTCAAACTATCATAGTTTAAATTATAATTATTATTAATACCAAAT
CATAGAAGAGGAAAATATGCATAAGAGCATCAAAGAAATTTTAAATAATC
ATATATTAGATAGTATAATCACAGTGAAAGGATGGATTCGCACAAAACGC
AGTAATGGTAAAATCTCTTTTGTAGAAATTAATGATGGCTCAAATATTAA
AGGAATTCAAGCGATCATTGATGAAGAAAATCATCAATTTGAAAAAAAAG
AATTTAAAAAGCTCACAACAGGTGCCAGTGTATCATTAACCGGAATTTTA
ATCTTAAGCCCAGCAAAAGGACAAACCTATGAAATCAAAACAACAAATTT
TAATATAATTGGAGAAGCGGATCAAGAAACATATCTTTTACAAAAGAAAA
GGCACACCTTTGAATTTTTAAGAGAAATCCCTCATTTAAGAAT
>NODE_64_length_436_cov_1.805774
CTATGTCTATTGAAGGACTAAGCTTATTACTAACAACATATCTTTCAAAT
TCATATTCAAAATCATGAAAAGCCCTAACACCCCTAACAATAAAACCAAT
ATCATTTTTTAAAGCATAATCCAAAATAATTCCATCATACTTATCTACAA
AAATTTTTGACCATCCTAAAGATGCAATAACATCAAAAGTAAGTTCATAT
CTCTCAATATCACTAAGCAAATAACTCTTAGCACCATTATTAGCAACAAG
AACAATAACCTTATCAAAAATTAATGATGCTCTTTTCACTAAATCAATAT
GTCCACAAGTAATAGGATCAAATGATCCAGGAAATAATGCTAACATCATA
ATTAATAAAATTTAAATCCTTTATTCATATCTTGAAGAATTTTTTTTTCG
ACAACTAGGACAACTCTCTAAATTTTCAAAATCAAT
>NODE_65_length_427_cov_1.129032
AGACTGCATTCTTAATAAAAGAAGAAAAGCTTGAAGGTATATCTGATATA
AGAGATGAATCTGACCGTGAAGGTATTAGAATTGTCCTTGAAATTAAAAA
AGGTTTTGATCCTCATGTTGTTATGAATTTGCTTTATGAATATACTGAAC
TGAAGAAAAATTTTAGCATAAATAACTTGGCTCTTGTTAATGGTATTCCA
AAACAATTAAATTTAAAAGAACTTATATCTGAATTTATTGATCATAGAAA
GGAAATTGTTAGAAGGCGTGTAGAGTTTGACTTAAAAAAGGCAAGAGAAA
AGGCTCATATTCTTGAAGGATTAAATGTTTCCTTAAGACATATTGATAGG
GTAATAGAGATAATAAGATTTTCTAGAGTTGTAAAAGATGCTAAAGAATG
TATTATTAAGGAATTTAATTTATCAGA
>NODE_66_length_420_cov_2.528767
GATCTGGTTTTCAAACTCTTTATGCTCATTTAGGTTCTTTTGCAGTGAAA
GTTGGACAGAAAGTTTCAAGAGGACAAATAATAGTACGTATGGGAAGTAC
AGGGTATAGCACGGGCAATCATTTACATTTTACTATTTTTAAAGATGGAA
AAACGGGAAATCCTATGAAATATCTCAGATAGTGGGTCTATACGTATTTT
GATATATCCAATGTTTTTAATATTTGTATTAGTTTCTTTCCTTCTATGAG
GTCAATTAACCTACCTTCAATGATTTGTTTGGCTTTATCAGAAAATGTAG
CTGGTGCAATACAGAGTCCTTTTAATTTGTTCTCTTTGGTTTTTGCAATA
AGGTCTTTTAGGAATAATTCTCCAAAATTTTTTTGATCTGTTCTTACAAA
TCGTACTATTAAATTTTCTT
>NODE_67_length_417_cov_1.359116
GTACAAAATAATCATAAGCAAAGAATAAAAAAAAATCTAACTCTGGGAAT
TATCTTTGTCATCATACTAATTATTATCAAAATTGTATTAATTCCTAAAT
TACAAAAATTGGAAAGCAAATACAACCCTACCATCACAATAGAACATAAA
ATAAAAAATGAAAACTTATATATCAAAATAAATATTAAAAGCCAAATGAA
AGACTTAGGAAAAGCCAATATAGAAGTATACTTAGATAATAAACTTATTG
AAAATAATACGATTTACATAGACAAGATTAACTATACGTTATATACTAAT
GTTGCATACAGGAAAAAGAGTTTATTAAACATAGTGCTAATAAATCAGAA
AGGCGATAAGGCATATTTTAGTAAAAGATTAAATCTTGGAGGATAATAGA
TGTTGCAAATATATTTT
>NODE_68_length_416_cov_1.113573
AGTAAATTCTTGTAATAATGATACTTAACGGGTATACGTTTAGGCAGCTT
ATCAAGACTAGTTACAGATTTGTGACTTACAGGTGGCTGTTTTGTTTCAC
CTTTAGTTACTCTTTTAGTATTTGCGTCACTACTAGCTTGCTTCCCATTA
GCTTCTTGAATATGCTCCAATGAACTAGCATCAGTGTCAACTTCACTCTC
TATTGATAGGTATGCTACAAGAGCATATCTTTTATGATATGTTATGCATG
AACCTACAAGTTGCGATAAAGTATTTTGATTCTTGGCAACTAGAGAAGAA
AATTCTTCGCTGTAAATAGGAGTATCAAATGATTCGCTATAGCCACTACT
TGGACTGTAAAATGTTGTTGTAATAACATTAATTGTATTATTTCCTACAA
CTTTAAATGTTGGACA
>NODE_69_length_414_cov_1.370474
TTGTCTTTCTAAGAAGGGCAATGCTTTTGCATTTAATTCAAATGATATTA
GGCTTACACATAGAGGGACTCAGGGTGTGTCTGGTATGAAAGTAAGAGAG
GGAGATATGCTTATTAAGGCGTTATCAGCAAAACAAGGATCCCATCTTTT
AATTGTTTCTGAGAATGGATATGGAAAGAGATTAGAAATATCTAGAGTGA
CTGAGCTTAAAAGAGGCGCTACTGGTTATACTTGCTATAAGAAATCCGAT
GAAAAGGCAGGTGAAGTTGTTGATGCTATTACAGTTGCACAGGATGATGA
AATATTACTTGTAAGTAAGACTTCGAAAGTTTTACGAACATTGGTTGACA
AAATATCTGAGCAAGGTAAGGATGCTAGAGGAATGCAAGTATTATCTCTT
GATGAGGATAAATT
>NODE_70_length_408_cov_3.008499
GAATAATCGTAGTTACAAGTGTAGAAAAGGAAAATCTTATAGGAAATGTT
GTTTATAATACAAAAAACAAAAGAATATTCAGAAATCTTTCTAGAAAAAT
TAGAACAAAACTTCGGTGGAACAGGAGATTTATTTGCAAGTCTACTAATA
GGATATCTGGAAAAATTGGAGATAGAATATGCTTTAGAAAAAGCAACTAA
AGTAATTCATTCAATAATCAAATATTCTATTGAAAATAATACTCTTAAAA
ATAAAGGTATTCAAATTGAGCAATTCTTAAAAAATATTTTCTAACCTATT
TAAATATAAGATTCTCTCTTAGCACAGTCAAACCATGATTTTAGAGAAAA
ACACAATTTGATATAATATGAACTTCTAACATTTTTTTAAATTCAATAAA
ATTTAGAA
>NODE_71_length_402_cov_1.164265
TCTATTTTGATTGATGAGGCTAGAACTCCTTTAATTATTTCAGGTTCTAC
AGAAGGAGATACTAGTGCTTATCTTGAGGTCAATTCTCTTGTTTCGCTTT
TAAGAGAATGCTCTAAAGATCCAAAAACAGGAGATTATCCTTTAGAGATC
GATGAGCTTGATGGGGATTATACGATTGATGAAAAGGGTAAGAGAGTGTC
TTTTACGGCAAATGGTTTAAATAATCTTGAACAAATTTTGGTTTCAAATA
TTGCTCTTAACATATCAGGTATCAATCCTCCTAAAATAATTGACTTTCAA
CCATTTAAAATAATAACATCTAAAACATGAAAAAGTTTTATAAAATTCAT
TTAAATCTATTTTTTATGATTATATCATGTAATATCAAAACTTTAAACGA
AC
>NODE_72_length_401_cov_1.008671
TCCCCAAAAATTTTTAGGTTGTCGAGAACTGGATGGAAAATGTTTTAAGA
GTTGTGATTTTAGGTTTTGTTCAAGGAATTTCTGAATTTTTGCCTCTATC
TAGTTCAGGGCATTTGTTGCTTTTAAAAAAGTTTATGCATATTGATATTC
CGATGGTATTTGATATTTATTTGCACTTTGCAACTGTTTTGGTTGTAATG
ATTTATTATCGCAAACGAATATTAGAACGTGTGGTAGTTTTGGTAAAATT
TGTTTTAAGAAAGACTACCAAAGTGGATTTTGTAAAGTTGAGATTAATAT
TACTCATATTAATAATCACTCTTATTACAGCATTTGTTGTAATTTTTATT
GAAAATTTTAATTAGTTATTTACTCTTGATTTAGTTTTAGTTAATTTTAT
T
>NODE_73_length_400_cov_1.246377
ATTACCTAAAGATTTTGACATTTTTCTACCCTTTTTATCTCTTAAAAGGG
GTGTTATATATATATCTTTAAAAGGAACTTGTCCTGTAAACTCAAGTCCT
GCCATTACCATTCTTGCTACCCAGAAAAATATTATGTCATAAGCAGTAAC
CAAAGTATTTGTAGGATAATAATTTTTAAAATCAAGAGTAACTTTTGGCC
AGCCAAGAGAAGAAAATGGCCATAACCAAGAAGAAAACCAAGTATCAAGT
ACATCTGGATCTCTAAAGAAACTTCTGCCCTTATATTCTTCTCTTAGAGA
AGGATCAAATTCACGAACAATAATCTCTCCTGTTTTAACATCATACCAGG
CAGGAATTCTGTGTCCCCAAACTAACTGTCTAGATATACACCAATCTCTA
>NODE_74_length_396_cov_2.639296
GGAAAATAATATTATTGATTAATTTTCCCAAAGAATTATTGCCCCTTTCA
GGATCATGAATGATTTCCAATGATCCTAAAACTCGGTTATTGTAGCTGTC
ACTCATTAGAGATTCTGATATTTCTTGAATTTTGTTTGAATTGACATCGA
ATATTTCTACAATTCCAAATATTTCTCTTGTTTTTGAATTTTGATATGAA
TTTAGTTTTGATCTGACTATTATTTCTATTTTTGTGTCATTGATGATTTT
TGATACAATAAAATCATTTTCTTTGTCTATTCTGTATTCAATTTTGTTAT
TGTCAAGTATTTTTTTTATTTTTTTATCGTAGTTTACGTTTTTATCTTTG
CAACTTATCAATGTTATGAGTATTAAAACGACAATAACTATGCTAT
>NODE_75_length_391_cov_2.818452
GCGGACACTCTTTCCTTCCACGACGCTCTTCCGATCTCTTAGTTTATGTT
AATGAAATAAATACAATTCCAGGATTTACAGATATTTCTATGTTTTCTAA
GATGTGTGAACATGATGGTCTTGATTATGGAGCTTTGATTGATAAATTGA
TAGCTTTAGCTTTTCAAAGTTATGCAAAGAGGAAGGAGAGGATTGATTTT
AACCGTCTGGAAAACTAATTTAGTTTCAAATTTTTTAAATTTTCAATTTC
CTTGTCATTTTGAAGTTTAAAAAAGGGATTTTGATTGTATTTTGCAGATT
TTGGAAGTATTCCAGAATACTTTATTGTGTATGAATAGTCTATATTAATG
TTTTTAACTTCTTTTTTGGTTTTTTGATGCCCCCTTTATCT
>NODE_76_length_390_cov_4.038806
CGAAATCTACACCCATCAGCGGACACTCTTTCCCTACACGACGCTCTTCC
GATCTTCTAATGTTATCTTCTAATTTTGCTAAGTTATGATTTTTTTGAAT
TGATTTCAGATTCAATTAAAAGAGCTTCATATATCCTTCCATCTTTGTTT
CTTATTTTGTTTGCAATTGAAAATGCAAGTCGGTCCTGATTTAATTGGGA
TAGAGATTGGGCATATGCTAATAGAGCATCTACGTCATTTTGTATATATT
TGCTTATGCTGTTAAATATCCCAACAGCTTTAGTATAGTTTTCCGTATGA
AAGAGTATTATTCCTAAAAGACCTTATTGCAAAAACCAGATCGGAAGAGC
ACACGTCTGAACTCCAGTCACTAGAGACCCAATCTGGGGG
>NODE_77_length_390_cov_3.683582
CCCCCAGATTGGGTCTCTAGTGACTGGAGTTCAGACGTGTGCTCTTCCGA
TCTAGTAAATTGTTATTTACATCACCTGCATAATCATTATTTTTATAAAA
CTTCTCAGCAGTTTGCTTTAAATGCCTAAATTTATACTGTAATCCAAGGT
AATTAAGCTTGATTGATTCTGATTTAAATCCTATTGTTGCAATAGTATTA
ACTTCATTTACTAATGTTGTAGGATTTGCATCAAGAAACGCATCCCACTT
TATTGTTTTTAAGTATCCTATCGTTAAATCAACATCTTCAATTTGTTCAT
TTGAAAACCATTTGTAAAATATTGGTGTCTTTATCAGATCGGAAGAGCGT
CGTGTAGGGAAAGAGTGTCCACTGATGGGTGTAGATCTCG
>NODE_78_length_390_cov_1.567164
GAGATCTACACCCAGCAGCGGACACTCTTTCCCTACACGACGCTCTTCCG
ATCTCACTGCCCTTCCCCGTCGTATAAGCCTTAACTAAACTCTCATTATA
AATGATTTCAGCATAAGTAGGAAAATCTGGTCCTTTAACTATTGCAATTA
AATCATACACAGAAACACTATCATGATTTAACATATAAACTATGGCGTCA
CAAACTTCTCTCAAATTATGTGGGGCCATATTGGTTGCCATTCCAACAGC
AATTCCACTAGAACCGTTAACTAAGAGAAATGGAAAAGCAGCAGATCGGA
AGAGCACACGTCTGAACTCCAGTCACTAGAGACCAAATCTGGGGGGGGGG
GGGGGGGGGGGGGGGGGGGGGGGGGGGGGGGGGGGGGGGG
>NODE_79_length_389_cov_2.946108
CATTAAAATAAAGCACCGCCTTAAATAAAAGATTTTCATTCTCTTGAGAT
TGTGCAAAATTCATCTTTTCAAGCTTATTTAAAACCAAAAGAGCTTCATC
ATTCTTTTTTTGCCAATAAAGACTTTTAAAATATCCTAATATAATAAATT
TATTATTATAATATCTTTCGTAAAGTTTGCGTCCAACAAGTTCAGCCTCA
AAATATTCCCTTCTAGAATTATAATATTCAAGAAGTTTAATTCCAGCAAA
TTGAGATGCAATATCATTGCTACCCTTTATTGCCTTATACATATATTCCT
TAAACTTTTTATCATATCCTATTTTTTTAAAAAGATAAGCAATATAAACA
TAAGAATTTGAATCTATGCCAAAATATTCATCGAAATTT
>NODE_80_length_387_cov_2.882530
GTTTATGAAGTGACTTAACATCATAAAGATTAATATTAGGCACGCTTGCA
AGCGTGTCAGCTTTTATACTAAAGAGTACTCCTGTAAACTTGCTTGCGTT
ATCCTTATCATAAGTTATCTCATGGGAAGCTAAATCCTCACACTTAGAGT
AATTGCCTTTGTGAAGTTTTAAATTCTCTTCATTTTGAAAGTAAGAGATT
ACTCTTGATGCTAGTCTTGAAAACCTATTTCTAACGTTATTAATCACCTT
ATAAATCCTATACAACAAGAGGGCATGTTTGTTTGGCTTTTTAGAGCATT
AAGCAGCGACTGAAACTGTTTACAAAAACTTAAATTAGTATTAGCCTCAT
TACTAGCAGGAGATCGGAAGAGCACACGTCTGAACTC
>NODE_81_length_387_cov_1.364458
GGTTTTTCGTAACTACAATTTTCAGCTATTTTAACGGCTTTCAATGATTG
AATTTTAAAATCTTTTTTCGCTTCTAAATTCAAAATAGAGAGGAAAGCAT
TCGATTTAAAATTGTATTTCTTAGCGTATTTTTCTACTTGTAATCTTTCT
ATAGATTTTGTGTTGTTCTTATCTTCTTCTTTATTATTATAATTATTATT
AAAACACTCCGCTTTTTCTACACTCCCCTTTTTATTACATCTTTTTTTTA
AGTAACCATTGACACGGTTTTTGTGTCTTTCTTCTTTTTTATCTCTAAAG
TGTTTATTGATTATACGATGACATTCTTTTTTAGAGTATTTAAGTTTGTA
ATGAACTTCAGTTCCCATGTTAATACCCAAATGTTTG
>NODE_82_length_386_cov_1.335347
CATTTGGAACTAATCATTCCAAATGGAACAGGTTTTATGAGGTATACGAT
GAAGAAGAATAGAAAAATAGAGATAGTTAAAAGGATTGATTTAGAAACAT
TTAATTTTAAAGCTTTAAACAAAACAAGAGAAGAGAGATATTTAAAATTA
AATCATAATCAATTTTACCACTATCAATTCCTATAACTAGCTTAATATAT
CTATATATGGAAGTTTTTGCTATTTTATAGCTCTTGATGAAAGCTGTGAA
ACTTTTATATCCATCAAGAGCATAGTATTTACTTTCATTAATTTCTTTCA
AGATCCTAGCTGTTTCTATTTTATTATAGGATTCTTCTTTTATTAAAATC
TTAAGCTTATCCTTTAATTCTAAATATCTCTCTTCT
>NODE_83_length_383_cov_4.189024
TTGAAACGGTTATTAATATATGAGCATTACATTCGATCCTAATTTTGGTA
TTTTAAAACAAAGTATATCTGAAATTGTAGAGATTAAAAGACAATATTTA
ATGCAAATGTATAATGTTGTAATTAATGATGACCCATCCTCAATTTATAA
TATTATTGCAACCTCACTCTCAATTGTTGAAGAACAGATTATCAATGAAC
TTAACCTATTTTTTGATAAAATGCAACCTGGTGGTGAATATTTCAGTTCA
ATTCAATATCACATAACTTCAAATAGTATTACTCACCCTTGGACTATAAA
AGCATTACTTAATTTAGATAAAGTTGAATATGCTAATCTTATAAGTGAAG
CTGGGTGTGTTAAGATCTATTTACTTTTAAATG
>NODE_84_length_378_cov_2.678019
TACACCCATCAGCGGACACTCTTTCCCTACACGACGCTCTTCCGATCTAA
AAAATTTTCCTCATAAAAGATTATTCCAAGTCTAGATGTCGACAAATCTA
TATAAGAAAACGAATAATAATCTTTATAATCACTAATAGCTATCAAATAA
TTATTAATATCATCTTGCAAAAAATCATAGATGCTCCTGTTGTCACAATA
TCATCAATAAGTACAACCCTATTAAACTTAATATTTTTATACCTCAACTT
TAAATTAACTCTATTCTCCAAATTACTAAGATCGGAAGAGCACACGTCTG
AACTCCAGTCACTAGAGACCCAATGTGGGGGGGGGGGGGGGGGGGGGGGG
GGGGGGGGGGGGGGGGGGGGGGGGGGGG
>NODE_85_length_374_cov_1.445141
CTTCTATTGTAAGTATTCCTGCAAATCCTCCATACTCGTCGATAACGATG
GCCATTATTTTTTGTTTTTGTCTCATGATATCTAGTATATCTTTTATCCT
TTTGTTTTGTTGTACAAAAACGGCAGGTTTTACAAATTTAATAATGTTTT
GTTCAAGTTTTTTTTTACTTATTTCAATTAGGTCTTTAGTTATTAAAATT
CCTATTATTTGTTCTCTATTTTGGCCTTTATATACAGGAATTCTGGAATA
TCCTTCTTTTTTAATTAGTTTGATCTTATCTTTTAATTGTGATGTGCTTG
AGAGTGAGAATACTTCTGTTCGGTGTGTCATAATCTCAGAAGCCCTAACT
TCTCCTATGTTTAGCATTTTTTGC
>NODE_86_length_373_cov_1.254717
TTATTCCTATCCCTATCCGTATAAAATTTAGCTACATTTTGAGCAAAATA
ATTTCTTGTATTCTTCAGAAATATTAAATTGCCAAAAATTTCATTAAGTA
TGTCTAACCTATAAGGTTCATTCTCAAGAGAAGTATTTTCTAAATATTTA
ACTATGGTAAAAAACCCTACGTCCTTTTTTAATCTTAAATTAATAAGCCC
TAAATAATAATCCTTATAAACACTATTTAAACTACTAAAAAAAGACAACG
CCTTGCTAATATAGCCTGAACCTAAAAAAGCTTTATAAACATCATTTAAA
AATACAAAATTATTATAATATTTCTTAAAATCATCATTTAATATACTGAT
TGCACCCTTTAAATCTCCATTAG
>NODE_87_length_366_cov_1.254019
ATAAATGCGAAAATATTTAAAAAGCACAACATCAAAGTTGTATCTCAAAT
AATCAAACAAAAAAAATTAAACCTCACAAAATATCTGGTTAAATCTCAAT
TTCAAATTGGGGAGGGTGGGATTCGAACCCACGTAGGCGATGCCAACAGA
TTTACAGTCTGCCCCGGTTAACCACTTCGGTACCGCCCCTAAAAGCCGAC
TGTCGGACTCGAACCGACGACCTGCGGTTTACAAGACCGCTGCTCTAGCC
AGCTGAGCTAAGTCGGCATAATAAAGCTAATGGTTAGTTTATAAAAATAA
AATATATTAGTCAATAGCAAGATTAAAATAAGCAAATTATGTTTCAAGAA
AAAGAAAAATTTTTAA
>NODE_88_length_364_cov_1.411003
AGAAAGTAGAAGAAGTTTTCAATATTATTAAAGACTTTGAAGAGCAAATA
GATCAAAAAAAGATAAAAGATGGTAGTCATGATTTTTATAAACAAAGTGA
TATATTAAGTACCGCTAAATTGTATAAATTTTTGTATACAAAATCTATGC
AAAAAGAATTACCTTTCTATGAGAAAAGAATTTTAAATGATTTTGAATTG
ATTTTGCAACATGAGATTAGTTTAGCCTTGCAAATTAGCTTTGAAGAAGC
TAAACAAAAGATAAAAGAAGTTCTGTCTATGGGAAAATCCTAGATTTTTT
ATTTTTTATAACTTGTAGGAACTTATTATGTTGAGCATTTTGAGGTTTAT
TTTTTTAATATCTT
>NODE_89_length_359_cov_1.411184
GCAGCAAAAATTACAAAAGAAGCAAAGGTAAATCAAACAGGACTAATCCA
TTTTAGTGAAAGATATACACTAAATAAAGATCTATGCGAGCTACTAAACG
AAGCAAAACAAGAATATCCAAATGGAGAGATATTTTTAACAAAAGATGGA
ATGAGACTTAAAGCACATAAAGATAAATTTATTATAAAATAATAGTACTT
AATAAGGAGACATCATATGATAAATGCAAAGAATATCACTAAAACATATG
GCTCATTTGCAGCTCTCTTTAATGTAAGCTTCAAAGTTAACGAAGGAGAG
GTTCTTGGAATACTTGGTCCAAATGGAGCAGGAAAATCGACATTAATCAA
AATTCTAAC
>NODE_90_length_358_cov_1.372937
CCCAGATTGGGTCTCTAGTGACTGGAGTTCAGACGTGTGCTCTTCCGATC
TCAAATATATTGCTCTACATCAACACAGATAAAAATGCAATAAAAAATCT
AGTTAAGTTCGATATTACACCCTTTGTTGCTGACTCCCAATATTTATCAA
TAATAGAACAAGAATGTAAAAAACAAAATAAAAGAATCAAGGTTCATTTT
TGTAAGATCGGAAGAGCGTCGTGTAGGGAAAGAGTTTCCGCTGATGGGTG
TAGATCTCGGTTGTCGCAGTATCATTAAAAAAGGGGGGGGGGGGGGGGGG
GGGGGGGGGGAGGGGGGGGGGGGGGGGGGGGGGGGGGGGGGGGGGGGGGG
GGGGGGGG
>NODE_91_length_355_cov_2.586667
AGATCTACACCCATCAGCGGACACTCTTTCCCTACACGACGCTCTTCCGA
TCTAATAAAATTTGTAAATATTTAGTTCTTGACATCATTATTGCATTATT
ATATCATTACTAGCGATGCCGAAATGGTGGAAATGGTAGACACACAGGAC
TTAAAATCCTGAGGAGGAAACTCCGTACCGGTTCAAGTCCGGTTTTCGGT
ATTTAAGATTTTCAAATTGCTTGATTTATCCATAAGTAGTTTATTTATGT
AAATTCCTGTAATAAATAGGCTACTTAAAGATAGGTAAGTTATTAAATTA
TGAGATCGGAAGAGCACACGTCTGAACTCCAGTCACTAGAGACCCAATCT
GGGGG
>NODE_92_length_354_cov_3.123746
AGATCTACACCCATCAGCGGACACTCTTTCCCTACACGACGCTCTTCCGA
TCTAAGATGGAAAGAGCCAAAAACGCATGCTTCCTAATATGTACGGACTG
CTTAATATGCCAAAACAAGTTAAAGAAGAAGTTGAGGCTTCTAATAAAGA
TAAGATGGATAAGATATTTGAAAAGATTGAGTCAGGACTTGCAAAATTAG
AGCTAGGAGATGAATTCTCAACACCATTTATGGTATTAGTTGACCCAATA
ACAAGTAGATCGGAAGAGCACACGTCTGAACTCCAGTCACTAGAGACCCA
TCTGGGGGGGGGGGGGGGGGGGGGGGGGGGGGGGGGGGGGGGGGGGGGGG
GGGG
>NODE_93_length_351_cov_1.391892
CCCCCCCCCCCCCCCCCCCCCCCCCCCCCCCCCCCCCCCCCCCCCCCCCC
CTTTGAATTATACTGCGACCACCGAGATCTACACCCATCAGCGGACACCC
TTTCCCTACACGACGCTCTTCCGATCTATTAACTTTCTTTATATCTACAT
TTTGACTCTTTATAAGATTAATGTAAAAACTCGTACCACTAGCTTGTGGG
TCTAGATCAATTAATAGTGTTTTGTATTTTTTACTTGCAAGAATATTACT
AAAAAACAAAGCGGTTGTACTTTTCCCGACACCCCCCTTGATTGAGAGAT
CGGAAGAGCACACGTCTGAACTCCAGTCACTAGAGACCCAATCGGGGGGG
G
>NODE_94_length_346_cov_1.395189
CCCCCCCCCCCCCCCCCCCCCCCCCCCCCCCCCCCCCCCCCCCCCCCCCC
TTTTAACGATATTTCGACCACCGAGATCTACACCCATCAGTGGACACTCT
TTCCCGACACGACGCTCTTCCGATCTGTTCATGACTTTTTAAATAAAAAA
TCATTCTCTCTATTCTATCCTCACTTGGAATTTCGGAGAGCAGTGGTAAA
AATCCTACTATTGTCTTGCACCTAACAATATTTTCGTTAATATCAAGATC
ATAATAAAAACCATCTTTTTCATCCCACATCAATGAATTAATTTTAGATC
GGAAGAGCACACGTCTGAACTCCAGTCACTAGAGACCCAATCTGGG
>NODE_95_length_345_cov_3.017241
CCAGATTGGGTCTCTAGTGACTGGAGTTCAGACGTGTGCTCTTCCGATCT
CTCCATACAATAAATATACCTTTTGCATTAAATTATCATCACTTTTTTCA
TTTTTTAATGATTCATTACCTTCCTGTAAAAATTTATTTATATATTCCAC
ACTCTTATCAACATTACCTGTCTTATAATTCACATATGCCAAACTCCAAA
GCACAAGATCAGATTTATTCTCTTTATAAGCTTTTTCAAAAAACTTTAAG
CTAGAATTATAATCTTTTAAGATCGGAAGAGCGTCGTGTCGGGAAAGAGT
GTCCGCTTATGGGTGTAGATCTCGGTGGTCGCCGTATCATTAAAA
>NODE_96_length_341_cov_1.646853
TCGACACCCATCAGCGGACACTCTTTCCCTACACGACGCTCTTCCGATCT
TTTAACAAAGTAGTAGATCGAAGATTAAAGGTGTTTTGGGTAATTCAAAA
ATTGCAACATAATTATTTCACAAATAAGAGAAGGTATTCTTTAAGAAATG
TTGTAATGATGGTAAATTCAATTTTAGAAAAAAAAGGATCTAAAACAGTA
ACAAAAAGGACTATACAAAGCGATATTAAAAACTTTGAAAAAATTGGTCT
ATTAAAAATCGACTTTAACCCACTTGGAAAAAACAATGGAGATCGGAAGA
GCACACGTCTGAACTCCAGTCACTAGAGACCCAATCTGGGG
>NODE_97_length_340_cov_1.414035
CCCCCAGATTGGGTCTCTAGTGACTGGAGTTCAGACGTGTGCTCTTCCGA
TCTTGTATGGATATCCTTTAACAGGATAATTCTCTAACTTATCAAATCGG
CTTGTTACAGTCCCACCTTGGTTTTGTAAATGTCTATTTTTATCCCTAAA
ATCAACTTTATTACTAAAAACCCCTGCATCACTAATAGGATTTTTCATTT
GGTTTTTTATCTCTTTTGCTTTACTTTGATATTCAGTTATTAACTGAGTT
ATATTTGACAATGTAAATTTCCTCCTTTAAGAAACAGATCGGAAGAGCGT
CGTGTAGGGAAAGAGTGTCCGCTGATGGGTGTCGATCTCG
>NODE_98_length_340_cov_1.382456
CCCCCAGATTGGGTCTCTAGTGACTGGAGTTCAGACGTGTGCTCTTCCGA
TCTGTAATACATATAGAGCTGAGGATATTGCTTCTTATTTACTTTTAAAT
GTGAAGATGAATGCTGAGAAATTTTTAGGTACAGAGGTTTGTGATGTTGT
AATCACTGTTCCCGCTTATTTTTCTGAAATTCAAAGAAGAGGTGTTGCAG
AATCTGCAAGTCTTGCGGGATTAGATCGGAAGAGCGTCGTGTAAGGAAAG
AGTGTCCGCTGATGGGTGTCGATCTCGGTGGTCGCCGTATCAGTCAAAAA
GGGGGGGGGGGGGGGGGGGGGGGGGGGGGGGGGGGGGGGG
>NODE_99_length_338_cov_3.116608
CGAGATCTACACCCATCAGCGGACACTCTTTCCCGACACGACGCTCTTCC
GATCTATAGTAAATGCCCAAAAACTTGTCATTGTTTATTAAAGCAAATAA
ACTAAATCGATATTTTTTATCTCGATACCAACTTCTTAAAATAATAAAAA
AACTGTCGGGTTTTTCTTTACTCATCCCAAATGTGTAAAAATCCAGTACA
ATTTTCGTATGATATATGGTTCTATCACCTTTTTAGATCGGAAGAGCACA
CGTCTGAACTCCAGTCACTAGAGACCCAATCGAGGGGGGGGGGGTGGGGG
GGGGGGGGGGGGGGGGGGGGGGGGGGGGGGGGGGGGGG
>NODE_100_length_337_cov_5.996454
CCAGATTGGGTCTCTAGTGACTGGAGTTCAGACGTGTGCTCTTCCGATCT
ATATTTTTTAGAAACTACATTTCAAATGTAGCAGAGGACACACTTAAGAA
TGGAATCACCTTAAATAGTATTAATACTGTTATTAATATTAATGATGCTT
TAGAATCCTTAAAAATAGAATTAAAGACAGCATTATTGCAGTGCCTAATT
AGTTACCGTTTTAATGGTGTTGGATACATTTTAGTTAAAACCGCTGACTT
GCTAGAAGATTTACATTTAAGCGTGAACCGAGAAGATCGGAAGAGCGTCG
TGTAGGGAAAGAGTGTCCGCTGATGGGTGTCGATCTC
>NODE_101_length_336_cov_1.637011
CGAAATCTACACCCATCAGCGGACACTCTTTCCCTACACGACGCTCTTCC
GATCTCTTCAAAATTGTCCTCAACGAAGAGGAATTTGTACTCGTGTAATG
ACGGTTACACCTAAGAAACCCAATTCAGCTTTGAGGAAAGTAGCCCGTGT
TAGGCTTTCAAATGGATTTGAAGTAACAGCTTATATTCCAGGGATTGGTC
ATAATTTACAAGAGCATTCAGTTGTTTTAATTAGAGGTGGACGAGTTAAA
GATTTGCCAGGTGTTAGGTACCATATCATCAGAGAGATCGGAAGAGCACA
CGTCTGAACTCCAGTCACTAGAGACCCAATCTGGGG
>NODE_102_length_333_cov_3.406475
CCCCAGATTGGGTCTCTAGTGACTGGAGTTCAGACGTGTGCTCTTCCGAT
CTTTTCTGAAAATTTAACAGAAGAAGCTTTAGATATTTGTGGTAAACATT
TAAAGGATGTAAAGAAAAGTATTGCTGGTCTTTATATTTCAGGCATGCTT
ATATATAGTAGAAGGCCACTTAATGATATGAGTTTGCTTACAGTAGTAGA
CTTGTTTTCACAGAATTTGAAGTGGTCTCTTGTTGAACATATATGTCACA
AGATGCTTTTAACTTCTGAAAATAAGCAAGATCGGAAGAGCGTAGTGTAG
GGAAAGAGTGTCCGCTGATGGGTGTAGATCTCG
>NODE_103_length_331_cov_0.960145
CCCCCCCCCCCCCCCCCCCCCCCCCCCCCCCCCCCCCCCCCCCCCCTTTT
TTACTGATATGTCGACCACCGGGGTTGAAACCCGTCAGCGGAAACTTTTT
CCCTACACGACGCTCTTCCGATCTATTCCATAGAGTTTTAATTGAACAGT
TCATATTACTAAAAATAACGGTTAAAGATTAACAATACTAAAAAAAGTTT
TAAAAGCTCTTACACACTGTATTACAAAGACAATAACAATTACAAAATAT
TAGTAAATTTAAATTTAGAAGAAAAATTATCAGATCGGAAGAGCACACGT
CTGAACTCCAGTCACTAGAGACCCAATCTGG
>NODE_104_length_329_cov_3.094891
CCAGATTGGGTCTCTAGTGACTGGAGTTCAGACGTGTGCTCTTCCGATCT
GATAAAAGACATTAAGCTCTAAGTTTAAGTATATAAGAAATAATGATAAG
TATTTATATAAAAGGTTTACTAATTGGTATTGCAAGTATAATACCAGGAG
TTTCGGGGGGCACTCTAGCCTTAATGCTAGGGATTTACTACAATATAACA
AATTCATCTGCAAATTTAATAAAATTAAAAAAGGTAAAAGAAAACACATT
TTTTCTTGGAATATTATCACTTGGAGATCGGAAGAGCGTCGTGTCGGGAA
AGAGTGTCCGCTGATGGGTGTAGATCTCG
>NODE_105_length_328_cov_1.611722
CCCCAGATTGGGTCTCTAGTGACTGGAGTTCAGACGTGTGCTCTTCCGAT
CTGGATACTATTATTGATAAAACTTTTGTAAGTATAGAAGATATTGAGAC
ACCATTTCCTAGTATGAATTTTGTTGTTAAAAAGGAGATTGAGAATGATT
TTAGCACTGTTGATGATGTTAAAAGATTGGTTGAAAAAACCTTATTAGAC
GAGCTTTTTGTAAATAGATTTTATGAGTTAAAGATCGCTGGAACAAATTA
TTTTATGTCCTTTGATAAATTTGAGATCGGAAGAGCGTAGTGTAGGGAAA
GAGTGTCCGCTGATGGGTGTAGATCTCG
>NODE_106_length_326_cov_4.557196
GAAATTTCTATTTTTTTTGTCTTTTTGTTTGATTCAAGTAGTGCTTCTTC
TGCATTTTTTACTATGTTGATTATTACTTGCCGGATGAGTTTTTCGTCAA
TTAATGCAGAGCTTACTTTTTTTAGATTGATTAGGAATTTAATATCTTTA
TTGTTTAATTCTGGATTTAATAGGTTATAGACGCTTTTTATAACGTTAGT
AAGATTTTTTTTTTCTGGTACTATTTTTATTGGTCTTACTGTTAATAAAA
AATCTGTTACAGTTTTATCCATTCTATTTATTTCTTCTTTTATTATTTTG
AAGTAATTATTTGCTTTTGTGCTTTT
>NODE_107_length_326_cov_1.483395
CCCCCCAGATTGGGTCTCTAGTGACTGGAGTTCAGACGTGTGCTCTTCCG
ATCTCGAATTTTAAGAGAAATAGATGGTCAGGAGTTATCAAAAGCTTTAA
AATCAGTTGATGCACCTGTTCAAGATAAGATTTTTAAAAATATGTCTAAG
AGGGCTGCTGGAATGCTTAAGGAAGATATGGAATTTTTGGGTCCCACTAG
ACGTAAGGATGTTGAGGAAGCTCAGCAAAAAATTGTTTATCTTATTAGGA
AATTAGAAGAACAGGGTGAAATAGATCGGAAGAGCGTCGTGTAGGGAAAG
AGTGTCCACTGATGGGTGTAGATCTC
>NODE_108_length_326_cov_1.413284
CCAGATTGGGTCTCTAGTGACTGGAGTTCAGACGTGTGCTCTTCCGATCT
ATATTCAAGCTCCATTCCCTTAAAAATTATGCTATCTAGATTAATAATAA
CACTATAATTTTCAATTAAATTTTTAAGTTCTCTATTCACAAGTATTGTT
AAAGACTTAGCATAGTTTTTAACAAGCTGCTCAGTAACATTTAAAAATAA
AATATTTTCATAAAAACTTTACTTTCTCAATATTTCTATTATTTTTATGT
CATAAATATATTTAAAGAATTCATTGAGAAAGTAAAGTTTTTATGAAAAT
ATTTTATTTTTAAATGTTACTGAGCA
>NODE_109_length_325_cov_1.622222
GATCTACACCCATCAGCGGACACTCTTTCCCTACACGACGCTCTTCCGAT
CTGAAGTATCAAGCGTCACATTAACTCTTGCAATCATAAACCTATCAACA
GACAAAACTTTACTTAAAGCAGAATCAATTTCATCTCGAAGCATAGATTC
ATATTTTAATTTAAGCTTCCTTTCCTTTTCAGCCAAATCAATCCTATCAA
TACCATCTAAATTAGAAAAATCATTTAAAATAGTCCCTTTATTATCAACA
ATAGCAATATTATCCGATTCAAGAGATCGGAAGAGCACACGTCTGAACTC
CAGTCACTAGAGACCCAATCTGGGG
>NODE_110_length_324_cov_1.557621
CCCCAGATTGGGTCTCTAGTGACTGGAGTTCAGACGTGTGCTCTTCCGAT
CTTTGGATTCTTTAAATCAAGACGAAGTTGTTGCAAATGGTGCGGGAATT
CATGCTTTTAGTCTTTCAAATAATAGTACTCTTATTGACTTTAAAGATGT
AACACCTTATTCTCTTGGCATTGAAACTTGTAATGATGGATTTTTTACGT
TGATTAAGAGAAATACTTTATTACCTGTTTGTGAGCGAAAAATCTTTACA
ACAACTAATGATTATCAGGAAGATCGGAAGAGCGTCGTGTCGGGAAAGAG
TGTCCGCTGATGGGTGTAGATCTC
>NODE_111_length_322_cov_4.292135
CCCCCCCCCCCCCCCCCCCCCCCAGATTGGGTCTCTAGTGACTGGAGTTC
AGACGGTGTGCTCTTCCGATCTCCGGGCCTTAATTTCCTCTTTAAGTTGT
CTATATCTTGATCGAGCCTTTTCTTTATCGGAAATATCCTCAATTTGAGT
GACATCGCCCACCCTGCTTTTAATAGTATTAAGTATATCCATCTTCATCT
TCATCTTCATTCCTTCAACATAAATATTTGTAAACTGGTTTACAAATATT
TATGTTGTTTTTATATTTTCAGATCGGAAGAGCGTCGTGTAGGGAAAGAG
TGTCCGCTGATGGGTGTAGATC
>NODE_112_length_320_cov_1.607547
CGAGATCTACACCCATCAGCGGACACTCTTTCCCTACACTACGCTCTTCC
GATCTAGAGCTTGCAATGTTTTGCATGGAAAACAACATAACACTTCAAGC
AGGACATACTAATGCAAAATATGAAAATATGATCGAGGGCTTTCAAGTAG
GAATACTTCACACAACGCACTTTTAGTTCATATGTTGCAGCTTCGTCTGA
TACTATGATTGCGTTTTTATGTAACTGTAGAGCACTAATTGTCCACATAT
GATTTACTCCTTTTTCAAAGATCGGAAGAGCACACGTCTGAACTCCAGTC
ACTAGAGACCCAATCTGGGG
>NODE_113_length_318_cov_2.095057
GATCTTCTTTTAAAAAAGCTTGGGAGTAAGGTGGGTATTAAATTAGAAAC
CTTAAAAACATAAAATTTACAAAAAACTTAAATGAAGATCTTCAAAGAAG
AGATTTTACAATAAACTCAATCGCAATGAATATACTTAACTATGCAATAA
TAGATTGTTATAACGGAAAACAAGAGATCGGAAGAGCGTCGTGTCGGGAA
AGCGTGTCCTCTTATGGGTGTCGATCTCTGTTGTCGCCGTATCATTGAAA
AGGGGGGGGGGGGGGGGGGGGGGGGGGGGGGGGTGGGGGGGGGGGGGGGG
GGGGGGGGGGGGGGGGGG
>NODE_114_length_317_cov_3.431298
TCTACACCCATCAGCGGACACTCTTTCCCTACACGACGCTCTTCCGATCT
TTTTTAAAGAAAACCTTGACCAAATTAAATAAATTATCAAGCGATCAAAA
ACTTAAATTTATTCAAGATATCTATAAAAAAATAGAAATATACGATGGTA
TTTTTGCATCTATTAATGAAGGGATCCTAGTTCTTGATAAACTTAATAAC
ATAATTTACCTAAACAAAATGCTATTTCGAATTTTAGTCATCAGTCCTAA
ATACAAACTAGAAACAGATCGGAAGAGCACACGTCTGAACTCCAGTCACT
AGAGACCCAATCTGGGG
>NODE_115_length_313_cov_2.364341
GAGATCTACACCCATCAGAGGACACTCTTTCCCTACACGACGCTCTTCCG
ATCTTCGAAAGATAAGAAGAATCACTATATCCCATCTCCTTTGAAAATTC
TTTCAAATTCTTTAAAGAGTTTAAAAATTTTAATGTAATTCGCACAACAT
TCTATCTCCTAAATAAGTTTTCATTAATAGCACAAATTATAGTCTAATAT
AACTAACTTTATTATAAACTATGAACATCATTTTGTAAATCAAATTGACA
AAATAATTTTTTAGATCGGAAGAGCACACGTCTGAACTCCAGTCACTAGA
GACCCAATCTGGG
>NODE_116_length_312_cov_3.182879
CCCCAGATTGGGTCTCTAGTGACTGGAGTTCAGACGTGTGCTCTTCCGAT
CTCTTTGGAATAATTGCAATTGTAGTATATATAATATACTCTCAACAAAT
CTTTAATCCCAACTACTTCTTAGAAGAAAGCAAATTGCTTAAATATCTAA
ATCCTAGCATAAACTATTTGTTTAAAATATCAAAAAGACAGTAAAGAGAA
TCACATGGAAAATTTATCCGAAATAACTTACGAAATAATTAATGAGTATG
AAAAAGGCAGATCGGAAGAGCGTCGTGTAGGGAAAGAGTGTCCGCTGATG
GGTGTAGATCTC
>NODE_117_length_311_cov_1.273438
GAGATCTACACCCAGCAGCGGACACTCTTTCCCTACACGACGCTCTTCCG
ATCTCCTGTTTAAAAGAAATGTAGATGAAGAACAAAGTCATATAAGCACA
CTTAAGAGTGTAAATAGAGATTTAGAGCGAGAGCTCTCTAAACTTATATC
TAACATAAATAATAATGGTATTTTTTCCAGTGGCACACCAGATGCGTCAC
TTGAAGTTATTAAGTATGACTTAAACTATTTAAAGGAAGCATTAGCCTTA
GTAAAGGCAGATCGGAAGAGCACACGTCTGAACTCCAGTCACTAGAGACC
CAATCTGGGGG
>NODE_118_length_304_cov_1.935743
CCCCCTAGATTGGGTCTCTAGTGACTGGAGTTCAGACGTGTGCTCTTCCG
ATCTTTTTTCAGTAATTTTTTGATATTGTGGATCGATCCTTTCAACCCGA
GTAAAGGCTTCAGTTGCTTTTTTGTAGTTCTCATGTTCTATATACAGCTC
TCCTAGTTTGTAAAATAGTTTAAGGAATGTTTTTGTTGGTAAATCAGGTT
TGATTTTCATCATTTCTCTAATGTTATCTTCTAATTTTGCTAAGTTATGA
TTTTTTAGATCGGAAGAGCGTCGTGTAGGGAAAGAGTGTCCGCTGATGGG
TGTA
>NODE_119_length_304_cov_1.365462
GATCTACACCCATCAGCGGACACTCTTTCCCTACACGACGCTCTTCCGAT
CTCTTGTTTTGACTAAGCTCCATTCTGGAGGAAAATTGAAGAAAGGTACT
TATAAGGTTTCTGGTGGACTTCATGGGGTTGGGATTTCGGTTGTTAATGC
TTTATCATCTTTTTTAGAAGTTGTTGTGAGCAGGGATGGAAAATTTTTTA
AGCAGACTTATTCTAGGGGGATTCCCACATCTGGGGTTGAGATTATTGGG
GAGATCGGAAGAGCACACGTCTGAACTCCAGTCACTAGAGACCCAATCTG
GGGG
>NODE_120_length_302_cov_1.599190
CCCCCAGATTGGGTCTCTAGTGACTGGAGTTCAGACGTGTGCTCTTCCGA
TCTATGAAGGAGCAAGCAATTTATCTTTAATAAGGGGTAATGGTAAGCAT
TTGGATGGTTTTAAAGAATTAGGATATTTAGATGTTAAACCTCGCAGAAT
GCTTGATTATCTCTCTACTCTCAATAATAATGGTAATAATGTTGATATTG
ATTCTGAGATGAAGAATCTTGCTCAGAATCAAATGATGTATAGTTTGTTT
AGATCGGAAGAGCGTCGTGTAGGGAAAGAGTGTCCGCTGATGGGTGTAGA
TC
>NODE_121_length_300_cov_1.575510
GAGATCTACACCCATCAGAGGACACTCTTTCCCTACACGACGCTCTTCCG
ATCTTTTAAGTTTCTTTAATCTGTCCATTTTGATAGTATATGATCTTAGT
GTTTTGATGGTTAAAAATACCAATTTCAAGTATTCCTGGGAATAATTTAA
AGTATTTTTCAGCCCCTTTAGGGTTTGTGATATTCATTTTTACATCTAAG
ATGTAGTTATTATTATCAGTGATTATTGGTCCTGCTTTAGACTTGCAAAG
ATCGGAAGAGCACACGTCTGAACTCCAGTCACTAGAGACCCAATCTGGGG
>scaffold_0
ACACGACACTCTTCCGATCTATTAAATACTCATCTACTTCTGAGATTGAT
AATGTTTATGGTCTCTCAAGTGCAAGTAAAATACAGGCTTACAGAGATAT
CAAAACTAGCTTGAAATAACTCTTCCCTTTTGCTAATATCTTTAGTGTAC
TACTCCCCCCACTTCAAGATTTTTACCAAACACCAGTAAATACCTAAAGG
TCAAATTAGGTATTTATTTACAAAAAAAATATTTGTTAAGTCTTTGTTTT
TGATAATTCTTTAGTTTATAATATATATATACTCTTTTAACTCATAATCT
TATTTTGTAAATACAAAGGAACTCTAAACTTTTCTAGAGTCCTTTTTATT
TTATATAAATTCACGCTTGCATTTTAAACATTTCCGTTCAAGCATAACGA
GTACTCTTTAAATCTTGACTTATATGTTTGAAGGGTACTTAAAAATAATC
TATTAGCATTACTTCGATTTAACTTCATAGTTACACCGGATGAAGCGTAC
AGTGAATATAAACTTCGCAAAACCATGTATTCGATTTTGTCCAGGTTCTC
ATCAATTATACTATCATAAATAATCACGTCCCTTACACGATTGTAGAGCA
ACTCAGGATCTTGCTTTAAGATATAGAAAAACTTAAAATAACTTTAGAAT
TATCATTGAGTATATTATAATGGGCTAACGGCTTTGCAAAAAATATTGCT
CCTGTACCAAAAAATCCTTCAATATACTGAGTATGCCTAGGAAAAAGACT
TATAATATCATTACTATAGCGGTACTTACTTCCTTCTCTAGTTAGTAGTT
TCAATATTTCTTAAATATTCTCCTTGATGTAATCTCATATTCAACGCCCC
GCTCTTTAAGTGCCAGTGAATCATAAAGAACAGATGACAAATTAGTTGCT
ATAAAATGATATCCTGGTGTATTTTTAATTTTAACTTCACTTATTTCAAA
TTCTCCATCTAAACATTTGTATGCAGGGCCCTCCCACCTAACACTTGCAT
CAATATCAAACTTCTTAAGTACAGCACATGGATTTAGAATATAACAATTA
CTTCTCATACATCCCAAGCTAACAAAGTTATGATAATTCTTATTTATATC
AAGAACACTAAACTGCAACTTTTTATACTTTTCTATGTAATAATGAAGAG
ATAAAAAGTAACATCCCCACTGACGTATTGCTGAGACTAAATTTGGATTA
TTTTGCGTTATTCTCATTCCTAACCTTCAACCTCCATTAAATCTCTAAAT
CTGGCTCCTCAAGAAGACACTCTACACTACTATCAAAAAAGCTTAAAATT
TGATCTATAAATATAGAAATACTAAAGAAACTAGCTACAAATATACTCCT
CTTGTTAATCTTAAGTATCCCATATCTTAAAGCGAAGTCATGACTCTTTT
TGCAAATGCTTAAAAACACATCTAAACATAACTTAGCATTCTGAATAGTA
AGCCCTTCTCTACAAAGCCTTTCAAATAAAGGCTCTCCTTGTCTGTCTTT
TCTACAAAGTAAAACATCTTCAAAATCATATTTAGCTTCAATCATCTTTG
CTATAAGGTCCCTTTTTGATACTACCACCCCTAACCCCCTTAACTTAAAT
ATAACTATTAAAAAGGAATATCTTCATAAAACTCATCTTCAGATTTAAGA
TCATTAGTCTCTTGTGTTTTAATTGATGAGTTTAAGACGCAAATATCATT
TACCAAAATACTGTATTTACTCTTACCCTCACCTGTACGCTTATCATTCC
AACTTGAATAAGATAGGGATCCACTAAGTACAACTTGAACCCCTCGTTTA
AGTAAAGCAGCAAGACTCTCAGCTCTAGCTCCAAAAAGAACACAGTCAAA
AAATTGAGCCTGTCTTGTCACACAGTTATTCTTCTTTACTCCTCTATTAT
TAGCTAGTGTAAATTTTAATATAGGAAAACTATTACTAGTATAAATAACC
TCACAGTTTCTTGTTAAACGACCAGACATACTTAACGAATTAATATCAAA
CACCAGAACTCTCCTCATCATGAATCCTACTTAAAAGTTCCATACGTCTT
AAATCACAATCAAGTCTCTCAAGATTTTCTAAAAATTCTCGTCTTGCATA
ATAAGCTTGAACGAGTCTCTCTATAATTCTTGCACCAAACTTACCTAAAA
ATCTTAAAATCTTGTAAGTAATTACTAAAAATAAAACCATAAACATAAAT
CTCATAAAGGTACCCTTAAACAGCATTTAAAATAGGAGTAGACCATTCAT
TATCTACATTTGAATTACTACTAAAAGTAAAGTCTATAAAAATACCTAAA
AACTTAAACCTATCCTTAATAGCTCTCTTACTCATATCTAAATTAAACAG
ATTCCCACCAAAGTCATAATTTATATGTTCATTTAAAGAAAATTTACTCA
TAAGATCATCTATTTGTAATTTAAGTTTATCTTTAATAGGTTTGGTTAAC
CTAGACAACTCTAACGCATGAGCCTTTTTAGTCTCCTCTTCTACCTTGTC
AATTTCAGATTGCAATGCATTAATCTCATCTAAACGTCTACTTAAATCCA
AAATTTCCCCGTCACTATCAATCTCAAGTTGACTTGATTTTACAAATTCT
AAAAATTCGAACTTAAAATCTACATCACACAACTCTTCATATACAAAATT
ATTTTTCAAAAAATCCCTGATAATATCACTAAGCTCGTCTAAATCAATAT
TTTTAATATCAATATCACTATTTGATTTTAAAGACTGGGCAATACGACTA
ACTTCTCTCTCCAATCTTGAAACCTCAGTCATTACATAACTAATAAAATC
ATCACTCTTATCAATTACACAGTTGATAGCCTCTCCACCTATGATAAAAA
ATAAATTTCCCCTATCTAAACCTGTACAGAGTAGCTGTATTTGTACTTGA
ACATAATATTTGAAGAAATATTTATTTTCTAAAAAATTACCACTCCTGTT
GTATTCAAAAGCTGCACTCTTTAAGTAAAGATTATCACTAATTTTGATCT
CAAGTAACTCGGCGTCTACCGCACTGTTTACAAACCATCCATCAATTGTT
GAACCAACTAATGTCTCACAGCCCTTAAATTTTTTAAAGTAATTATATTT
GTCAATACCGTTTGCATATTTGTTTTTATGTAACACCTCAATATTATCAG
CATTCATACGAACAAATTCTCTAAATCCGAAATTTTCTAGTTCCTTTCCC
TTTCTCATGCTTAAACTATCTTCAAATGGTATTTCCCTTCCTATAGCTTT
AAGTATTCGCTCTAGCATTAATTTCTCTAAAGCATCAGCTCCAATAAACA
TGCTTCCAACTTCACTAGCTCCCATACGCTTTAACGATTCTCTTTGCATA
CTAAAGTCAACCTTACTATTAAACTTAAAACATTCATTCTTACCAATTTT
TGGTAACTTACGTCCTATCCTGCTCATTTTACTTAACTGTTTTTGTTTAC
CTTTAAGATTTTCTTGACTTTGATATGCAAATGATTCAAAACCCTTAAAT
ACCATTTGCCTGTACAAACCAAATTGTTGCATCCCCACCTCTAATTTTTG
TTCATTTGTTTTTGTCATATTTAATCTCCTATTAAGTTTTATAAATAAAA
TAATATAACAAAAATTGTTTTTGTCAAAACTTTTGATATATTTTTTTTGT
TAAATTTAACAAAAAAAATATTTTTATTACAAATGGGTTTACTTTCTAAC
AAGCACTAAGTTATTATAGTTAGAGTAAAACTTAATAGGAGAAAAACTAT
GATTATCAAAAAAAAAACCCTTTCCATAAAACCATTAAAGGACTATCATA
ATAGATATTACAAAATACTATCAATACTTAGATACTTTCAGAATAAGGCA
ATTAAGTATAATCAAACATTCATTCTAAATATATTAAACATTTTTCTATT
TAAAGATGGTCTTAAACAAATTACACTTAGAACTTTAAGAAAAGATTTGG
CATTTCTATGCAATAAAGGCATTATTAAAAAAACTTTATTAAGACTAGGT
GAAGGAAATGGCTCATACATAAGATATACAGTAACTAAATACAGTGTTAA
TAACTTAAAAAGACTGCTTAAAGCTCAACAAGAAATCACCGAACATGATG
CAAATAAAATATTCACATTTACAAAAGAAACACAAAAAAAACACTTCAAA
AATAGGAGGTTTAAAATTTTTAAATCTAAAAATGCAACTAAAAATGTCAG
TCATAATATAACTAATAACAAATATATAAATAATAAAGAAAAAATAGGAA
AAGAAAATAAAAGAAAGATAATAAATAATACAGATTATCTAATAAGGAAT
GTGTCTAAATGGAAAACAATGAGATATTTAGACAAAATAAAAGAAAACGC
AAACAAGAGAAGATATGAAGATAACATAATAAGAACAAAAGAATGGTTGG
AGGCCTTAAAGATTAAGAAATATCCAAATAGGGATTAAAAAAACAGAAAT
AAGCTTTAAAGGGAAAAAACATGAAAGATTCATTGAAATTACCGGAAAAA
AGAGAATCAAAAATTAAAGCAAGACAGAAAAAGAGTAATTTCTTTGTTCG
AATAGATAAAAAAGGTGATAGAACCATATATCATACGAAAATTGTACTGG
ATTTTTACACATTTGGGATGAGTAAAGAAAAACCCGACAGTT
>scaffold_2
TTTTTTTTGTTACTATGTTTTCGTTAAATGATATTATTCTCAAAGAAAAT
GTATTAAAAATAATGTCAGCTTCGTTTACAGGGTCCGGATTTTTTAAGGG
CGGAAAGACCTTAGATATTAATAAACTTTCTTATTTGAGTAATAGTTTTA
TGTTTTTACCTTCTACTGGGAAGAATAAACAAGCTTCTCAGGCGTCCAAA
AATAAGTCTATTATTGAATTAATTGAAAAGATTCAGTCTAATAAGGTTAT
TGTAAGACATTATGAACGTGGTGTTGTTGTGTCTCTTTTGGCCGATGCTT
TTTTTGAGTCAGCTAGTGCTGAGGTTAAACTTGATGATAATAGGGAGACT
ATACAAAAGATAGCTTCTTTTATTGGGTTTTTGGATAATCAAGGGTATAA
TTTTAAAATCGAAGGACATACAGACAATGTTGATGTTAATATAAATGGAA
TTTGGAAAAGTAATTGGGAGCTTTCATCGGCAAGAGCAGTAAATATGTTA
GAGCAGATTTTGAATTATACCGATCAGTCTAAGATACAAAGCATTGAGAG
TAAATTTGAGGTGTCTGGATTTGCGGGAAGTAGACCGGTTGCCACAGATG
ATACTCCTGAAGGTAGAGCTTATAATAGAAGAATAGATATTTTGATTACT
AGTGATGCTTCTTTGAGTTCTACTAAAGGTATTAGTCAATAATGATGTTT
TAGTAATGAAAGAAGAAATTTATAGGAGGGTAATATGCCTGAGAGAGATA
ATGGTAGTATAGATGTAGGTGGTGCGGATAATAAAAGAATGGGCTTGCTA
CCTGATATTATAATAAAAATTTTGCAAATATTAGCAATAGGACTATTTAC
TGTTGTTATTATGATAATAGTTGCTTATTTTGTTTCTAAGATGGTAGTAA
GTCAAAGTGGGGCACCTAATAATTTTCCAATTTTTTCTAATGAATATTTG
GGCAAACCCCCTATGCTTATATGGTATGAAAGCATAGATGAAATTAGGGG
AACTACTCAAGATACTCCTCCAAAGACTTTTGTAATAAAACTTGCTAAGG
ATAATATTTCTCTTACCTTTAATTTAACCTCTCCGATTTCAGCCACCAAA
AGCATATCTGTATTCTCAAGCTTTTCTCTAAGGATGTCAAGATTTTCACT
AGTAGTACCCACACCAATTAAAGAATGCCAATATCTTGTTGAAAGCTTAG
ATACAATAGGCTCTATTGTAATATAAGGCAAACAAAAATTCATAAGCCCT
TCAACTTTACCTATCTTAACTTCAAGAGTTACTAAAATAACCATTTCTGT
TGGAGGAACTATTTGCGCAAACTGAGGATTAACCTCTATGTGCCCAAAAC
GAGGCCTAAGATCGACTACCTGCGACCAAGCTTCTCTCATGTTAGCAAGT
ATACGGATAATAACACTTTCCATGACAGACTGTTCTATTTCTGTTAAATC
TCTACTCTTATCCTTAATAGTATCTCCATCTCCTCCAAAAAGTCTATCAA
CTATTGCAAACGCAATGGTTGGATCAACCTCAAATATAGCAGAACCCTTA
AGAGGATCCATGTTAATTATTGCCAAAGTAGTAGGATTTGGAATAGATCT
AATAAACTCTTCATAAGTCAACTGATCAACTGAAGCTACATGTACATGAA
CCATCTTCCTCAAAAGTGCTGAGAGTGAAGTTGTAGTATACCTTGCAAAT
GCTTCATGAAAACTTGACACCGTCCTTACTTGCTCTTTTGAGAATTTGTC
TGGTCTTTTAAAATCATAAACTTTAATTTTCTGTTTCTTGCCCATAGGAC
TAGATATGATATTAGAAAGCGAATCATCTGATGATAAATTATCAGATGAA
TTAATAGATTCTAAAAGACTGTCTATATCATCTTGTGATAATGCTCCCGG
ATTACCTGCCATTCAAAATTCCTTTTAAAAATCACATATCAAAAATATCA
ATTTGTGTTAATGCTATTTCTTTTATTTCACCATTTC
>scaffold_4
CAGCGGACACTCTTTCCCTACACGACGCTCTTCCGATCTGTCTTTGTTCT
CCTCCGCTTGTAGATATAATGACTATTAAATTATTGTCTTTTAATCTAAA
TATGTATTCTGAATAAAATGACATTATTCTCGAAGTAATTTTCTTAAGTA
TCTTTAAGTCGGAGTTATCTCTCTTGTCTTTATATTCACATTCTGTATTT
ATGTGTAAATCCAGATCAAATAAATATATTTTTTTATAAGAAGATTCAAT
TTGATTTATCAATAGCTTTTCAAGTCCTTTAATGTTATACAGATCTGTTT
GTTGATCAATGATTGTGAGATCTTGAATACTGTGTTTAGATTTTAACTCT
GATATGTCTTTGATTGTAATTAATTTATCAATATTGTTTTGAGCAATTGT
ACTGATAAATAAGTCTACTATTAATTTTTTGTTATTCTTAATCTTTAAAA
GGCAGTTGGTTATTAGTATGTTTTTGAATTCGGGAATATCATTTATATTG
TAACTTAAATCTATTTTTGTATCTTTTTCTAAATCTATGATATTGATGTC
ACTTATTTTATTTGTTTTGCCCCCAATCTTTATTGGGAGTTCAAGTTCTT
TGCTTCCTTTTTCGTTAATGTAAATGATGTCATTGTCAGTATTTGTAATG
ATCACTATTTCTTGAATAAGTTCAGATAGATTTAAGAAAAAATTAAGATT
AGCATTATTATTGTCATAATAAAGTTTTTTTTGTTGTATGAGTTTGTGTT
TGTCGTTTAATTCACTGATGTTTTTTAATATTTCTATATAATTTGGCCTA
TATATTGCTTCGTCTATAGATTTGTTATCTATGATAATAGAATGAATGTT
ATTAATACTTTTTAAGTCATTTGCCATATTGATTGAAAAATCTATTGGTC
TTTTGTGGTTATAAATAATAGCAAATTTAATATTACTTTGTTTGATATAT
TCGCTAGAGATATTTTTTCTAGATTTTACTATTTGTGATATTTTAAAAAT
AGATTTGATCTTTGTAATATCATTATCATTAATTGTTTCTTCAGATATTA
CAATTGAATTTGGATTTTTCATCTTATTTAAATAAATTTATATTAATTTT
GGTATAAATCTATATTTTGTGATTTATTTCTTTAGTTTTTCCGATCTTCT
TTTGGCCCATGAAAGCCAGATTATTCCAGATAATATTAAAATTAATGAAA
ATATTTGTCCTATTGATATGTTTAAAAATGAAAAATCTAATATGCTCTCA
GGTTTTTTGTAAGTTATCACAAATCCTATTTCCTTGTCTGGCTCTCTTAA
GTACTCAATAAAGAATCTAAATAGTCCGTAAAGAATTATGTATATTCCAA
AGATAAAACCGTCATATTTTTTTATTTTCCTAAAAATAAACCATAGTAAT
AAAAAGGTTACAGTTCCCTCAAAGAATCCTTCAATGAGTTGTGATGGAAT
TCTCGGTAGGTTAATAAACAAGTCGTGAGGTAATATTTCCAGTCCAATTG
ATTCTGCAAATTCTCTTACTCCTTTCTGACTTACTTTAAAAGGTTCTGCA
TTGGGAAATATTATACCGCCTTTCATTGGTCTTCCATAAAGCTCTGCATT
TGCAAAATTAGCAAATCTTCCAAGTATATATCCTGAAGAGAAGGCTATTG
CTCCGTAATCAGTTATCTTTCTGAAGTATTTCTTTATATTTGTGTGTTTA
AGTTCGGTATTTATTATTATTGTTGGTGCAATAATTACTCCGAAAAATCC
TCCGTGTATTGCCATTCCAGATCGGAAGAGCGTAGTG
>scaffold_7
GAAAATAATAAAGTAAACTTTAACGTATCAAAAATAAATGACAAACATAT
CAATGGAATATACAATTTGTATTTAAAAGAAGAAATTCCAATTTTAATAA
TAAGCAACAATAAAGAATACTCACTATTAAAACATGTAAAAAATAATAAT
CTTTGTGACATTTATAAATCAATTGAAGAGACAGTCAAAACTAAAAAAAA
TAATCAAAGTGAAAATGAACTACACTATATCATTATAAATATGACATTTA
AAAAGTGGATAATCAATGAAAATACACTTATTATAATAATATATGCTATT
TGCAATTTCATTATATTAGTGTTCATTACAAAATTTAAAAAAACTAGTAT
CATACTTAGAAAAACGAAAGAAAATTACCATAAAATCATAAAACTATTTT
TCATATTATTCCTAAGTACATATATCTCTACTCTAATCACAAACAAAATG
TTAACAGCATATGAAAATTTCATAGACTATAAGATTATAAATCCAATATA
TCTAGTAAATTTTTTTCTAACATTATTTAACTTCAATCTTATATCTTATT
TCACATATAACTTTAAAATACATTTAAGCCTTAAAGAACTTAAATATTTA
GCAATATCAATCTCTATAATTGAACTTATCATAATGTTATATATCAAAAT
AGAATTTATTTTAATCATAATTTTAAAAAATATACTAATATTAAGCATTC
CTAACAAGACAAAAATTCTAAAAAAGATAGTAATAATGCTTATTTGGATA
ACAAATCTCATACTAATAACGTCAATACAAACAACCTTAATGACGGCAAA
ACCAGTTGCACTAAGCTATTTCATATCAATTTCACTTTTCTCTGCAATAC
TTACCAACATCGTAGAACATTTAAAATATAAAACTGAGACAATAAGACAA
GAATTTACAAAATTTGAAAAGATTGAATCTATCATTCTTTTTCTAATAAT
CGCCATTACCATAATATCACACGACATAGAAAAAATTTCAACAATAAAAA
TAGATCAAATAATAAGCTTTCCAGAAAAAACTAACAAAATTAGAGTAGAA
TACCTACAAGACAAAAGAAATACAATTCAAATTGCAAAGATCGGAAGAGC
A
>scaffold_8
GCTCTTCCGATCTCCTAAATTTAGAAGAAATACCAAGCAAAACCGCTGTA
TGTTTTCTAGTTGACAAGGAAGAGATTGGATCTACTGGATCAACCGGGCT
AAACTCAAGATATCTTGAATACTTTGTATCAGACATAATATTCAAACTTG
AACAGAACAAATATAATAACCTCCTTGTTCAAAAAGTATTATGGAACTCA
AAAAGTATATCTGCTGATGTTTGCGGTGCAATAAATCCCTTATTCAAATC
GGTGCATGATGAACAAAACGCACCCAAATTGGGATATGGAATATCTATCA
TGAAATATACAGGTCACGGGGGTAAAATCATGGCTAGTGATGCTGATGCT
GAACTTATCTCTTATGTTAGGAATTTGCTAAATAAAAATAAAATAGCTTG
GCAAGTAGCCACACTTGGAAAAGTAGACGAAGGTGGTGGAGGAACTGTTG
CAAAATTTTTAGCACATTATGGCATAAGAACAATAGACATAGGACCTGGT
GTCATTAGTATGCACTCACCGTTTGAAATAACCTCGAAATTTGACGTATA
TACTTCTTACACGGCTTATAAAGCATTCTTTAAGGGATGACAAAAATGAA
TAAAAAAACAATAAAAACATCAGAACATATTTTAGAATGTTTTGGGGGCA
TTTCAAATATCAAACAAGTAGACAAAGATCTAACTAGAATAAAAATATTA
GTTGACAGCAATTCTCTAGTTAAGAGAGAAAACTTAACAGAAGATCAAAA
TATTATAGGAGCAATTAAGTCAAATGAATTCACAGAAATTGTAATGAACT
TTGAAATAATTGATGACGTTTATAGCAATATCCTGTATATGATGAACAAA
AAAACACAATAGGACCCGTTTGGGTCCTAAACTTCAAAATTTCTTATATA
ATCAATGACAGCTTCAGGTCTTAATTCTTTATTTAAAATTTTATACACTA
TGCTCGCTAAATTATGACAATTTGAA
>scaffold_9
ATTTTGTATATTTTTAAATTGGCTCTGGTTTATGCCACAGAAATCCTTGT
CCATAATCTATTCCTATTTCGTTTATCTTTTTAAGTATTTCTTCATTAGA
TACAAATTCAGCTATAATTTTTATTTTTTTTGTGTCAGCAATGTCTTTTA
TTGATTTTATTATTACGAGATCTGTTTGACTAGAATTTATTACTTGAATG
AAAGAACCATCTATTTTGATGATATCTATTGGCAAGATTTTAATGTATGA
AAGTGACGTATATCCGCTGCCAAAATCGTCAAGTGCAAGTTTAATTCCAA
AGGCTTTAAGTTCGTTGAAGTATGTGTTGATTAATTCAAAATTTTCTAAA
ATTCCAGTTTCTGTTATTTCTAAGCATACGTTTTGAAGTGGAACATGGCT
TTTAAGAAGTGTTTCTTTGAGGAATATTCTGAAATTTTTGGACTTGAGTG
AGTATGGTGAAATATTTATTGAAAAGATATGAACACCATTTTTTGCTACA
AAATTTGTATATTCTCTTAATGCTTTAGTAACTACCAGTTTATCCACTTC
AACAGTTAAATTATACTTATCTATTAAGCTAAATACATTGCTATTTGGGA
TAGGAGTTCCTGTATAGTCAAAAAGTCTTGTTAATATTTCAATTTTGGGT
TTTAGATCTTTTTTAAGAGGAGTAATTTTTTGATAATAGAGACTAAAAAA
GTCATTCTTTATTGCTTTTACTATATATTCAAATATTTTATTTTGTTTTT
TGATAAGTATTGTTTCTGGTAATTCATCTTTGTATAAAATAGGCGTGGAA
TCTTTATATTCATCGGATATTTTTGTTGCTATTTTTAATTTTGTATATTT
TTAAATTGGCTCTGGTTTATGCCACAGAAATCCTTGTCCATAATCTATTC
CTATTTCGTTTATCTTTTTAAGTATTTCTTCATTAG
>scaffold_10
GTTTAAAGATAATGTTTTGATATGGTCTTTTGAAGAAGATGTTAGAGATG
GCATTAATAATGATTATGAAAATGTCAAGTATTTAAAGGATATTAAATTA
CCAAATAATTTGATTGCAAGTTCTGATTTGCAAGATGTTGTAGATCAAGC
CGATTATGTTTTTGTTGTGACACCTTCTCTTTATACTTTAAATGTTTTGC
ATAAATTGAAAAGTATGTGCACTACTAAAAAGTTTAAGTTAGCAATCCTT
ACAAAAGGTTTTATAACAATTAATGGGAGGCCTTGTACGATTGTAGATGT
TGCAGAGAGTGTTTTAAGTGACTATAAAGATGAAATTACCTATATTGCAG
GGCCAAGTCATGCTGAAGAAGTTGGACTTGGAATTATTACAGGACTTGTT
GCTGCCAGTAAGAATAGAGCCAATGCTTTTGAATTTATTAATTTATTTAG
TAATACTTCTATTTCTATGTTTTATAGTGATGATATCCTTGGGGTTCAAA
TAGCATCGGCTTTGAAAAATATATTTGCAATTGCATTTGGAATTTTGGAT
GAGTATAAAATTGAAAATCCAAATTTGATAGGCAATAATACGGAGTCTTT
TTTATTCTCAGTTTCTTTAAATGACATGAAAAATATTGCGTTTAAGCTTG
GTTCTTGCGATGCGTAAACATTTTTATTTTTAGCTGGTTCTGGGGATTTA
GATGTTACTTGTAGAAGTATTTTTGGAAGGAATAGACGATTTGGTCGTGA
AATTGTTAGTAAAAATATCTTAGAAGGTTTGGCTGGTATAGATGATTTGA
TAAATAATATTCATAAAATTGGTTATTTGCCAGAGGGAGTAATTGCTGCT
AATGAAGTTGCTTTGCTTTTTAAATTTTATACACTATGCTCGCTAAATTA
TGACAATTTGAATCACTACCT
>scaffold_11
TATGATGTTAGATGATTCTATTCAGAGTGATGATGAAATTGATGATAAAT
TGGATGAATTTGATGATGAAGTTTTAGACAAAGAAGATTTTAGTTCAGGA
TATATTAAGAGTGGTTTATTAAAAGATAGTAATTCTGAAGATCCCATAAG
GCTTTACTTAAAGGAAATAGGCAAAGAGTTTTTGTTAACTGGGAATCAAG
AGGTTGAGCTTGCAAAACAGATGGATTCTGGTGAGAGCATAATTGAGAAT
ATTCTTAAAAATGAAGGACTGGTCATAGAAAATTATTATAATTTAGTTAA
TGCTATTTATTCAAGAGTAGATAAAGAGGAGTTTTTTAAGAAAGAAAAGG
AAAGAGAAAAAGATAATAATTTCGATTATTATAGCAAAAAAAAAAGGATC
ACTTCTTTTTATAAAGCTTCATTAAAACCATTTCAGGAGCGTTTAATAAA
ATATATTGAGAGAAAACACAGTTTATATGAACTTGGGGAAGATATTTTTG
AAGAGAGTATTATTAGTGAGAGACTTCATATAAAAGAAATGCTTAAATCG
GTGCCTTTATATCAAGAAGAGTTGCGTATTTTTTCAGATGATTACATTGA
TTCTGCTAGCAAAATAAAGGATTTAAAGAGGCAACAAAAGTCCATATTGG
GTAGATTAAAGATAGATAAGGTACGCAATCTGAGAATTTTGGGAAGAGAC
TTAGCTATTCCTGAGAGACGGGAGAGGATAGAAAAATCTTTAAATATACG
AGAAGATCTAATTAAAGAGCAAATTACAGAAGCTCACTTATTAAAGCTAC
AATATCTACTCTCTGTTTAATTAAATCTATAACCTTAGCATACTCCATAT
TTCCTTAATCCTTAGTAATAAAATTACGAA
>scaffold_12
AGGAAGGCAAATATTTAATCAGTGGTCATTGTTCAACTTTTGATGTATAT
AGAGAATTTTTGAAAGGCAGACCTATACTTTCTATTAATATCACCATCCC
TGAGGGGTATACTGGTAGAAGAATAGCTTTAAAGCTTTATGAATCAGGCA
TTATTAGTGATGCGCAAAGTTTTGTTGATTTAATAAATGATGTTAAATTT
ATCAGGGAACTTGGACTTAGTTATGATTCTCTTGAAGGTTTTTTGTTTCC
AGATACTTATAAATTTTATAAGGGTATGGATATAAAGGAAATAATTCGAA
TTTTTGTTGGTAATTTTTTTAGCAAACTTGGTTCTATTGGAATAGAGCAT
AAATCTTATTCTAGTGGAGAGTTTTATAATAAATTGATAGTTGCTTCTAT
TGTTGAGCGTGAGTATCGAGTTAAGAGTGAAGCACCAGTAATGGCATCTG
TTTTTTATAATAGGATAAATTCTAATATGGCATTACAATCTTGTGCTACA
ATTGAGTATATTATTACTGAAGAGCTAAGAAAAACTCATCCTACAAGAAT
TTATTTTTCAGATTTAGAGATTAATTCTGCATATAATACCTATATTAATA
AAGGTTATCCTCCAGGTCCAATTTCTAACGCTGGGATTATATCTTTGAAG
GCCGCTTTTTTTCCAGCTAACACAGAGTATTTATTTTTTGTTATAAAAGA
TCCTAAAGTTGGAACTCATAAATTTTCTTCAGCTTATAATGACCATCTCT
TAGCTGTGAATAGTTATATTCGTAATTTTATTACTAAGGATTAAGGAAAT
ATGGAGTATGCTAAGGTTATAGATTTAATTAAACAGAGAGTAGATATTGT
AGCTTTAATAAGTGAGC
>scaffold_13
AGAAATTTTATATTTCTTTTGAACATATTCTTGCAAAAGACTTTTATAAT
CTTTAAAATCACCACGATTAAACATCAACCTTATGTGAACCTCAAAAAGC
TCTATAACAAAATTCAAAGCCTTTAAAAACCCACCATCAAGATAAAGTGC
ACCAACAAAAGCCTCAATAGCATCTGCAAGAATACCCTTCTTATTGCGTC
CATCATTATTCTCTTCGCCCCTACCAAGCAAAATATAGCTACCAAGGTTA
AGTTCTCGAGCGATACTAGATAGAGATTCTTCACTAACAATATAAGATCT
GGCTTTACTAAGTTCACCTTCACTCTTTTCAGGATAAAACCTATATAAAT
AATCTGTAATAATAAGATTAAGAACAGAATCTCCTAAAAACTCTAATCTT
TCATTATTAGCATATTTTTGGTCAAATTCATTTGCATATGACGAATGACT
TAAAGACATATTTAGCAAATTAATATCATTAAAATCAATATGCAAACCCA
TTAAAAACTCATCTAATTTTTTTCTCCGATCTGTATCCAACTTCATTACA
GCAGAACTCATGATATCTAATCCTTTTTTTTCTCAATAAAGGCAACAACA
TCTCCTACAGTCTCAAATTCACTAGCCTCATTTTCTGGAATTTTATCATC
AAATGCTTCCTCAAGTAAATATAAAAGTTCATAAATATCAAGACTGTCTG
CACCGAGATCCTCAACAAACCTAGATTCCATAGTAATTTCATCCTCTTTT
TTATCAAGCTGCTCGGATATGATAGACCTAACTTTTTTAAAAATCTCACT
TTGCAGATCGGAAGAGCACACGTCTGAACTCCAGTCACTAGAGACCCAAT
CTGGGG
>scaffold_14
GACACGACGCTCTTCCGATCTTTTAAATGGTTTGAAAATAAATATTTAAC
TTCAAAACAACTTAAAGTAATACGTAATATCGAGAAGAATAAACAAATTA
AGATTATCCTATCAGGTGGGATTGCTAGCGGTAAGACGTTTCTAGCATGT
TATTTATATCTAAAGATGCTCATTAAGAATAGACATCTATACAAGGAAAA
TACTAATAATTTTATAATAGGAAATTCACAAAAATCATTAGAGATTAATG
TTTTAGGGCAGTTTGAAAAGATTGCTAGTATGCTTAAAATACCCTTTAAG
CCAAAATTTTCTAATACATCGTATTTTGAAATAGACTCACTAAAAGTTAA
TTTGTATGGTGGTGATAGGTCAAGTGATTTTGAGCGGTTTAGAGGCTCTA
ATTCAGCGCTCATTTACGTTAATGAAGCAACAACACTGCATAAAGAAACA
TTAATAGAATGTTTAAAAAGACTTAGAGTAGGAATGCAGGCAATTATATT
TGATACCAATCCAGATAGTCCAGAGCATTTCTTTAAGTGTGATTATATTG
ATAACACAAAAATTTACTCTACATATAACTTTACAACATATGATAATGAA
TTAATTTCTCGGGATTTTATTAAAAACCAAGAAGAGATTTATAGAGACAT
TCCAACATATAAAGCAAGGGTACTACTTGGAGAATGGGTCTCGTCCTGTG
ATGCGATATTTACCAATGTTAATCTTACAAGTAAGCATGAATTTATATCT
CCAATAGCATATTTAGATCCTGCATATAGTATTGGAGGTGATAATACAGC
GCTTTGTGTTTTGGAG
>scaffold_15
CTTATTATTTAAAGCATCTTTTAAGAAATCCAGGTTTGATTTTTCAGTCT
CATTTAATTTTTCTCTTAACACTTCTTCAGGTGTTTTTTGTTCCTCTGAT
TGTTCTTCATTTACTTCTCTTTTAACTCTACTCTTAGGTGTAGCATTTCC
ATGCTCATATTCACAACTACTAATTAGTAGTGCCAACACCAAAATAAAAT
TAATTTTATTCATATAAATCCCCTTATCTATTTGTTTTAAAAATATATCT
CTATTTATCTTCTTAATGTACATGTACGTATGAGTATTAATTGTTTTTGT
AAAATTTATTGTTTTGTTATAAATTTTATGTTAAATATATTTTTGTTAAC
CTATTAGTTAACTTATATTAAAAGGTATGATTAGGGTAAAGAAATCGTTT
GATGATTATGTTGTGTATTTTAGAGAAGGGAAGCTTAATGACGCGAGGAT
AGCAAAAGAGCTTGGAGTTAGTCGTGTTAATGTGGGAAAGATGAGACGCA
AATGGGAAGAGATTAAGGATGACCCTGAGTATATTAATGGTGCTGCTAAG
CTTACTATTTGTGAAAATACTTTAAATAATATATTATTTCATGCATCACA
AAGTACAGCCCAAGCACGTGATCTTAAAAGTCAGTTTAGTATGGCTAAAA
GTATGTTGGGACTAGAATTTATAAATTCATTTGGTCGTTATTTAGAGTTA
GAACTTAAAACTCATAATTACAAAATAGAAGAATTAGAGTCCCA
>scaffold_16
AGACTAATGTAAAATTGGATTTTTATATTAGTGAGCATGATGACTTTTCT
AATTCTGTTATTATTGGGTCTTTTTTCTTAGATAATCTTATGAAAGAGAG
TGCTAATATAAATGTTTATTTCAAAATAGATTCGATGATGCTTTATGTTT
ATGGTGAGCTTAAATCAAACTTAGACTTATTTGCAATTCCATCACACTCA
CCATAAACATAAAGCATCATCGAATCTATTTTGAAATAAACATTTATATT
AGCACTCTCTTTCCTAAGATTATCTAAGAAAAAAGACCCAATAATAACAG
AATTAGAAAAGTCATCATGCTCACTAATATAAAAATCCAATTTTACATTA
GTCTCATCTGCAATCTTACCTAATACCACTCTCTTTACAGCAGTATCATC
CAAATTTAAAATTGAAAAATATTCATCATTAGACAGCCTTATGGCTAAAA
ACCCTTTCAAAAATTCCAACCTTTTTGTTCTTTTGTAAAAAACAAATTTA
TATATAATTAAACTATAACAATAATATAATATAATTAATACTATGTTCAA
CTTACAAGTAATGAGAATAATTTTGATTTATTATCTGATTCTTTAAATTC
AGATAATGGTACATTGGTAAGTGAAAATTTGGATTCTGATTCTGATCTTA
ATTTAGAAAATTTTGATTTTGGCCTTACAGGAGATGGTTTTGAGAATAAT
ATTGAT
>scaffold_17
TCAAAAGCTACTCTTTGGAAGCTTGCAGCAATATTATTTTTTGTTATGTT
TTCATTTTTGTCTTTAAACTTTTCAAGTTGATGTATACATGCTGTTTTGA
GGCCTGAATATGAAAAATCATACCTATTTTCTTTTTTGTCAAAAATTGTA
ATTGGAAGACAAGATCATAAAAGATCACGTGTATATCAAATTTATCGCAA
TTCCATCAGGAAAACTCAGAAGATATTTTTCACTGCAAAATTTTACTGAC
TTTTTTAAGGTCATATTTGGAATAATCAAAAGCTTTTTCATAATAAAAAA
GTATAGACCCCAAATTATATACGCAACTGGTGGTTTTGTATCAAGTCCAC
CAATTATTGCAGCAAGTCTACTTAAGGTAAAAAGTATAACCCACGAAATG
GACCTTGATCCTGGTCTTGCAACAAAAATCAATTCAAAATTTGCAAACAA
AATACATATCAGCTTTAAACATTTATTTTATTTTAGCTACAAGAAACAAA
AACAAGATTCCAAAAACAATCCTTTCAAGACTAAGACTATACAGATTCAA
AAAGGAAAATAGAGATTTTGAGATCAAAAAATTCAAAGCAATCTTTAATA
AAAATGATGAAATAACAACAAAAGAGTATTTCGACTCATTTTATAGTGAA
GAATACACAAAATTAAAAGAAGAAAGATCGGAAGAGCACACGTCTGA
>scaffold_18
TGACCAAATTAAATAAATTATCAAGCGATCAAAAACTTAAATTTATTCAA
GATATCTATAAAAAAATAGAAATATACGATGGTATTTTTGCATCTATTTT
GAAAGGGTCGTTAACCAGCATTTATTTCCTCAAATTCTTTTAACAATAAA
TTAGCTATTAGGATTGATGAGTCTTGATTGTGGAATTCTTTTATATTATT
TCTTAGTATATTGGACTTTTCTTTATTTTTTAGGATTGCTTTTATCATAT
TTATGATTTTGCTTTCACTTAGGTTCTCTTCATCTATTTTGAAACATGCA
TTTTGTTCTTCTAGTAGTTTTGCATTTCTGACTTGATCTCCTCTTGAGCC
TTTTACAAATGGAATAAATATTACGCATGCACCAGCATTGGCAAATTCTT
TAATAGCCCCTGATCCTGCTCTGCTTATTATTATATTTGAAAATTTTATT
ATGCTTGCCATTTCTTCTGCATTAAAAAATTGATTTCTTAAATAATTATT
TTCTCTAGTCGCATCTAAATTTCTTCCACATTGATGGATAAAATACGCAT
CAATTTTGTTTTTGATATTGAGTGTTAATTTATTTAGAATTTCTGCTCCA
AGAGAGCCTCCAAGTATGCTAATTATGGGTTTTTTTGTATCTTGAGTTAA
ATTTTTTATTATATTTGGATTTGGACTTGA
>scaffold_19
CCTATGGATAGTATAGCAAAAGAAACAAAAAAATTCAAATCACAAGACAA
AATAAAGTCAATATTAAATAATCTTATAGAATCAAATAAAGATAAAACAT
CCAATGATATTAAAGAAATTTATCTAAAGGGATAAAGGAATAAATTTGCT
TTTAAAGCCTCTAGATTTATTCCTTTATCAGTGTTATTAGTGTATTTTAT
TATTTGATTTGAAATATCCTATAAATTTTATTTTTAGGCTTATTAGAGTC
ATAAATTTCTTTTGTATAAATCAAATATTTTTTTGTTGTGTGTATTTAAA
TGACTTTTTGGTTCTAGAATAAATTTTGTTTGTGTCATTTTTTGTGTTTG
TTCTTTTATATTTTGTATTTCTTCTTTTAGTCTCAATATTTCCTTATTTT
TATCTTTTATATCTTCTTGTGTTTGTTTTTTTATGTTTTGTATTTCTTCT
TTTAGTCCTGTTATTTCTGTGATAATTGTGTTTATTTCGATGTTTGTAAT
TTTACCATTGTTTATTTTTTGAGTAGATTGAGTATATATATTATTCTTTT
GATAATGTATCTTTAATTCGTTTTTTATGCTTTCTAGTTTTTTTTCAATA
ATTGTTTGAATCTTTCTTTTTATTTCTTTTTTTTTATAACTACAGTTAAG
TCTTGGATGATAGATTCTGGAATGTATC
>scaffold_20
CCAAGTCTAAACAAGGATTTTAATTTTTTGAATGTAGGTGGTATTTTTAG
TCAAGCAAAAAAGGGTGTTTTTTCAGATCTTATTTCTTCAGAGATTCAAA
ATCTGTCTAGGTTTAGGAACTCAATGCTAGAATTTGTAAAATTTTTAAAA
AGTAATGGCCTTATAAGTAAGGATTTTAAGAATATCTCTTTAAAGAGACC
ATTTACCTTTGAAAAATTTAGTGATAACGGTTTCGTGTCTGATTTAAAAT
CTTTAATAAAAAAGGTGAATAGTTTATTTGATTTTGAAAGTCTGAAAATT
TTAAGTGAGAGTTTGTCTTTTGATTCTGAGATTAGTGACAAAATAAAAAT
GTTAAAAAATTTTGAAAAAGTTTTGTCTGATCTTAACATTTTGTTTGGCA
ATGTAAATTCTCTTTTTAATTTTGATGTTTTAAGTGTTGATCTTAATTTT
AATCATATAGATTTGAATTTTGTAAAGAGAGATAAGGAAAAAAATGTTAT
TGCTATTGATGTTAAAAATTTTAAGAAAAATGATAGTGTTAAGGAATTTC
TTAATTCAGGTTCTAGGTTTAGGTTAATTGATGGCAAGTATTATGTTTAT
AATAATATTTTGTCAGTAGGATTGGAGGAGTAGTTATATGATGAGGTCTT
TATATTCTGGTGTTTCTGGTCTTCA
>scaffold_21
TAGAGCGTAAAATTAATTAACCACTTTAGTAAAAATATTGATATAATTAG
CAGTATTTTTACCGTGATGATTGTTTTTAATAATTTCGTTAAAGTTATTT
AAAATATCAACACTTAACATCAATGAAGTAAAACTAGTTATTATTGCTGC
CTTCATATTAAGTCTTGGGCTTATTTTCAAGCCAGCAATCAAAGATATAC
TAACTATTTTAGCTAGTAAGATAAAAACACAAAAAGGAGACACAGATAAA
GGGGAGGATTTATGAAATTAAGCACTGCCAAATTAAGCGTTGATATTTTA
AATAACTTTACCGAAATTATTAAAAATAATCATCACGGTAAAAATACTGC
CACTTATATCAATATTTTTACTAAAGTGGTTAATTACTTTTACGCTCTAT
ATGAGGCTAGCATATATCAAATGGAAGGGAGGGAAGCTATTAAACTACTC
TCTGAAATTGAGGAGATACTAAGGATTAACATTGAAATTATAGAAAATTC
TCATGACTCTGATGAGCTTACAAAATACACATCACAACTTAGAGCTAAAC
GTAACAAGATAATGAGTACTTATATCAAAATGCTAAAGGAGGCATAATTT
GAGCAAATTTATAAAGTTAATCCTCTCAACACTTATTCTCTCTTGTA
>scaffold_22
ATATTCAAAATCATGAAAAGCCCTAACACCCCTAACAATAAAACCAATAT
CATTTTTTAAAGCATAATCCAAAATAATTCCATCATACTTATCTACAAAA
ATTTTTGACCATCCTAAAGATGCAATAACATCAAAAGTAAGTTCATATCT
CTCAATATCACTAAGCAAATAACTCTTAGCACCATTATTAGCAACAAGAA
CAATAACCTTATCAAAAATTAATGATGCTCTTTTCACTAAATCAATATGT
CCACAAGTAATAGGATCAAATGATCCAGGAAATAATGCTAACATCATAAT
TAATAAAATTTAAATCCTTTATTCATATCTTGAAGAATTTTTTTTCGCCA
ACTAGGACAACTCTCTAAATTTTCAAAATCAATTTCCCTGACTATCTTAA
AAGCCAAACTGTTTCCTCTAACAGACTTATCAATAACAAAAAATTTACCA
ACACCCCTATACAATAAACTTTCATTCTTAAAAAGCTCATTTTCAGACTT
CAATTTATCAATAGCACATTCAAAATGTATAGGTTTATCTTCACCATTCA
ACTTCATAGATATACAAGAAAGAATATCCCTGATAGGTTTTTCACAAATA
GGACATACTTCTTTAAATTTTATACGCAATCTTCGATCTTTACC
>scaffold_23
AATTATATGACCAAACTATTATGCTAAAGAAATAGCAAATGTATTCCCGG
AGATAAAGACACCAATATTTTACAAATGGTTTTCAAATGAACAAATTGAA
GATGTTGATTTAACGATAGGATACTTAAAAACAATAAAGTGGGATGCGTT
TCTTGATGCAAATCCTACAACATTAGTAAATGAAGTTAATACTATTGCAA
CAATAGGATTTAAATCAGAATCAATCAAGCTTAATTACCTTGGATTACAG
TATAAATTTAGGCATTTAAAGCAAACTGCTGAGAAGTTTTATAAAAATAA
TGATTATGCAGGTGATGTAAATAACAATTTACTACCCTTTAGAGAAGCAT
ATAAGCTTGCAAGTAATGAAATTATTAAACTTGTTATTGGGTCAACTAAT
ACCATAAATGGTGTTGAGAATTCATCTCCTAGCTCTAATTTTGCAAGTCC
TGACTCAATCTTTTCAAATATCTTATCCATCTTATCTTTATTAGAAGCCT
CAACTTCTTCTTTAACTTGTTTTGGCATATTAAGCAGTCCGTACATATTA
GGAAGCATGCGTTTTTGGCTCTTTCCATCTTAGATCGGAAGAGCGTCGTG
TAGGGAAAGAGTGTCCGCTGATGGGTGTAG
>scaffold_24
CACCCCCCCCCCCAGATTGGGTCTCTAGTGACTGGAGTTCAGACGTGTGC
TCTTCCGATCTTGGTGAATCTGTGTGTGATACAATGAAATTCATTCCATT
TTCAATGGGTTCTTTTCCGATAAATACAAGAGCAATGTTTTTATTGCGAC
ATGTGTAAAAGATTTTATCCCCAGCTTTGAGTTCTTGTTTTTCACAGGCA
TTAATAAAACCTTTTTCCTTTGCTCTTTGTATAGTATAGTTGGTGGCTTC
TCTTTCAGTTTTAACTGTGCTTAAAAATTTTTTGTATTTTTGAGTAAATT
CTAAAATGTTATTTCTATCTTCTTCGTTTAAAGAAGTCCAAGGATTTTGT
TTTGTCATTGAAATTTTCTACTACTGATTACTTATTATAACATTCTATTC
TTTTTTTAATGCAGTTTAATAATATATAGAAAATAGGGTTCAGTTGCTTT
TTGAATTTGGGCTTTCTAATTGTCTTTAAGATTAAATGAATTTAAGTGTT
GTTATATATAGTATTAAGAAAATATTTTGTATATTTTTAAATTGGCTCTG
GTTTATGCCACAGAAATCCTTGTCCATAATCTATTCCTATTTCGTTTATC
TTTTTAAGTATTTCTTCATTAG
>scaffold_25
AGATAATGCGAAGGTCAGTTTAGGTTATGTTATTGCTAATGTTTTGTTTA
TAATTAAACAATCTCTTTTTATACTTGAAAATTTATAGGTTGTTATGAAA
AGCTCTAATGTGAACGATTTAAGGTTATTGTTAATTTTGATTAGAGTTTT
AGTAATAATTTTCAAGTATAAAAAGAGATTGTTTAATTATAAACAAAACA
TTAGCAATAACATAACCTAAACTGACCTTCGCATTATCTTCCGTAGACAA
TTTATGAGAAATATTAAGAGTACTTTGTATAAACATTACTATTCTCTAAA
AGAGCAATGTACTTCTCCTTAAGATCAATAAAATAACCCATAAACTCAAA
AACCAAACCTTTAACAGTCTCAACCTCCCTCAAGCACCATTCCAAAATTT
TATCTCTATAAGAATCATCACTATCATAATCTTTGTTATATTGCTCATAC
TCTTCATTTTTATAATTAAGCTCAAAATACAAATCATAAACTTTTTTCCT
CAGCACACTTATATTTCTCTCAATCTTAATATACAAACTTCTTAAGTCAG
TATTATTGACAAGTACTAAATTATTTACGGTTCTCAATATTT
>scaffold_26
GCAGTCTTTGAAAGTATAGCTAAAATTAAATATAAAAGTAAAAGAACTCC
CAATATTGGAAGAGCAATTATCAAAGCTTTTTCAAAAAGAATAGCAAAAG
AATAAAACATCAACTTAATAAATTCATAACTCTTTATATTAACCATATTT
TCAACTCTAACATTTAAAACAGAATCATGCACTCCAATCATAAAGAAACG
CAACAAAACATTATTTGATAAAAATAAAAGCAAAAAAAGACAAGTAAATA
TTTGAGATATTACCAAATTCTCCTCTTCTGCAAAAACATCGAAAATATTT
GCATAAGCAAGACCCATCTGATTTGAGAAAAAAAATCCAAATAAATGAAA
AACACTAAAAATTATGCTTACAAAAAAAGCCTGAATAAGACCTAAAATAG
CTTCTCCTTCCAATATCAACGTAAATGCAATCAAATTATCTAAAGGATAA
ACAATATTTATCTTATCTACAACGATAATAGACAAAATTAAAGCAAAGAA
AAAATTTAAATAACTCATTCTTATAGTTGCAAAAAAAGGTGAAAACCTTA
GAAAAAGAAAAATTCTAACAAACACAGGCAGGATCA
>scaffold_27
GATATTGGATCTTGTTCTTTAAGTCTCTCTATAGAGCGTTTTACTAGTCT
AATTGTCCTGTCATTTAGATAAAATCTTAAAGGTGGGTTTAATTTTTTAG
TATGTCTAGTTTTGCTTTTACTTTTAAGTAGAGTTAATTCTTCACTTAAG
CGTTCATTTTGCAGCTCTAATTCTTTAATTTTTAAGTTAAGATTGTAGTT
AATTAAATGTTTTCCTTTCATGTAATTTTAAAGTTAACTAAACATATTAA
AAAAAGATAAAATTAGTTATAAAAATATTAGCAAATACTTATGCGTAGAG
TCAATTTTTAAAGGTCTCCATTGTATATAAAATATTCAATCTAAGGTTAT
TTATATAAATAGAGAGTGTGTTTTTTGATATATTTGGTTAATATATCTAG
AATACTTTAACCTAAGCTTAACAAATACTTAAAATTTTACTTCCCATATC
CTTTATTTGCCTACTCAGTAGCTTGCAACTTTGCAATGATGCGTTGTTTA
GTATAAATTTTAAATTCTCTATCTCTGTTAACTTGAAGTTTACTTTTATA
GTTACTCTTACCATTTTTATAACGAGTTTAATT
>scaffold_28
ACACGACACTCTTCCGATCTATCTTTTAATAGCAGTTGCTACTGGTGCTG
GAAAATCGGTTTGTGTGAATTCACTTATTGCTTCAATTATTTTTTCAAAA
TCCCCAGATGATGTTAAACTTGTACTAATAGATCCTAAAGTGGTTGAGCT
TAAGCTTTTTAATGATATTCCACATTTGTTAACCCCGGTTATTACTGATG
TAAATAGAGCCTTGGAAGCCCTTCGTTGGTGTCTTGATGAGATGGAGAGA
AGATATGTTCTTCTTGATAATTTTCTTGTGAGGGATATTAATTCTTATAA
TAAAAAAATACTGGAAAAAGAGTTAAATGAAGCCTCATTACCTTATTTGG
TAATCATTATTGATGAATTTGCAGATTTGATCCTTTCTGCAAGAAAGGAT
TTAGAAAATTTGATTTCTAGACTTGCAGCTATGGCTCGGGCTGTTGGAAT
GCATTTAGTTCTTGCTACTCAAAGACCATCTGTTGATGTTATTACGGGAG
TAATAAAGGCTAATTTTCCCTCAAGGATTTCTTTTATGGTTGCTAGTTCC
ATGGACTCAAGAATAATTCAGATCGGAAGAGC
>scaffold_29
CCCCCCCCCCCCCCCCCCCCCCCCCCCCCCCCCCCCCCCCCCCCCCCCCA
GATTGGGTCTCTAGTGACTGGAGTTCAGACGTGTGCTCTTCCGATCTCTC
CTATTGAGATTGAGCCACAGGATCCAAAAGTTTCTTATAATACAAGAAAA
GTTAGTGATTCTACATTGCTTTCTTCCCAAGTGCATAAAAGAGAATATGA
GGGACAAGGTTATAGTCCATGGGGGCCACCTGGTCAAGAAGGTAACACCC
CTCCTGAATACCGAGATTTAAGTGATATTATCGGTAAGTCAAATGAGTTT
AAAGAAATAAAGAATATTGCTCTTAATGAGAAAAAATCTTTAAACGAAAA
GGAGCCTGCTAGGATTGCAGGGATTTCTCTTTTTCTTTTTCTTTTTGATC
TTCCATATAAATTATTACCCTTTATACATTCTTCACAATCCATGTTCTAA
TAAGTTTAGCAACATCTTCTGGTTTCTCTCTAGCTAAAAGTTCAGCATTA
CTTTGAAGTTCATCCTCCTCCCTAATTCCACCAACAACATCATCAACACC
AATATCATCGTTATCCATTAATGCTT
>scaffold_30
GCCATAACATTTTCAACATTGAAACTGCCAGTCAAATTAACTCTAGCATC
ATATTTAACATTCTTATGATAAAACTCAAATTCAGTAAAACCCATTTGTT
CATTAATCTTACTTACAAAAAAATCAGCATTTTTATTCTCTAAACTATAC
GTATAAGCCCTATTAATAGTATCTAAAAAGGTAGAAAAATTTTTATCATC
CATATTGACAAGACCAAAACCACCATTCGCATCTGCAGAAGAGAAAAGAT
TAAGTTTAGCATCTAAATAATGCTGCATAGTACCATGAAATTCAAGATGT
TCATGACTAACATTAGTTAAAACAGCAACAGAGTACGCAATATCAATTAG
TCTTGATGTTCTAACATCAAGGCCATGCGAAGTCGATTCAACAATAGCAT
ATTCAACATTATTTTTTACCATTTTACTAAGAACTAAATGAATTTCTGTT
GACTCTGGAGTCGACTGCCTATAAGGATTCTTAACTAGAGTTCCACTTCC
ATCTTCAAAGAATACCGTTGAAATAAAACCAACTTTCACCCCATAGATTT
TAATAGAGTATAGATATAAAAACA
>scaffold_31
ATTTTATATTTTGATATGATGTAGCTATTCCACATTGCGGCATTTACTTT
TCCAATGCCAGTAGTTAAAGAGATTACCTTGTGACCCGCAATTTCTCCCT
TATAGATTTTCTTCTCACCTGAATAATCGTCTAATATAATAGGTGCTGCT
AGCGCATACAGCGCAATCCTTCTAGATAGAACATATAAAGGGGCTTCAAA
CTCTGGTGCATCTCTTATTGAACTAATACAAGATGCTGATAAGAAATTTG
ATAAAAGAGTTTTAAAACTAATAATTAAGGTTCTCTCTCAATGTCCTCTG
GGTTTTATTGTTGAACTCAATGACAATTCAATTGCCAAAATAATAAAAAT
TAACGAAGATAATATTAATGTCCCATATATAAAATACATAATAAGAGATG
ACAAAATCGTACCTCCTAGTGAAAATAAAAATTATGTCAAGTCCATACCC
AAAACAGAAACCGGAATAAAAAAAATATTAAGACAAGATGAAATAGAATT
TATTTCAAAAAAATATGGATTAAAGGAAATATAAAAGGAGTAAAGTATGA
TTTTAAT
>scaffold_32
CTGATGGAATTGCGATAAATTTGATATACACGTGATCTTTTATGATCTTG
TCTTCCATTGAGTCTTTTTGTCCTAACCAAAAAAATTCGATATTTGTATC
AAGTTCTCTTAGTTTTGAAATTATTGCTATTCCTGGGAAAACATGCCCTC
CTGTACCTCCTCCTGTAAAAAATATTCTTTTCTTAGTTTTCATATACCTC
TTTTATATACATTGTAATTTAACAGTGCATTTTAATGCAAATATTATACA
TATTTTTACTTTTACAGTGATTCTTCTAAATTTTATTGAATTTAAAAAAA
TGTTAGAAGTTCATATTATATCAAATTGTGTTTTTCTCTAAAATCATGGT
TTGACTGTGCTAAGAGAGAATCTTATATTTAAATAGGTTAGAAAATATTT
TTTAAGAATTGCTCAATTTGAATACCTTTATTTTTAAGAGTATTATTTTC
AATAGAATATTTGATTATTGAATGAATTACTTTAGTTGCTTTTTCTAAAG
CATATTCTATCTCCAATTTTTCCAGATATCCTATTAGTAGACTTGCAAAT
AAATCT
>scaffold_33
TAATATTTAACATGTTAAACAAACCTGATGACATCAAAAAAATTGAAAAG
ATACTAAAATCTGCTAAAAACTATTTAAATATAAATTTACAAAGTATAGG
TTCAATTTATAAAGACGAGCTTATCGACAAAGCATTAAACCATAAAATAC
CAATAACTATTTATAAACCAACAAGCTTAACTTCCAAAAGTATTAAAAAA
ATAGCAAAAAAATTAGTTGAACTTGAAACCATAATAAATGATGTAGAACT
CTTAAGCGAAGAGGATCTAAACGAAAACTATCATTTTGTAATTCAAGAAG
CACAAGATGAATACCTAAAAAAATATGCATATCTTGAATCGTTACTAATG
AACAAAACAATAGATAATAATACAATTATTGATATAATAAAATCTCAACA
AAAAGAAATTGCAACATTAAGAAAACAAAATATAATGTTTAAAAAAAAAT
TATTTGCACAATTAAAAAAAGACTAAGGAGAAAAAAATGCCAAATTATAT
AAACTATCCTAGTTGGTTACATCCCTAGATAATTAAAGGTATC
>scaffold_34
TAATTCTTAACCAAAATGTCAGCGTAAAAAATAAAATAACCGTATAATTC
CAATTAAATACAAATCTCTTGCTAAACATATTGTTGCGATAAACGTACCA
ATTTACAAGAGGATAAAGTATTAGATAAAATGATAAAAATGAAGGCTTAG
AAAAAGCACTAAAACGTTTAAAAAGAATGATTGAAAAAGAAGCGATAATT
AGAGAATGGAAAAGAAGAGAATATTATGAAACACCATCTACGAAAAAAGC
ATCTGCGTCTTATCTACAGAGACGATTAAAGATAGGATATAATAGAGCTG
CACGAATTATTGAGCTTATGGAAGAGATGGGATATATAGGTCCTGTAAAT
GGCTCAAAACCACGGGATGTGTTTATTTAGATATTAAAAAGGACATTCAA
TATGAATATCCCTCTATTTTATTATTTACCGATTTTTTGTTTTAACTTTC
TTACTTTTTTTGCTTGTTTTCTTTTGAATGCTTTTTCTTTTTTGACGCGA
ATGGTAGATGGTTTTTCATAATATTCTCTTCTTTTCCA
>scaffold_35
TCGGGCTGAACGGGGGGTTCGTGCACACAGCCCAGCTTGGAGCGAACGAC
CTACACCGAACTGAGATACCTACAGCGTGAGCTATGAGAAAGCGCCACGC
TTCCCGAAGGGAGAAAGGCGGACAGGTATCCGGTAAGCGGCAGGGTCGGA
ACAGGAGAGCGCACGAGGGAGCTTCCAGGGGGAAACGCCTGGTATCTTTA
TAGTCCTGTCGGGTTTCGCCACCTCTGACTTGAGCGTCGATTTTTGTGAT
GCTCGTCAGGGGGGGCGGAGCCTATGGAAAAACGCCAGCAACGCGGCCTT
TTTACGGTTCCTGGCCTTTTGCTGGCCTTTTGCTCACATGTTCTTTCCTG
CGTTATCCCCTGATTCTGTGGATAACCGTATTACCGCCTTTGAGTGAGCT
GATACCGCTCGCCGCAAAGTCGTGTCTTACCGGGTTGGACTCAAGACGAT
AGTTACCGGATAAGGCGCAGCGGTCGGGCTGAACGGGGGGTTCGTGCACA
CAGCCCAGCTTGGAGCGAACGACCTACACCGA
>scaffold_36
GTAAATTTATTTACCTATTCCTTTATTTAATTGACCTTCTGTCAATTATT
TTTTTTACAAAAATTATTTAAATTTTGTTAAAAACAATTAGTTTTTGTCA
ATTGTTGCGTTATATTTCTTCCATATATTTATGGTGAAAGGTTAAAGAAG
CCATGATTTTAAATAGCAATATCAACGTAAAAGACTTATATAAATATTCA
ATATTTTTTAGAAACTACATTTCAAATGTAGCAGAGGACACACTTAAGAA
TGGAATCACCTTAAATAGTATTAATACTGTTATTAATATTAATGATGCTT
TAGAATCCTTAAAAATAGAATTAAAGACAGCATTATTGCAGTGCCTAATT
AGTTACCGTTTTAATGGTGTTGGATACATTTTAGTTAAAACCGCTGACTT
GCTAGAAGATTTACATTTAAGCGTGAACCGAGAACTTCCTACTGGATTTA
TGTATCTTGACTATAATAATGTTCGTGATGAGGGTCCTGACTTTAATTAT
ATAGATCGGAAGAGCACACGTCTGAACTCCA
>scaffold_37
ATCTACACCCATCAGCGGACACTCTTTCCCTACACGACGCTCTTCCGATC
TAATAAAATTTGTAAATATTTAGTTCTTGACATCATTATTGCATTATTAT
ATCATTACTAGCGATGCCGAAATGGTGGAAATGGTAGACACACAGGACTT
AAAATCCTGAGGAGGAAACTCCGTACCGGTTCAAGTCCGGTTTTCGGTAT
TTAAGATTTTCAAATTGCTTGATTTATCCATAAGTAGTTTATTTATGTAA
ATTCCTGTAATAAATAGGCTACTTAAAGATAGGTAAGTTATTAAATTATG
TTGTACGTTGAGTTTTGTTATGGCAAATAGCATATTTATGATTGATCCCA
TGATTAAACCTGTAGATAAATAGAGAAATTTTACAATATGCTTGTCTATT
GTTTGTTTGATTATTAGTATTGTAATTCCTGTTCCTATTATTGTGGATAT
TCCAAGTGTTATGCATAGTTTTATATTGAGTTGTGAAATGATGTTGATAA
TTTCTTTATAAGTTCCAAGGCTT
>scaffold_38
CCCCCCCCCCCCCCCCCCCCCCCCCCCCCCCCCCCCCCCCCCCCCCCCCA
GATTGGGTCTCTAGTGACTGGAGTTCAGACGTGTGCTCTTCCGATCTCTA
AAGACTTTACTTTTCTCCAACATTTAATTAAAATATCACTAACATTTTAA
ATATAAAGATCAAACGATAGGAGTTTAAAATGAGACAAGAAAAGATCAGC
AAGATGCCATTTAACAAAGTAGTAGATCGAAGATTAAAGGTGTTTTGGGT
AATTCAAAAATTGCAACATAATTATTTCACAAATAAGAGAAGGTATTCTT
TAAGAAATGTTGTAATGATGGTAAATTCAATTTTAGAAAAAAAAGGATCT
AAAACAGTAACAAAAAGGACTATACAAAGCGATATTAAAAACTTTGAAAA
AATTGGTCTATTAAAAATCGACTTTAACCCACTTGGAAAAAACAATGGAG
ATCGGAAGAGCACACGTCTGAACTCCAGTCACTAGAGACCCAATCTGGGG
GGGGGGGGGG
>scaffold_39
GTATATCGTCTTTTCTCTCTCTTAAGGGAGGAATATTGATATTTATTATG
TTAAGCCTATAAAATAAATCTTCTCTAAACCTTCCTTTTTTAATTTCTTC
TTCAATATTTTTGTTTGTTGCTGTTAATAATCTAATATCGACTTGCATAG
TAGTTTCTCCACCTACTCGTTCGAATGTTCTATTTTGAAGTACCCTTAGT
AGTTTTACTTGAACCTCGGGTGATGTTTCTACTATTTCGTCTAAAAATAT
CGTTCCTTTATCTGCTAATTCGAATCTACCTTTTTTTTGAGATATTGCAC
CTGTGAATGCTCCTTTTTCATGTCCAAAGAGTTCACTCTCAAGTGTACTC
TCAGAGAGTGCAGCGCAATTGACTTTAATAAAGGGTTTATCATTTCTATT
TGATAAGTCAAATATGGCGTCTGCTATTACTTCTTTTCCAACTCCGCTCT
CTCCAATTATTAAGACAGATGCTTTTGATTTTGCAATTTTTTAGATCGGA
AGAGCGTC
>scaffold_40
CAAAGAGGTGTTAAGGGTAATAATCTTGGTCGGGATGATTTTTTGAAACT
ACTTGTTACTCAACTTAAATATCAAGATCCTACAGACCCAATGAAAGATT
TAAACTAGTATTAAAACCATTATCATTTAACATTTTGCTGATCGAATACA
TATTTTGCTCAAAAAGAGTCTTAACATTATGATTGTCAACTATAATCTTA
CCTAATAAATTATTATTAGAATCAAGATTTAAATTAATTCTTATACTACC
AAGTCTTTTGGGCTTTAAAATCAGCCTAATTTATCCTGTATTATTCGATT
TTAACACAATTTTGGCCTTATTCACAATATTATGATTTATTTTTAAATTC
CATTCTGACATTAAACTAGCAGCAATGGGACTAATAAAGGATCCTTTAAC
AGGTTTTGTATTAAAACTAGAAAGATCACCTATAAATTCTGTCAATCCAT
CAAACGTTTCTTTAAGACCATACTTGCCAACATAATTTTCACCATCAAT
>scaffold_41
ATCTTATCTACAAAAGCATCTATTTCTTTCTCAGTGATAAACTTTCTGTT
TTTTCTGCTATTTAAAAAACCTTCTACTAATTTCTTATCAAGAATTTGTC
TGTATGCTAAGACTTCAGTTTCAGAAAACTCGCTCTCTCCAACTTCCAAG
TCAGGCTTAATACCAATATTATGAATACTGTGACCAGAAGGGGTATAGTA
CTTGGAATTTGTAATCTTAAATCCTCCAGTATAGAAAGGTAATATACGTT
GAATTACTCCTTTACCATAAGATTTCTCACCTATAACATAAACTCTTTTA
TTATCTTTTAAAGCTCCAACTAAAACCTCCGACGCTGATGCTGAATGTTT
ATCAATCAAAACAACAATTGGCATGTCCAAAGGCACTATATGTGAAGAAC
TAGCTTTGTATTCCACAGGAACCTTAGAATCTCTTGCCCTTGTTGATACA
ATAGATCGGAAGAGCGTCGTGTAGGGAAAGAGTGTC
>scaffold_42
CGATCTTTTAGATATCCCTCTCATTTGCAAAATATAATTTAAAACTTTTT
GATTATTATTTAAAAAAAATTCAAAAGTCTTAACCAACTTAGCATTTAAA
TCATATATTTTTGAAATTATTGATTTATCCTGAGTTTTATTCTTACCTAC
AGTGGTTTTATTAATATCATCATATACAATACCCATCCTACTGCACAAAG
ACTTAACAGCACCATTATAATCAAGTTTCTCAATATCCATCAAAAATTTG
ATGGCATCTCCGCCCTTCCTACATCCAAAACAATAAAAAAGTCCCTGAGC
AGGAGTTATAGAAAAAGAAGGGGTCCTTTCAGCATGAAAAGGACAAAGCC
CCTTATAAGATGCTCCTGATTTAACTAATCTAACACGCTCACTTATTAAA
GCTACAATATCTACTCTCTGTTTAATTAAATCTATAACCTTAGCATACTC
CATATTTCCTTAATCCTTAGTAATAAAATTACGAA
>scaffold_43
TAGGAATAATACTCTTTCATACGGAAAACTATACTAAAGCTGTTGGGATA
TTTAACAGCATAAGCAAATATATACAAAATGACGTAGATGCTCTATTAGC
ATATGCCCAATCTCTATCCCAATTAAATCAGGACCGACTTGCATTTTCAA
TTGCAAACAAAATAAGAAACAAAGATGGAAGGATATATGAAGCTCTTTTA
ATTGAATCTGAAATCAATTCAAAAAATCATAACTTAGCAAAATTAGAAGA
TAACATTAGAGAAATGATGAAAATCAAACCTGATTTACCAACAAAAACAT
TCCTTAAACTATTTTACAAACTAGGAGAGCTGTATATAGAACATGAGAAC
TACAAAAAAGCAACTGAAGCCTTTACTCGGGTTGAAAGGATCGATCCACA
ATATCAAAAAATTACTGAAAAAAGATCGGAAGAGCACACGTCTGAACTCC
AGTCACTAGAGACCCAATCTAGGGGGG
>scaffold_44
GGGATTAATAAAAAAAGCCTCTCTAAATAACACCTTAGACTCCTTAATCT
CATCAATAAGGGCATAAGAATCAGCAAGTTCAGCAACTACATCTGCATTA
TCTTTTGCATCTCCTAAAATCTGCAAAAAAACAGTTATGGCTCGCTCATA
ATTACCCATTCCCTTGTAAGACTTAGCAATTTTTATTAAAATATCTAAGT
TCTCTGGCTGTAATTTATATATATTTTTATATATCTCTAAGCACAATTGA
AATACAAAATACTTAATTGAGTTACGACCTTGAATAAAATCAAAATTCAT
CTTTTTTAAATATTTTTTAGCAAAATTATTCCATTCTCTTATTAAAAACT
CAGCTTTCTCATAGTCTTTATCTATTCGAGCAAGACTCTCAACTTGACCA
TTCCAATACACAGAACTTTTTAAAGCAGTTAAAATCTCAATATTATCAAA
ATCAAAAGAATGTGCTT
>scaffold_45
TAATTCTTGGAGCATCAGGTGCTGAGAAACTTTTAGGTAAGGGTGATATG
CTTTATGTTAGTCCTACTACACCTTTCCCTCAAAGAATTCAAGGTGGATT
TTTGAATGAAAAGGAAGTTTATAGATTAGTTGAAGAAGTGAAAAAATTTG
GTACCCCGAATTATATTGATGATGAAATATTTATTGATAGTGTTGTGGGA
GCTGATACTGTGGTTCTAAATCCTTCAGGTTGAACAGTTTATCCTCCCTT
AGCCGGAAATTTAGCCCACGCCGGAGCCTCCGTTGATCTAACTATCTTCT
CTTTACATTTAGCCGGTGTTTCATCAATTTTAGGCGTTTTGGGTTTTCGA
ACTGTCATTTGATTTTTATATGATGTTAGATGATTCTATTCAGAGTGATG
ATGAAATTGATGATAAATTGGATGAATTTGATGATGAAGTTTTAGACAAA
GAAGATTTTAGTTCAGG
>scaffold_46
ACTTAAAGTCTTACCTACCGCACTAGCAGCAACTCCTTTAGCAGACTCAG
CTTCAGTCTTATTCGCAGCAGTATCTTTTACAATAAATTTACCATCCTTA
GCCATTGCCCGCAGTGCAATAGCTGCAGCAATAATTGCATCTTTCTTTGC
AGAATCTCCAAGTTGATCCTCATTATCAGTAGAAGTACCCTTAGCTAAAG
CCAAAGCAGCTGCATCAGTAGCATCCTTAACTTTACCATCTTTCTTAGCA
TCAGCATTAGCAACAGCAATAGCTTGCAAGATGTCAGCACCAGTTACCGC
CCCTATTGATGCACTAGCAGCCGCTACATGTTTCTCTTCAGCTCCCTTAT
CAGCCTCATTTTTAGCCCCAAATAACTTACCAATATTCTTTTTATCATCA
TCAACAGGGGTAGTTTTATCTGCTTGTCCATTACCATCTTTTAAAACTAT
TTCAACAATAGTTTTA
>scaffold_47
GTTTAATATCAAATCAGATAAAATATTCTCATCAATTATTATGCTCTCTC
TTATTTTACGTTCCAGATTAACGAGCAAATTTTGATCATAATCATCAAAA
TTAAAAACATTAGTTCCAATAATGGATTTAACAAAAATTTTTACATCATC
GCCCGTTATGACTTTCTTATTACCCTCAAGTTTAAATTTAGCTCCAAGAC
CATCTAATAGGTCAAAAGCTTTATCGGGAAGAAATCTGTCTTTAATATAC
TTAGACATATTAATTGAAGCCCATATGGCCCCATCTGTGTACTCCACATT
ATGATGTTTTTCATATTGTTCCTTAGCCCCTTTTAAAATAAGATAAGTAT
CCTCAAAACTTGGTTCTTTAAGTTCTATGCTATGAAATCTTCTCATTAAA
GCTTTATCTTTCAAAAAGAATTTTTGGTATTCATATTTGGTAGTAGCACC
AATTAATTTTACT
>scaffold_48
CCCCCCCCCCCCCCCCCCCCCCCCCCCCCCCCCCCCCCCCCCCCCCCCCC
CCCCCCCCCCCCCCCCCCCCCCCCCCCCCCCCCCCCCCCCCCCCCCCCAC
CCCCCCCCCCCCAGATTGGGTCTCTAGTGACTGGAGTTCAGACGTGTGCT
CTTCCGATCTGAAGCCCAAAATCTTATTAAAAGTAAGCTAAAGAAAGAAT
TGCAAAAAGGTAGTTGAGTTTGGCAGAGACAACAAATTTGAAAAATTTTT
TCATTGAATATGAGGGAAAAAAATATTATACTCCTCTTTTTTTGGCTAAA
ATTAATAATATTTCTTATTTTACAATAAAAAATAAGATTAAAAAGCTTAA
TATCTCAATTAAGGCAAAAGATATTGGTGTTGTTAATTCTTTGTCTTAGG
AACTCTTAATTGCTGAAGATAATTTAGATAAACTTTTTTATGATAAAAGG
TTTAA
>scaffold_49
CCCCCCCCCCCCCCCCCCCCCCCCCCCCCCCCCCCCCCCCCCCCCCCCCC
CCCCCCCCCCCCCCCCCCCCCCCCCCCCCCCCCCCCCCCCCCCCCCCCCG
ATTGGGTCTCTAGTGACTGGAGTTCAGACGTGTGCTCTTCCGATCTGATA
AAGTAAGAATAGGGGAGCAAGATTATTGTCTTAGTAAGTATAATTTTACC
AATGGTGAAATTGAACTTAAAATTGGCAAAAAAAGGATTTTAAGGGTTAT
TTTGTAGTTGGTGTTTCATGTATAACAAGATCGGAAGAGCGTCGTGTAGG
GAAAGAGTGTCCGCTGATGGGTGTAGATCTCGGTGGTCGCCGTATCATTA
AAAAAGGGGGGGGGGGGGGGGGGGGGGGGGGGGGGGGGGGGGGGGGGGGG
GGGTGGGGGGGGGGGGGGGGGGGGGGGGGGGGGGGGGGGGGGGGGGG
>scaffold_50
CCCCTTTTTTAATGATACGTCGACCACCGAGATCTACACCCATAAGCGGA
CACTCTTTCCCGACACGACGCTCTTCCGATCTTAAAAGATTATAATTCTA
GCTTAAAGTTTTTTGAAAAAGCTTATAAAGAGAATAAATCTGATCTTGTG
CTTTGGAGTTTGGCATATGTGAATTATAAGACAGGTAATGTTGATAAGAG
TGTGGAATATATAAATAAATTTTTACAGGAAGGTAATGAATCATTAAAAA
ATGAAAAAAGTGATGATAATTTAATGCAAAAGGTATATTTATTGTATGGA
GAGATCGGAAGAGCACACGTCTGAACTCCAGTCACTAGAGACCCAATCTG
GGGGGGGGGGGTGGGGGGGGGGGGGGGGGGGGGGGGGGGGGGGGGGGGGG
GGGGGGGGGGGGGGGGGGGGGGGGGGGGGGGGGGGGGGGGGGGGG
>scaffold_51
CTATTCATAATTTCTCACTCTTCAATTTATAAACAACAGATAAAACATAT
GCAATTACTTTAAAATATTTAGAATCAATAAAATCACCCTCATTAACTAA
AAACAAGCTCTCAGATAAATATTTATCCTCTACAATAGGAATACCCCCTC
GCTTCGCAAGCTCCTTTATACGTAAAACCTTCTCTCCCCTGGCCTTAGCC
AAAATAAAAGGCGCTGGAAATTTAGTATCATATTTAACCAATAAAGCTAA
TTTTTCTCCACTCATATCTTATAATCAATACTTTTAGCTACTATTACTTC
ACAATCAACATCTTCAAATTCTTGAATTGAATCTAATATTTTTATATCAG
TTATATTATAACAAAAAAGAAAACTTCTCAGCTCTCTAACAATATTTTTT
AAATCAAAATCTGCATATATTCTTAATTTAGA
>scaffold_52
CTAAAGTTAATATAGGCTTTAATAAATTTGAAACATCTATGTTACTAAAA
GACGTAGCCCCAGCTCCAACTATCATATGAATTTCGTCGATAAAAAGAAT
TACTTTTTTTTTTAAATATAAGAAATCTAAGAGTTTATTTACTCTATCTT
CAAGATCTCCTCTATACCGCGTTCCAGATATAAGTCTCCCAATATCAAGA
GAATAAACCTCATAACCTACCAATTCCTGAGGTACTTGGTCCACTTTTAT
CATATAAGCAAGTCCTTGCAATAATATTGTCTTCCCAACTCCAGGATCTC
CAAATACAATTGGATTACTCTTATATTTACGAAGCATTATTTGAATCAAT
TCGCATAACTCTTCTTCTCGACCAACCAAAGGGTTTTTATCTAAGCTTGG
CTCTAAACTATCAATAACATTAACT
>scaffold_53
ATATGTTATGCATGAACCTACAAGTTGCGATAAAGTATTTTGATTCTTGG
CAACTAGAGAAGAAAATTCTTCGCTGTAAATAGGAGTATCAAATGATTCG
CTATACCCACTGCTTGGACGTTAAAATGTTGTTGTAATAACATTAACTAA
ATCACCATCAAAATTCTTTATAGTTGGATATTGCATAAAACCAATGTCCA
AATTATTGCTCTTTATAACATTCTTTATCTCTCTGATTATCTCGTTAAAA
TCTTGATACTTATATCCATATCCATTAAGATTCTTAGCAACACCACTTAA
ATGCATTTGTAGAGTGTGCAGAGACTTTAGGAAGTTTATCTTTGATTGAT
TCTCATTTGTTACCAAAGTTTGATTATTTATTCTTATATCTGTTACTTTT
CTTACTGACTGTTTACTTA
>scaffold_54
CCATTAAAAATTTAGGATATTCAATTAATGGAAAAAATGACAAGTATGGT
AAGTACAGTATTAGGGTATATCACATTTAGTGATTTGAGGTCATTTGTAA
TGTTTTTTTGACATTGTGTTTAATTTTAAGAGATTACTTATTTGTCTTAT
ATAGTTTAGGGAGATAGTATTGAAGTCTGATCAAAATAAAGCTTATGGTA
ATTATTTTAGAAAGGTAAAGAAGGTTCCTTATTGGAAAGTAAGAAAAGTA
AAATCTGAGCTTAAGAAACAAAATGCTGTGGATTTGAATGCTAATGATAA
TAAATCTGTGGGTACTAACTCTAATGACCAAAAGAATTATAAGGGTAATA
AACAAAAATGTTTTGGTAAAGATCGAAGATTGCGTATAAGGTTTAAAGAA
GTATGTCCTATTTGTGAAA
>scaffold_55
ACCGAGATCTACACCCATCAGCGGACACTCTTTCCCTACACTACGCTCTT
CCGATCTTGCTTATTTTCAGAAGTTAAAAGCATCTTGTGACATATATGTT
CAACAAGAGACCACTTCAAATTCTGTGAAAACAAGTCTACTACTGTAAGC
AAACTCATATCATTAAGTGGCCTTCTACTATATATAAGCATGCCTGAAAT
ATAAAGACCAGCAATACTTTTCTTTACATCCTTTAAATGTTTACCACAAA
TATCTAAAGCTTCTTCTGTTAAATTTTCAGAAATTATACTATCTATTAAT
TCATCCAATTCCCTTATCTTGGCAAGAGAATAATTATTAACAACTATCCT
TGTCCATTTATCCTCCTGCAAGATATTATCTAATCTTTCTATAGTAATAT
TAGACATTCAACT
>scaffold_56
TGAAGACCAGAAACACCAGAATATAAAGACCTCATCATATAACTACTCCT
CCAATCCTACTGACAAAATATTATTATAAACATAATACTTGCCATCAATC
ATAATTTGTGGAACTATTCCTGTTTTAATATTTGTAACTTTACCCTTAAT
AATCTCTCCATCAACATGTTCAAACTCAACTATTTTGCCCAATAAATCCA
AATCTTTATTTATACCAAGAACAGATGAGAGCCTCTCAAAAGATTTACTC
ATATTTGTCATTTGTTCAAGAGCTGAGAATTGTGCCATTTGCGAAATAAA
CTCTTTATCTTTCATTGGGTCTGTAGGATCTTGATATTTAAGTTGAGTAA
CAAGTAGTTTCAAAAAATCATCCCGACCAAGATTATTACCCTTAACACCT
CTTTG
>scaffold_57
AAGACCCAAATCAAGTCCAAGCTCAGCAGTAATTAAAGCTCCTGATTTTT
TTGGTGCACAAGTAATAAAAACAACATCTGAAAGACCCAAATCAAGTCCA
AGCTCAGCAGTAATTAAAGCTCCTGATTTTTTTGGTGCACAAGTAATAAA
AACAACATCTGAAAGACCAGCTACTATTCTATTTCTCTTTGCAAAAAAAT
AATTTTGTATCTTCTCATAAGGCAAAGTTTCAGTAAGAACACCTCCACCA
TTTTCTAAAAGGCAAGTAACATATTTTCTATTTTGTTTTGGATAAATATT
GTCAATATCTGTTGCAATAACTGCATATGTTTTTTTTGCTCAGCTACGAG
CATCATTGCTTCAATGATGCTCGTACGAGCATCAGATCGGAAGAGCGTCG
TGT
>scaffold_58
AAATTCTTTAAAAGTTTCCTGTAAAATCATCGATTGTTTTTGAATTTCTC
GATCATATTCAACAGCTTCAGTTTCACTTTTAGGTTCTCTTTGATCAAAA
ACAGAAATATTTATTAAATAATTATCACTACTCTCACCTACTAGTAAGTT
TTCATAATCAATCTTAACAAGATTACTTATTATGCCCTTATGCCTTATAT
CACCAACCTTAATTTTTCCACTAGACACTAACTTATTATCCTCAAATTCT
GCTAATGTTTTATACTTAGAATCATCTGTGATATTTAGATCACACTGAGA
ACCTTGAAACGATTCCTATTACGATAAGTTGTCATCGATTACCAATGATT
GACAAAAAATAGTGGTATCTAAACTAAAATCTAAAGGTTTATTAGGTT
>scaffold_59
ATAGCATAGTTATTGTCGTTTTAATACTCATAACATTGATAAGTTGCAAA
GATAAAAACGTAAACTACGATAAAAAAATAAAAAAAATACTTGACAATAA
CAAAATTGAATACAGAATAGACAAAGAAAATGATTTTATTGTATCAAAAA
TCATCAATGACACAAAAATAGAAATAATAGTCAGATCAAAACTAAATTCA
TATCAAAATTCAAAAACAAGAGAAATATTTGGAATTGTAGAAATATTCGA
TGTCAATTCAAACAAAATTCAAGAAATATCAGAATCTCTAATGAGTGACA
GCTACAATAACCGAGTTTTAGGATCATTGGAAATCATTCATGATCCTGAA
AGGGGCAATAATTCTTTGGGAAAATTAATCAATAATATTATTTTCC
>scaffold_60
ACCACCGAGATCTACACCCATCAGAGGACACTCTTTCCCTACACGACGCT
CTTCCGATCTTCGAAAGATAAGAAGAATCACTATATCCCATCTCCTTTGA
AAATTCTTTCAAATTCTTTAAAGAGTTTAAAAATTTTAATGTAATTCGCA
CAACATTCTATCTCCTAAATAAGTTTTCATTAATAGCACAAATTATAGTC
TAATATAACTAACTTTATTATAAACTATGAACATCATTTTGTAAATCAAA
TTGACAAAATAATTTTTTTAGTATATATATATATTATGCTGATTTTGTTT
TTTAAAAAAAAGAGACAAAAAAGACCTAAAAATCAAGGTCTTAAACAAAC
TGAAATAAAGGATAAATCGATGAAAAATTTAAATTTATTTTT
>scaffold_61
TGAGAAATTTAATTATATCAAGTTGTTTGTGGTTAAGGCCAGTTCTAGAG
TATTAATTGTTAATATAGACGATAGTTTACAAGATTATTATTATAAACTT
GCGGATAAATTTAGAAGACATGATTATTCGAAGATAAATAATATTGCTTG
TGAAGTATATCCTAAGAGTAAAGAGGGTAAAAATATTAAGGTACAAATAG
AATATGCTCTTAATAAGGCTATAAGATTTTTAATTTTTGTAGGTCAAGAT
GAATATAGAGAAAATAAGTTGAAAGTGAGAGACTTGACTAAAAAGGAAGA
ATTGTTGTTGTCTTTTGATGAAGCTATAAAATTTATTAAGGGTAATGACA
AATTTTTATGCACACCTTTTTAACTTAAAGCTATTTA
>scaffold_62
TCCGAGTCAATGTAAACAAATATCGGTTTATTGCAATCTGATGCTTCCAA
AAATAATATTCTTTCCTGAAATAACTTAGAAGTATCTTTATTAATCTCCC
CTGTAATAACTATTGATCTACTCTTTAATACAAACTCCAATGACTGCTGT
ATTTCTGTTTGCATCTTCATATCTTTAAAATCCATAAACTTACCTTTTCA
ACAAATATAATGTGATATATATTATAATTAAAAACAAAAGGTTTTTAAAT
GTCCATATCAACATAAGAAAGATACACCACTAAAGATGACCAATATTTGA
AAAAAACAAGATAAAATTTTTGAGATCGGAAGAGCACACGTCTGAACTCC
AGTCACTAGAGACCCAATCTGGGGGGGGGGGGTGGG
>scaffold_63
CCCCCCCCCCCCCCCCCCCCCCCCCCCCCCCCCCCCCCCCCCCCCCCCCC
CAGATTGGGTCTCTAGTGACTGGAGTTCAGACGTGTGCTCTTCCGATCTG
TTTCTAGTTTGTATTTAGGACTGATGACTAAAATTCGAAATAGCATTTTG
TTTAGGTAAATTATGTTATTAAGTTTATCAAGAACTAGGATCCCTTCATT
AATAGATGCAAAAATACCATCGTATATTTCTATTTTTTTATAGATATCTT
GAATAAATTTAAGTTTTTGATCGCTTGATAATTTATTTAATTTGGTCAAG
GTTTTCTTTAAAAAAGATCGGAAGAGCGTCGTGTAGGGAAAGAGTGTCCG
CTGATGGGTGTAGATCTCGGTGGTCGCAGT
>scaffold_64
TGTCCAGTTAACTGGACATTGCAATCCTTTTTAAAAAATTATTTAATATA
CTTTCATACTCTAATATATAATCTTTACCCAAATTGAATATATCATTTTT
TGCTATTTTTTTATTTAAATCTTCTCGTTCCGATACTAATCCCAAAAAAT
TCTTATCTTCTTTAAGAAAATTAAACAGTTCTTTATGGGTATTATTTTTT
TTAAATCTTGTTATAATTATAAAAACAGGGATTTCTATCGCTAGGTCATC
GATAGAAAAACTTAAAAGTTCCAAGCTCTCAACCGCCCATTTTTCTGCAG
TCATAGGTACTATTATATAGTTGCTAACTACAAGAGCATTGGTTAAAGTA
TAGTCTAAGCTAGGATTTGTATCTATTA
>scaffold_65
CGGCGACCACCGAGATCTACACCCATCAGCGGACACTCTTTCCCTACACG
ACGCTCTTCCGATCTTTTTTCTGGTAATTTTGAGGATGATGTTGAGAGCC
AATTATCTTCTTTGAATAAGAATAATATCTTTAAAGTTGAGGATAATGTT
GAGATTTCTGTTGATTTAGAAAAAAGTATTAATTTTGTTGTTTAAAATGG
AGGATAGATGGGTACAATTGATCATATTGACAATTTAGTCGGTATAGACC
GAGCTAAGGAAATATCTAATTCTAAGATACAAAGAGGTGTTAAGGGTAAT
AATCTTGGTCGGGATGATTTTTTGAAACTACTTGTTACTCAACTTAAATA
TCAAGATCCTACAGACCCAATGAAAGAT
>scaffold_66
TTTAATGATACGTCGACCACCGAGATCTACACCCATCAGCGGACACTCTT
TCCCTACACTACGCTCTTCCGATCTAGAGCTTGCAATGTTTTGCATGGAA
AACAACATAACACTTCAAGCAGGACATACTAATGCAAAATATGAAAATAT
GATCGAGGGCTTTCAAGTAGGAATACTTCACACAACGCACTTTTAGTTCA
TATGTTGCAGCTTCGTCTGATACTATGATTGCGTTTTTATGTAACTGTAG
AGCACTAATTGTCCACATATGATTTACTCCTTTTTCAAAGATCGGAAGAG
CACACGTCTGAACTCCAGTCACTAGAGACCCAATCTGGGGGGGGGGGGGG
GGGGGGGGGGGGGGGGGGGGGGGGGG
>scaffold_67
CCCCCCCCCCCCCCCCCCCCCCCCCCCCCCCCCCCCCCCCCCCCCCCCCC
AGATTGGGTCTCTAGTGACTGGAGTTCAGACGTGTGCTCTTCCGATCTAG
TGAATTACCAACATTTTATTTAGTAACTAATCTGATTGAAAGGCAGACAA
TAGATAAAGAATTAAAAGAATTTATTGAGAGTGAATATAAGGAAAATTTT
TTGGGAAGTGTTCCAAAGAGAGATAATTTGAGAAAAACTATTTTTCACAG
AGTTGATTTTAATCCAAACGAAGACTACTACAAAGCTTATAATAGATCGG
AAGAGCGTAGTGTAGGGAAAGAGTGTCCACTGATGGGTGTAGATCTCGGT
GGTCGCAGTATCATTAAA
>scaffold_68
ATTTTGGCATAGATTCAAATTCTTATGTTTATATTGCTTATCTTTTTAAA
AAAATAGGATATGATAAAAAGTTTAAGGAATATATGTATAAGGCAATAAA
GGGTAGCAATGATATTGCATCTCAATTTGCTGGAATTAAACTTCTTGAAT
ATTATAATTCTAGAAGGGAATATTTTGAGGCTGAACTTGTTGGACGCAAA
CTTTACGAAAGATATTATAATAATAAATTTATTATATTAGGATATTTTAA
AAGTCTTTATTGGCAAAAAAAGAATGATGAAGCTCTTTTGGTTTTAAATA
AGCTTGAAAAGATGAATTTTGCACAATCTCAAGAGAATGAAAATCTTTTA
TTTAAGGCGGTGCTTT
>scaffold_69
GATACGTCAACCACCGAGATCTACACCCATCAGAGGACACTCTTTCCCTA
CACGACGCTCTTCCGATCTTTTAAGTTTCTTTAATCTGTCCATTTTGATA
GTATATGATCTTAGTGTTTTGATGGTTAAAAATACCAATTTCAAGTATTC
CTGGGAATAATTTAAAGTATTTTTCAGCCCCTTTAGGGTTTGTGATATTC
ATTTTTACATCTAAGATGTAGTTATTATTATCAGTGATTATTGGTCCTGC
TTTAGACTTGCAAAGATCGGAAGAGCACACGTCTGAACTCCAGTCACTAG
AGACCCAATCTGGGGGGGGGGGGGGGGGGGGGGGGGGGGGGGGGGGGGGG
GGGGGGGGGGGG
>scaffold_70
CCGGCGACCACCGAGATCGACACCCATCAGCGGACACTCTTTCCCGACAC
GACGCTCTTCCGATCTGTAGGTGGAATTGACATCTTTTTGGTAGTCTCTA
AAGAACCCAAGGTATGAAAATATTGTTGCAATTAGTATTACCATTATTGA
TGGTAGTACTATCATTATTTTAAATGGGATAGCAAGGATAATTCTTTTAA
GTTTATTATCTTTCTTTTTTGTTCGTCTTCTAAGAATTATTGTCTTTATG
GTTTTCATGGTAGTTGCTATTAAGAAAAATAAAAATATGGATCCTGTAGA
TCGGAAGAGCACACGTCTGAACTCCAGTCACTAGAGACCCAATCTGGGGG
GGGGGGGGGGG
>scaffold_71
GACCACCGAGATCTACACCCATCAGCGGACACTTCTTTCCCTACACGACG
CTCTTCCGATCTATTTTTTTTAAGTGATAAACTCTCTATTCCCATAACTT
CAAGAGCAGGAATATTCCAATAAACTGTTTTATCGGGAAGACTAATTGTA
AGTCCAATAATATTTTCTATCATCAGGCTAATACTAAAAAGTGCAAGATA
ACAAATAACATCTTTTTCTGGAAGAATCTTTTTCTCAACATCTAAATATG
CGGGTCCATCTTTCATTGGCTTATATGCCTCCCAAACATGTCCTTTAACT
TAGATCGGAAGAGCACACGTCTGAACTCCAGTCACTAGAGACCCAATCTG
GGGGGGGG
>scaffold_72
CAGCGGACACTCTTTCCCGACACGACGCTCTTCCGATCTCTTTTATAAAT
GAAGAAGGATCGTTTTTGGTAGGTTATATTGCAGCTAGGATATCTAAGAC
GGGTAAAATTGGATTTTTAGGTGGAGTTGATAATGTAATTGTTAATGCAT
TTAGGTATGGATATGAAGCTGGTGCTATGTATGCAAATAGGAATATCAAT
ATTGATAATAATTATATTGGTAGTTTTGTTAATATTGATACTGGAAGAAA
TATGGCAAATGAGATGTATGCAGATAAAGAGATCGGAAGAGCACACGTCT
GAACTCCAGTCACTAGAGACCCAATCGGGGGGGGGGGGGGGGGGGGGGGG
GGGGGGGG
>scaffold_73
CCCCCCCCCCCCCCCCCCCCCCCCCCCCCCCCCCCCCCCCCCCCCCCCCC
AGATTGGGTCTCTAGTGACTGGAGTTCAGACGTGTGCTCTTCCGATCTAT
ATATCATAATAAAAAGATATAACTTAGACAACAGTGATAAAAAAAGCACT
TTAAAAGACATTTCCAGTGAACTTGGAATCTCTTCAGAAACCGTTAGACA
AATTGAAAAAAGGGTACTTAAAAAACTCAAAGAAGAACTTTATCAATAAA
AATTGACTTAATACCAGATTTTGATATAATGAGAAAGATCGGAAGAGCGT
CGTGTAGGGAAAGAGTGTCCGCTGATGGGTGTAGATCTCGGTGGTCGCAG
TATCA
>scaffold_74
ATCCAAGATGGATATGGTATGGGATATATGGAAAACTATGAAATAGATCA
AAATGGCATAATAATGGGAGTTTATTCAAATGGTATTAGACGAGATATTA
GCCATTTCTAAAACTCCTGCTCTAATAGTACCAAGACCTGCCAAACCAGT
TTCACCTACCCTAGCCTGACCTGAATTACTTGTCTAACTAAAATTAGTAT
CACCTATCTTTGCAAGTCCCCAAGGATTAACAAATGAAGCAAGCGCAATT
TTACCAATATCTCGTCTAATACCATTTGAATAAACTCCCATTATTATGCC
ATTTTGATCTATTTCATAGTTTTCCATATATCCCATACCATATCCATCTT
GGAT
>scaffold_75
GATGTTAATTTCTATTTTTTCTCCGTTTTGCAAAAATATTATGCCTCGTA
TTGATAGAGGAATGGATAACCATTGATATTTTTGCAAAACGGAGAAAAAA
TAGAAATTAACATCGGTGATGATAAGAATGATCCCGTATTTGTAATTCCC
GACATTCTGCCACATCTTGACAGAAAAGTACAAAGAGACAAAAAAGCTGA
TGACATTATTGAAGGTGAAAATTTAAAAATCATAATTGGAAGTCTACCTA
TTGAGACTAAAGAAAAAGAAAAAGTAAAATATGCCACTCTAAAGTTAATA
AAAGAAAAATACAAAATAGAAGAAGATGATTTCGCGTCAGCAGAAATAGA
AATA
>scaffold_76
CCCCCCCCCCCCCCACCCCCCCCCCCCCCAGATTGGGTCTCTAGTGACTG
GAGTTCAGACGTGTGCTCTTCCGATCTGATAAAAGACATTAAGCTCTAAG
TTTAAGTATATAAGAAATAATGATAAGTATTTATATAAAAGGTTTACTAA
TTGGTATTGCAAGTATAATACCAGGAGTTTCGGGGGGCACTCTAGCCTTA
ATGCTAGGGATTTACTACAATATAACAAATTCATCTGCAAATTTAATAAA
ATTAAAAAAGGTAAAAGAAAACACATTTTTTCTTGGAATATTATCACTTG
GAGATCGGAAGAGCGTAGTGTCGGGAAAGAGTGTCCGCTGATGGGTGTAG
AT
>scaffold_77
TAACTTTCTTCTAAAATTCCATTTTCCAAAGCCGTTGCTATCTTTAAATA
ATCATAAGCCTGACTTCTTGCCAATTTATAATCCTTAATAAAATCTTCAA
ATATTCTATATCCATCTAACTTATAATACTCATTATCTTTTATTTCTTTT
AAAATTTTAATGGCCTCCATTTTATAATAAATTTCTTGTTGAAAATTAGA
TTTAAACTTTTGTTTTAGCTTATTGTAATAACCCCTAATCTCATCCAATG
TTTCTAAATTTCTTTTATTTATTATAATATCCATTTATACCGCCTTTCTT
ACTACAATAAGAAATAATGTCCAGTTAACTGGACATTGCAATCCTTTT
>scaffold_78
TCTAAATTAAGAATATATGCAGATTTTGATTTAAAAAATATTGTTAGAGA
GCTGAGAAGTTTTCTTTTTTGTTATAATATAACTGATATAAATTTAAGGG
GAATTGAAATAATAAAATTATTATCGTTTTCAATAAAAGGAATCAATTAT
CTACAAAAAATAGATTTCTTCAAATACTTTTTTAACATAGAAGTAAACAA
AAAATTAAAAAATAAAATTACTCTTTTAAACAAAAATAAATTTTATTTAA
AAGCAATGGTTATTCTTACAATAAAAAAAGATATATCATCTTTAATAAAA
AATTTAAAATCACTTCGATTTTCAAATAAAGACATTAAATTAATACT
>scaffold_79
ACTCTTTCCCGACACGACGCTCTTCCGATCTGGTCACAAAAAATCTCAAA
ATAACTCCAACAACTGCCAAAAATATTCCCAATGCTCTAAACCCGTTCCT
TATCACTTACAATCAAATATCCAATAATAACCCCAGTTACAACTCCCATC
CCATGCATCACAACAAAGTATAAATCTAAATATTAAACGCTTACTGTAAA
AGATATATATTAGATCGGAAGAGCACACGTCTGAACTCCAGTCACTAGAG
ACCCAATCTGGGGGGGGGGGGGGTGGGGGGGGGGGGGGGGGGGGGGGGGG
GGGGGGGGGGGGGGGGGGGGGGGGGGGGGGGGGGGGGGGGGGG
>scaffold_80
ATCTACACCCATCAGCGGACACTCTTTCCCTACACGACGCTCTTCCGATC
TCTTCAAAATTGTCCTCAACGAAGAGGAATTTGTACTCGTGTAATGACGG
TTACACCTAAGAAACCCAATTCAGCTTTGAGGAAAGTAGCCCGTGTTAGG
CTTTCAAATGGATTTGAAGTAACAGCTTATATTCCAGGGATTGGTCATAA
TTTACAAGAGCATTCAGTTGTTTTAATTAGAGGTGGACGAGTTAAAGATT
TGCCAGGTGTTAGGTACCATATCATCAGAGAGATCGGAAGAGCACACGTC
TGAACTCCAGTCACTAGAGACCCAATCTGGGGGGGGG
>scaffold_81
TAGTGACTGGAGTTCAGACGTGTGCTCTTCCGATCTAAATCTGGTGATCT
AAAGGGTTATGTGGAATTTCCTAATGTGAATGCAGTTGAAGAGATGGTAG
ATATGATATCTGCTTCTCGTGCTTATGAAGCAAATTCTACTGTCATTAAT
AGTGGCAAAGCAATGTTTAGGAGTGCATTGTCAATACTGCAGAATTAAGG
AGGTTTGTGAGCAATGGAAGTAGATTCTTTTTTTACAGATAATAATGTTT
ATTTAGTTCGTAAAAATCCTTTGCATTTTGATAAAAGTTTTTATGGTTTT
GAAGATCGGAAGAGCGTCGTGTAGGGAAAGAGTGTCC
>scaffold_82
GTGTGCTCTTCCGATCTCCGGGCCTTAATTTCCTCTTTAAGTTGTCTATA
TCTTGATCGAGCCTTTTCTTTATCGGAAATATCCTCAATTTGAGTGACAT
CGCCCACCCTGCTTTTAATAGTATTAAGTATATCCATCTTCATCTTCATC
TTCATTCCTTCAACATAAATATTTGTAAACTGGTTTACAAATATTTATGT
TGTTTTTATATTTTCAATACCTTCAATAACTTCAGCAACCTTTAAATATT
CATTATAATACCGTTCGCTCTCCTGAGGCTCTAATCTATAAGTAACCATC
TTCTGAATAGCAACACTTCAGATCGGAAGAGCACA
>scaffold_83
GACACTCTTTCCCTACACGACGCTCTTCCGATCTGGTTTAGCAGGTCAGA
TTCGTTTGAGATTTCGTTCTTATCTTTGATTCCTATTGTTTTTGGAAGTT
TACTTTTAAAGTATAAGGAGTTATTTGAATCAGATATACTTTTTAGTGTT
TTTGAGATAAACTTGGGAGCAATTATTGCTTTTATGGTTGGATTATGTTC
AATTAGTTTGTTTGTTAAAATGCTTAAGGATAGTAAACTTTATTATTTTT
CGGAGATCGGAAGAGCACACGTCTGAACTCCAGTCACTAGAGACCCAATC
TGGGGGGGGGGGGGGGGGGGGGGGGGGGGGGGGGG
>scaffold_84
TTTCCCTACACGACGCTCTTCCGATCTAAACCCAAATTTAATAATTTTCT
CAAGTCTTAACATAATAGAGGCAAAGGCATATCTTAATGTAAACTCAAAT
AAAGTTATAAATAAATATCTAGAATATGTTAAAAATATCATTTTTACTAA
ATACAATTTCAGCAACGATAAAAACCTTAAAAAAATAGAAACAAACATTA
ATTTTATTAATGATATCTATTACAAAAACGAATATAATGAGACAATCACA
AAAGAACTTATTAAAAAAATTGAGGAAATAATTAAAAACATAAACTTTAA
TAGATCGGAAGAGCACACGTCTGAACTC
>scaffold_85
TTCCCTACACGACGCTCTTCCGATCTAAAAATAGAAGTATCAAGATAAGA
CTTACCTAAAGGAGTAACTGCTGCCATTATCTGGAAATCTTCAGTATTTA
AATTCTGAATAACTTCAAGAATATCATCAATAATGATAACTCCTATCATT
CGCCCTTCATTATCAACAACAGGAACACTTGAAATATCATGATTCTGAAA
AAGAAGAGCAACATCTTCCTTTCCATCACTAACTTTAACAATATAAAATC
CGCTACTCCTCATTATTGCAGAAATGATAACATTATCTGGTGATAATGTT
AAGATCGGAAGAGCACACGTCTGAACT
>scaffold_86
AAAATTTATATGGTTCAACATTAACACAATAAGAAATAAGGCAATGGATT
TTTAATAACATATTTATTATTAAAATAGGTATAATTAAGAGTTTCAATCC
AGATTCACAAAAAGGTGTTGTAGTAATTAAAGAATTTGATAACATTGAAA
TTGAAACACAAAATATATCAAATATAAATATAAAACCAACAGAAGGTGAA
ATGGTCTTATTACTTCAATCTAATATCAATCTTTTCAATCAAGATGATGA
TATTAACTTTGATAAAAACCATTTCTATATATTAAGTATCATAAATCCTA
AATATTTAGAACTTGCTTGTAATGAT
>scaffold_87
AATATTGTAAATGCAGCACTTAAAATTAAAGAAGATTACGATAAAGACAT
AGCAGTTGGTAACACTATACCTCACAATAAACTTAGAACTACTGCTAACA
GTGTTGAAATACAAAAATACCTACAAAGCAAAAGCAAACAAGGTGAATTT
GAAAAGAATCTTAACACAATCAAACAAGGAGCTAATAAAATCATGAATAT
TTTTATTTCACCTTAATTTTAATCGCTTGCGATTAAAATTATAATTGAGA
TCCAAAATAAATACCTAATTATCAGGTAATAGGTATCATAAACAATTTAG
ATCGGAAGAGCACACGTCTGAAC
>scaffold_88
GACACGACGCTCTTCCGATCTGGCAATTTATATTAAAGGTCAGCAAGTTG
AAAAAGTGAGAGAAGAATTGAAAAAGAGAGAAGATAGTTTAAATAAGTTA
TAAGCCGAGCTTAATCAAAAGCAGAAAGATTTAGATTTGAAACAGAGAGT
AATCGATGATATTGTCAATAAATATAAAGATGAAGACGCAAATTTTGCTC
AGGCTGCTTTATATTTAGTTAATATGCCACCAAAGGATGCTGTTAAGAGG
CTTGAAGAACTTAATGATGAGATTGCAATATAGATCGGAAGAGCACACGT
CTGAACTCCAGTCACTAGAGAC
>scaffold_89
CGACGCTCTTCCGATCTATCAAAAAGTTTTGATTTGATCTAAAAAGGATA
TGGGATGGAAAATACTAAACAAGATAATATTCAAGAAAAAAAGTTGCCTA
TGATGTTGAATTATGATAATCATATGACCGAAGGTAATCGAGAAACCTTT
TTCGGCGATTCTCAGTATGAGGCAAATTACAAAGCCAAAGTTAATGGATT
TATAGTCGATTTCTTCAAAATACCTAGAAGTTTAAAGAGTAAATATGAGA
TCAACATCAAGTGCTAGATCGGAAGAGCGTCGTGTAGGGAAAGAGTGTCC
GCTTATGGGTGTAGATCTC
>scaffold_90
CAGATTGGGTCTCTAGTGACTGGAGTTCAGACGTGTGCTCTTCCGATCTT
AACAACACCACCCCTCATTATTGCATTAACTCCATTTGCAACCGATGCCT
TCTTATTAGACTCAATCTCAACTCCAATAAGAGTCATATTATCAACATCG
CGAATATCAAATCCGCAATTTGTGGATCTGAAAATAACATTCTCAAGAAG
TATCTTTTTAACTTTCATTGTCTCTAAAGCCACTCCTTCATTACAAAGAA
ATGTAATATTCTTAAGGTAAATAAAACTTGCATCATTTAAGTAAATAGAC
GAGATCGGAAGAGCGT
>scaffold_91
CCCCCCCCCCAGATTGGGTCTCTAGTGACTGGAGTTCAGACGTGTGCTCT
TCCGATCTATATTCAAGCTCCATTCCCTTAAAAATTATGCTATCTAGATT
AATAATAACACTATAATTTTCAATTAAATTTTTAAGTTCTCTATTCACAA
GTATTGTTAAAGACTTAGCATAGTTTTTAACAAGCTGCTCAGTAACATTT
AAAAATAAAATATTTTCATAAAACCTTTACTTTCTCAATATTTCTATTAT
TTTTATGTCATAAATATATTTAAAGAATTCATTGAGAAAGTAAAGTTTTT
ATGAAAATATTTTAT
>scaffold_92
AACGGACACTCTTTCCCTACACGACGCTCTTCCGAGCTAAAAAATTTTCC
TCATAAAAGATTATTCCAAGTCTAGATGTCGACAAATCTATATAAGAAAA
CGAATAATAATCTTTATAATCACTAATAGCTATCAAATAATTATTAATAT
CATCTTGCAAAAAATCATAGATGCTCCTGTTGTCACAATATCATCAATAA
GTACAACCCTATTAAACTTAATATTTTTATACCTCAACTTTAAATTAACT
CTATTCTCCAAATTACTAAGATCGGAAGAGCACACGTCTGAACTCCAGTC
ACTAGAGACCCAAT
>scaffold_93
ACGCTCTTCCGATCTATTTCTTTAAAACTCCTCTTAAAAGCTCTGAATTT
TTAAAAGTTAAATTACCTGCAAAAGATATCTTAAATCCAAAATCAAGAAA
TTTTTTAGCATACTCATAATTACCTGAATAACAATGCAATATGCCTCTAC
TTATAAAATTGGAAGATTTAATAATATTGTAAACATCATCATAAGCCTCT
CTTACATGCAAAATGACGGGCTTTTTATATTTACTAGCCAAATCCAATTG
AATATTTAAAGTTTCAGATCGGAAGAGCACACGTCTGAACTCCAGTCACT
AGAGACCCAAT
>scaffold_94
ACTAGGCTCGTTTAACTCATTAATCAAAACTTTAATGCTATTAGCACTAT
GAATTTTCCCTTTAATAAACATCCCATACTTTTTGAATAACAATTTCTCT
ATGTCTTTGAATGTATTTCTATTTTTAATAAACTGACTTTCTATTATAGA
AATCTCTATTTTTTTCTTCTTGAAAATATTAAATTCTTCTATTGTGTTCA
TTAACATAGGAAACGCTTCAACAGACCATCTTTCTAATTGGACAGGAATT
ACAATTTTTTCTGTAACATTTAAGGCATTATATAATAAAAAATTTAAACC
AGG
>scaffold_95
CTTAGTTTATGTTAATGAAATAAATACAATTCCAGGATTTACAGATATTT
CTATGTTTTCTAAGATGTGTGAACATGATGGTCTTGATTATGGAGCTTTG
ATTGATAAATTGATAGCTTTAGCTTTTCAAAGTTATGCAAAGAGGAAGGA
GAGGATTGATTTTAACCGTCTGGAAAACTAATTTAGTTTCAAATTTTTTA
AATTTTCAATTTCCTTGTCATTTTGAAGTTTAAAAAAGGGATTTTGATTG
TATTTTGCAGATTTTGGAAGTATTCCAGAATACTTTATTGTGTATGAATA
GTC
>scaffold_96
TTTTTGTTAACCTATTAGTTAACTTATATTAAAAGGTATGATTAGGGTAA
AGAAATCGTTTGATGATTATGTTGTGTATTTTATAGAAGGGAAGCTTAAT
GACGCGAGGATAGCAAAAGAACTTGGAGTTAGTCGTGTTAATGTAGGAAA
GATGAGACGCAAATGGGAAGAGATTAAGGATGACCCTGAGTATATTAATG
GTGCTGCTAGGCTTACTATTTGTGAAGATACTTTAAATAATATATTATTT
CATGCATCACAAAGTATAGCCCAAGCGCGTGATCTTAAAAGTCAGTTTAG
T
>scaffold_97
TTTTCAAGTTGATGTATACATGCTGTTTTGAGGCCTGAATATGAAAAATC
ATACCTATTTTCTTTTTTGTCAAAAATTGTAATTGGAAAATTAAATGCAT
ATTGGTTACCGCTTTTGGCTAATTTTTCTATGTTTGGGCCACCTGGGAAT
CCCATTTTATAGTATTTTGCTACCTTGTCAAATGCTTCTCCACAAGCATC
GTCAAGCGTTCGTCCAAGTATTTCAATGTCATCGAAGTTATTTTGTTTTG
CAAGTATTGTATGTCCTCCACTTAATATTAGAGATAGAAATGGATATTCT
A
>scaffold_98
ATGAAGTTCTTGGTTCACGCTTAAATGTAAATCTTCTAGCAAGTCAGCGG
TTTTAACTAAAATGTAGCCAACACCATTAAAACGGTAACTAGTTAGGCAC
TGCAATAATGCTGTCGTTAATTCTATTTTTAAGGATTCTAAAGCATCATT
AATATTAATAACAGTATTAATACTATTTAAGGTGATTCCATTCTTAAGGG
TGTCCTCTGCTACATTTGAAATGTAGTTTCTAAAAAATATTGAATATTTA
TATAATTCTAAAGGACAGATCTTATTTGATCGTTTCTTTAGTTCATCAAA
A
>scaffold_99
CAGACGTGTGCTCTTCCGATCTATTATTACAAAGTAGTAAAAAAGGAAAA
CGGTTCTCATAAAGAGAAGAGTTTTCCTCAAAAGACTTTATTTAGTTATG
TATGTTTTATTAATAATTCTTTACTGTTTTTGTCCACTAGCTGCTACGTC
TGTAGGTGTAGTAGCTTCTGCAGACTTATCTTCTTGTGTAACTGTAGCAA
GAGCTTCACTAATAGACTTTAATCCACTATCAACGGTATTTCTAACAGCA
ATAATAAGAGTACTTAAAGTCTTACCAACAGCACTAGCAGCAACACCATT
A
>scaffold_100
AATAACAAAATTGAATGCAGGATCTACAAAGAAAATGATTTTATTGGATC
AAAAATCATCAATGACACAAAAATATAAATAATAGTCAGATCAAAACTAA
ATTCATATCAAAATTCAAAAACAAGAGGAATATTTGGAATTGTAGAAATA
TTCGATGTCAATTCAAACAAAATGCAAGAAATATCAGAATCTCTAATGAT
TGACAGCTACAATAACCTCGTTTTAGGATCATGGGAAATCATTCATGATC
CTGAAAGGGGCAATAATTCTTTTGGAAAATTAATCAATAATATTATTTTC
C
>scaffold_101
ATTATATATATGCTTAAGCTGCATCACCTTGTTGACGATAAGATGCATGC
AAGATCTACAGGTCCTTATTCACTTGTGTCTCAACAACCTCTTGGAGGAA
AGGCTCAATTTGGTGGTCAAAGACTTGGAGAGATGGAAGTTTGGGCACTT
GAAGCTTATGGAGCTGCTTATACTCTTCAAGAGCTCTTAACAGTAAAATC
AGATGATATGTCAGGTAGAGTTAAAATATATGAGAATATTGTTAAAGGTA
TTCCTACCAATGTATCTGGAATTCCTGAATCTTTCAATGTTTTGATGCAA
G
>scaffold_102
CTTTTATGATCCTGCCTGTGTTTGTTAGAATTTTTCTTTTTCTAAGGTTT
TCACCTTTTTTTGCAACTATAAGAATGAGTTATTTAAATTTTTTCTTTGC
TTTACTTTTGTATATTATTGTTGTAGATAAGATAAATATTGTTTCTCCTT
TAGATAATTCGATTGCACTTACGTTGATGTTGGAAGGAACAGCTATTTTA
GGTCTTATCCAGACTTTTTTTGTAAGCATAATTTTTAGTGTTTTTCATTT
CCTTGGCTTTTTTTTCTCAAATCAGATGGGTATTGCTTATGCAAATACTT
T
>scaffold_103
CAAAGCTTCTTATAAATGGTTAAAGGTTAAAGATAAATTAAATTTACCAC
AAACCAGCAAAAAAACAATATCAAATATAAAAAATAATTATTCCGGGTAA
AGGAGTGTTAGGCTTATTTTAAGCAAACAAAAAATTCATACTAAAAAATC
ACCAGCCATTTGTATCGATTCTTATTTAATATATATTATAATAATGTATG
AGATCAAATCAAAACTTTTAGATCGGAAGAGCACACGTCTGAACTCCAGT
CACTAGAGACCCAATCTGGGGGGGGGGGGGGGGGGGGGGGGGGGGGGGGG
G
>scaffold_104
CCCCCCCCCCCCCCCCCCCCCCCCCCCCCCCCCCCAGATTGGGTCTCTAG
TGACTGGAGTTCAGACGTGTGCTCTTCCGATCTCGAATTTTAAGAGAAAT
AGATGGTCAGGAGTTATCAAAAGCTTTAAAATCAGTTGATGCACCTGTTC
AAGATAAGATTTTTAAAAATATGTCTAAGAGGGCTGCTGGAATGCTTAAG
GAAGATATGGAATTTTTGGGTCCCACTAGACGTAAGGATGTTGAGGAAGC
TCAGCAAAAAATTGTTTATCTTATTAGGAAATTAGAAGAACAGGGTGAAA
T
>scaffold_105
CTGGAGTTCAGACGTGTGCTCTTCCGATCTAAGCTTCATCTATCCAGAAA
ATGCCAAAATAATTTATTCCTTTTTCTTTTGAAAATTTAAATGTCTGAAT
AAGCCCATGTCCATATGCATCAGCTTTTAGTGTGGCTACTAATTCTTTTT
TTGAATATGATTTTTAATTGCGGTTAAGTTATATTCTAAATTTTTAAGAT
TTATTATGATTTCTTTATTTTTAATCATTTTTGTATATTCTTTTGGTTTA
TTTCATTGTCTTATTTTTTGGAATTGTAATTAAAAGTAATTAAAATTGTA
T
>scaffold_106
TCAGTATTTATCTCATACGAAGATGCATTCCTCTGGTAACTCGCAATTGC
ACTCCTCTCTCTCATACTATAATAATCTCCTCTTAATGTTTCTAATTTAA
TACCCACCTTACTCCCAAGCCTTGTTAAAATAAGATCCCTCTGCGTATTA
GTACTTGACAAACGTATCAAATTTATAAACATACCCACCATACTATTTAA
ATCTGTTGTTTTACTTAAAGCATATTTATCTGAATATTTTTCCAAAAGAT
ACTCAAAAGCATCACAACTATCGTTAATTACATCCTTTAAGGCAAAAGCA
C
>scaffold_107
TATTGGTCTTACTGTTAATAAAAAATCTGTTACAGTTTTATCCATTCTAT
TTATTTCTTCTTTTATTATTTTGAAGTAATTATTTGCTTTTGTGCTTTTA
CAAGACATGCAAGAAATATTGCTCATGAGATTAAAAATCCACTAGGAGCA
ATTGATATAAACTTACAACTACTCAAAAAAGAAATAGATAGACAAAGTAT
CAAAAGCACAAAAGCAAATAATTACTTCAAAATAATAAAAGAAGAAATAA
ATAGAATGGATAAAACTGTAACAGATTTTTTATTAACAGTAAGACCAATA
>scaffold_108
TGAATCATAAATCAAACTAAAATAACCATTTCTAATAATGATATCTAATA
CATCAAGCTCACGCTTACCCAAAATAAAAAGTAAATTTTTATACCTATAA
TTCAAATATGTTATTTGATCATCAAGAATAAAAATATCTAAATTATTAAC
TATTTCTTCATCAAAATTAAAAACAACAATCCCATAATGATGATCTTTAA
ACATAAAATCAACAACCACACCTAACCTGCACTCATAAAGTCCTTCAATA
AAATCTAAAATTTGAATCTTAATCTTTTAGATCGGAAGAGCACACGTCTG
>k141_18
ATGGAGAATTTGAAATAAGTGAAGTTAAAATTAAAAATACACCAGGATAT
CATTTTATAGCAACTAATTTGTCATCTGTACTTTATGATTCACTGGCACT
TAAAGAGCGGGGCGTTGAATATGAGATTACAGCAATGAGAATATTTAAGA
AATATTGAAACTACTAACTAGAGAAGGAAGTAAATACCGCTATAGTGCTG
ATATTATAAGTCTTTTTCCTAAGCATACTCAGTATATTGAAGGATTTTTT
GGTACAGGAGCAATATTTTTTGCAAAACCATTAGCCCATTATAATATACT
CAATGA
>k141_144
CTTAGTTTATGTTAATGAAATAAATACAATTCCAGGATTTACAGATATTT
CTATGTTTTCTAAGATGTGTGAACATGATGGTCTTGATTATGGAGCTTTG
ATTGATAAATTGATAGCTTTAGCTTTTCAAAGTTATGCAAAGAGGAAGGA
GAGGATTGATTTTAACCGTCTGGAAAACTAATTTAGTTTCAAATTTTTTA
AATTTTCAATTTCCTTGTCATTTTGAAGTTTAAAAAAGGGATTTTGATTG
TATTTTGCAGATTTTGGAAGTATTCCAGAATACTTTATTGTGTATGAATA
GTC
>k141_159
CCGATCTATAAGTTTTATTTTAATTTTGTTTTCTTGTGATAAGAATGATA
ATTCTAAGGATAGTGGCTTTAAAAGTGTAAAATCAGTCAAGATTGCATAT
GTTAATTGGATAGGAGAAACGGTTGCTACCAATATTATGAAAGTTGTTTT
TGAGAAAATAGGATATAATGTGGAGATATTACCTGTTACAACATCTATAA
TGTATCAGTATTTAGCATCAGGGCAGGTAGATGGTATGGTATCTGCATGG
GTGCCTACGGCCGATAAATTTTATTATGAAAAATTTAAAGATAAGTTTGT
TAGATCGG
>k141_30
AGTAAAACTTTTAGAAAAGGAAATTTTCATTTATAAAAATTACTATTTTT
ATCATTATATTTTAGGAATGTCTTATCTTCGAATTGGAAATTTAGGAACT
GCTCAAACATATCTAAAGAAAGCTTACACTTTAAATCCAACAGAACCAGA
TGTAAAGCAATCAATCGCAATACTATTAGCAGCTCAAGGCAAAGAAGATA
AGGCTATACAAATATGGCTTAAAATGATAGAAGAGAATCAAGAAATACAA
CGATCAGAATTCTCACTAGAAACCATTAGAAAAAATCCTATTCAAGGAGC
ACTATTCCTTAATAAAAACAAAATATATACCAAGCTATTTCCAGAA
>k141_6
TGGGTCTCTAGTGACTGGAGTTCAGACGTGTGCTCTTCCGATCTAATAGA
GATAAAATATGGTTTATGTCAAAAAGAAATATAAAGACGGATTTTAACAT
TATAATAGGAGAATTTAAAGACAAAAATAAAACCAAGTCACAAAAGTTGC
ATCAAGATCAAGAAAAAGCAAGAAAATCAAAGATGAACTATATAGACAAT
CCGAATGAAATAGTAAAGGCTAGCGAATTGATAACGGAAATTACGAAAAC
AGGATTACTGGTTTCTAATTAGGAAAATATGAAAAAAGTGGAAAAGGCAA
CAGATCGGAAGAGCGTCGTGGTAGGGAAAGAGTGCCCGCTGCTGG
>k141_60
CTTTTGTTGTTCCAGAATCTTTATAAATAATGAGATCTAGCTCAGTTTCT
TTAAGTCTGTTTTTAACTATATTTTCCTTAGTATCATCAGCAATAATTTC
TCCATTATTAATAATAATTATTCTTTTACAAATTGATTCAACTTCGCTTA
AAATGTGAGAAGAAAACAGTATTGTACTAGTTTTTGTAAGTTCTTTTAAA
AATTCTTTAAATTCTATAATTTGGTTTGGATCAAGCCCATTTGTAGGTTC
ATCAAGTATTACAAGTTTTGGATTATTGATTATAGCACCAGCTATGCCTA
CTCTTTG
>k141_36
CTGTACTTGATTGTAGTAGAAGTAGTGGATGGGAGGAATGGAATTTTTAA
CATTAAGTCTATGTATCAAATTGAAGAAGAAATATAAAAAGTATGGTGTT
GATATATCTAATTCAATTAAGAATGAAACATTGGGTATTGCTCTTACAAG
GTTTACAGAGAGATACTTAACTAACAAGCAACGCGAAGTACTTAACTCTA
CTGAAACACATAGACAAACTAAAAGAATCTGTTGCGGTGGTAGTGCTAGT
GGTAAAACAGTTCTAGCATGTTGTCTATTCTTAAAAATACTGCTGAAAAA
C
>k141_12
TGGAAAAGAAGAGAATATTATGAAAAACCATCTACCATTCGCGTCAAAAA
AGAAAAAGCATTCAAAAGAAAACAAGCAAAAAAAGTAAGAAAGTTAAAAC
AAAAAATCGGTAAATAATAAAATAGAGGGATATTCATATTGAATGTCCTT
TTTAATATCTAAATAAACACATCCCGTGGTTTTGAGCCATTTACAGGACC
TATATATCCCATCTCTTCCATAAGCTCAATAATTCGTGCAGCTCTATTAT
ATCCTATCTTTAATCGTCTCTGTAGATAAGACGCAGATGCTTTTTTCGTA
GATGGTTTTTCATAATATTCTCTTCTTTTCCATTCTCTAATTATCGCTTC
TTTTTCAATCATTCTTTT
>k141_96
TGCTACTCCGACCACCGAGATCGACACCCATCAGCGGACACTCTTTCCCG
ACACGACGCTCTTCCGATCTGTAGGTGGAATTGACATCTTTTTGGTAGTC
TCTAAAGAACCCAAGGTATGAAAATATTGTTGCAATTAGTATTACCATTA
TTGATGGTAGTACTATCATTATTTTAAATGGGATAGCAAGGATAATTCTT
TTAAGTTTATTATCTTTCTTTTTTGTTCGTCTTCTAAGAATTATTGTCTT
TATGGTTTTCATGGTAGTTGCTATTAAGAAAAATAAAAATATGGATCCTG
TAGATCGGAAGAGCACACGTCTGAACTCCAGTCACTAGAGACCCAATCTG
GGGGGGGGGGGGGGG
>k141_72
ACACGACGCTCTTCCGATCTTAAAAGATTATAATTCTAGCTTAAAGTTTT
TTGAAAAAGCTTATAAAGAGAATAAATCTGATCTTGTGCTTTGGAGTTTG
GCATATGTGAATTATAAGACAGGTAATGTTGATAAGAGTGTGGAATATAT
AAATAAATTTTTACAGGAAGGTAATGAATCATTAAAAAATGAAAAAAGTG
ATGATAATTTAATGCAAAAGGTATATTTATTGTATGGAGAGATCGGAAGA
GCACACGTCTGAACTCCAGTCACTAGAGACCCAATCTGGGGGGGGGGGGG
GGGGGGGGGGGGG
>k141_0
TCTCAAAAAAAACTTCACTAACGCTATACTTATTATCTTTAAGCAATTCT
TTTAAATTAAGCAATGAAAAACTTTCACTTAATGGCTGAGCATGAACTCC
CACTAGACATGCATTTCATTTAGCATGTATTTAAAGTCTACTTGGTACTA
GACACTGAGCTAAATGCTGAGGATGAAAAGATGAACGAGACAAGGTCAAT
AGCCACAGTGAACTCAGACATTAACTCAGAATTTTGATGTGTGGTCTTAA
GGGAGCCATTTACCTTCTCAGGGGCCTCAGTGAATTATATAATTTATAAT
ACTATATTTTAGTGGATT
>k141_7
CTCTTTCCCTCCACGACGCTCTTCCGATCTCAAAAAAGTTTTAGTCATAG
ATTTTGATCCTCAAAATAGTTTAACTAGTTATTTTTTTAAATATGTAAAG
AGTTTAAAGAAAAATAATGTTTATGCTCTTTTAAAGGAAAAATCAAATTT
TAGTTTGGATAAATATTTGAGTAAAATACATGAAGATATATATCTTATAC
CTTCTCATCCGAATTTACACCTTTTCAACAAGGAAAATACCTCTTATAAA
GAACTTTGTCTAAAACATAGATTAACAAAAGTTTTAAGATCGGAAGAGCA
CGCGTCTGAACTCCAGTCACTAGAGACCAAA
>k141_78
TTTTTGATCATTCTTTATTAAATCTAAAAAATCATAGTAATACTGATTAT
TAAATACTTTTCCATACTCCAATTTTCCTTGTTTATCCAAATAATCTTTC
AGTAATGGTATAAACATTTCAATTTTTACTTTATGCCTTAGTTGATCAAG
AAGTATGCTAAAGATGTTGTTTCTAATATCCTTTTTATCTTTCTTAGTAT
TTGATTTAACACGCTCAACTGACTTTTTAAGTTTTTCTATTATCTTCTTT
AAATCACTGTATTTATCTTTTTCTATGATAAAGTGTGGTTTGTTTTTATA
TTGTTCATATACGTTT
>k141_48
AATCCCCTTCCCCAAGGGGTTTTCTTTTTATTTGTATAACGGAAGAAGAT
TATTTATTTTATACATAGATTTTTCACTCAAAAAATAGCAATGTATATAA
TAATATAAATAATAAGAGAAAGAATAAGAAAAAAACGAGAATAGAAAGCA
ATAAGCAACCACAAACAGTAGAAAAGATATTAGAACAATACATGTTACCC
AAGGGGAAACAACAAAAAAATACTACCAAGATATAAGAATACAAATAAAA
AATTAATACATGAGCTAAAAAAAAGAAAGAAAAAATAATTACAAGTATAA
AATGAAGAATTTTT
>k141_31
TAGGGGAAATTTATTTTTTATCATAGGTGGAGAGGCTATCAACTGTGTAA
TTGATAAGAGTGATGATTTTATTAGTTATGTAATGACTGAGGTTTCAAGA
TTGGAGAGAGAAGTTAGTCGTATTGCCCAGTCTTTAAAATCCAATAGTGA
TATTGATATTAAAAATATTGATTTCGACGAGCTTAGTGACATTATCAGGG
ATTTTTTGAAAAATAATTTTGTATATGAAGAGTTGTGTGATGTAGATTTT
AAGTTCGAATTTTTAGAATTTGTAAAATCAAGTCAACTTGAGATTGATAG
CTAGTGTAAATTTTAATATAGGAAAACTATTACTAGTATAAATAACCTCA
CAGTTTCTTGTTAAACGACCAGACATACTTAACGAATTAATATCAAACAG
ATCGGA
>k141_66
CAGTTACACTTGACACTGTAATCCTCCTATTTTAAGAAATTGCCTTATTA
CCATAAAGAGATATCTTTACTAAATACAATTTATAATCTTCTTGTCCTCG
CTTAGAATCATCATCAGTAAGGTGTAATGTAAATATGTTACTTAGTGCAA
TTGCGTTAATTGAAACTGACGAGCTACTAGATGCTTTAATCACTTCGCCA
TTTGAATTGAAATCTAATCTATCACCTATTGCAATCCCACTTGAGCTTCC
AGATACAACATAACCCTCAAAATTATCAGTTATTGGTATTACCGTTGCCG
TGTTAG
>k141_120
AGAAAGTAGAAGAAGTTTTCAATATTATTAAAGACTTTGAAGAGCAAATA
GATCAAAAAAAGATAAAAGATGGTAGTCATGATTTTTATAAACAAAGTGA
TATATTAAGTACCGCTAAATTGTATAAATTTTTGTATACAAAATCTATGC
AAAAAGAATTACCTTTCTATGAGAAAAGAATTTTAAATGATTTTGAATTG
ATTTTGCAACATGAGATTAGTTTAGCCTTGCAAATTAGCTTTGAAGAAGC
TAAACAAAAGATAAAAGAAGTTCTGTCTATGGGAAAATCCTAGATTTTTT
ATTTTTTATAACTTGTAGGAACTTATTATGTTGAGCATTTTGAGGTTTAT
TTTTTTAATATCTT
>k141_24
AATGATACGACGACCACCGAAATCTACACCCATCAGCGGACACTCTTTCC
CTACACGACGCTCTTCCGATCTCTTCAAAATTGTCCTCAACGAAGAGGAA
TTTGTACTCGTGTAATGACGGTTACACCTAAGAAACCCAATTCAGCTTTG
AGGAAAGTAGCCCGTGTTAGGCTTTCAAATGGATTTGAAGTAACAGCTTA
TATTCCAGGGATTGGTCATAATTTACAAGAGCATTCAGTTGTTTTAATTA
GAGGTGGACGAGTTAAAGATTTGCCAGGTGTTAGGTACCATATCATCAGA
GAGATCGGAAGAGCACACGTCTGAACTCCAGTCACTAGAGACCCAATCTG
GGGGGGGGTGGGGGG
>k141_84
ATAAAAGGAGACTAGTCCCCTACACGACGCTCTTCCGATCTATAAGGCAA
TACCATTAATAACACGATAACCTGAACCGCTGTCATTTTCAACCTCTCCA
TTAGTATCAAATTTAACCCTGCCACCTGGTGTAAGTGAAGATTGACTACT
CTTCCTTACTACTAAATATCCAGTAAAATTATTTGTTATTGGCATTACTG
TTGCAGTTCCAGTAAACTCGTCTATATCTATGCATATTCCATAAAGGTCA
GCACCACCTCCAGCCTCAACACAAGGTTCATAACCATCCTCAAAAGATAA
CAGATCGGACGAGCCCACGTCTGAACTCCAGTCAATAGAG
>k141_97
GCTAATAAATCTTCAGGAATAGATTTATAAACTTCTCCTAAACTTTTTAA
CGCCTGCAACATCTGAAGTCCAGAAATTGTTTACATAGGATTATCTTTAT
TGAAATTTAACTTTACCTCAAATAACTTAGCATCACCAATACGCTCTCTT
AAACTTATAAGCTCATCATTAGAAAGTCGAACTTTTCCTTCAGACAGAAT
ATCATGAACAACAAAATTTCTCTCACTTGACTCTGTTTTTGCCAACTCAT
TATCAATATCAAATTCATCAATTGCATAACTCAAAGCAACACCAGACAAC
TTGATTTTTTCCTCAA
>k141_169
CCCCCCCCCCCCCCCCCCCCCCCCCCCCCCTTTTCATGATACCACGACCA
CCGAGATCTACACCCATCAGTGGACACTCTTTCCCTACACTACGCTCTTC
CGATCTATTATAAGCTTTGTAGTAGTCTTCGTTTGGATTAAAATCAACTC
TGTGAAAAATAGTTTTTCTCAAATTATCTCTCTTTGGAACACTTCCCAAA
AAATTTTCCTTATATTCACTCTCAATAAATTCTTTTAATTCTTTATCTAT
TGTCTGCCTTTCAATCAGATTAGTTACTAAATAAAATGTTGGTAATTCAC
TAGATCGGAAGAGCACACGTCTGAACTCCAGTCACTAGAGACCCAATCTG
GGGGGGGGGGGGGGGGGGGGGGGGGGGGGGGGGGGGGGGGGGGGGGGGGG
GGGGGGG
>k141_179
CCCCCCCCCCCCCCCCCCCCCCCCCCCCCCCCCCCCCCCCCCCCCCAGAT
TGGGTCTCTAGTGACTGGAGTTCAGACGTGTGCTCTTCCGATCTAAATTG
GGGTATTAAATCTTACAAATTTAAAATTTAACTTTTTAAAGAAATGAATT
TCTGATTTTGAAAAACAACCCTCAGGACCTATTAAAATTCCAATTTTACC
AAAAGCACTAATATCATTACCACAACCTAGCAAACTACCTTCTTTAAGAT
CGGAAGAGCGTCGTGTAGGGAAAGAGTGTCCGCTGATGGGTGTAGATCTC
GGTGGTCGGCGTATCATTAAAAAGGGGGGGGGGGTGGGGGGGGGGGGGGG
GGGGGGGGGGGGGGGGGGGGGGGGGGGGGGGGGGGGGGGGGGGGG
>k141_102
CCAACTTTCAGCCTGTGCTGCAGGTGTTAAAGGAACATGTACAGCCATCT
GATCTCCATCAAAGTCAGAATTATATGCATGACAAACCAGAGGATGTAAT
TTAATTGCCTTACCTTCAACTAACACTGGTTCAAAAGCTTGTATTCCCAG
CCTGTGAAGTGTTGGGGCTCGGTTTAAAAGCACAGGATGTTCTTTAATAA
CATTGTCTAAAATCTGCCATACTTCATCTACTTCTTGCTCAATTAAACTC
TTTGCTTGTAAACAAAGGCATTCCCTTAATTACCTTTTGAGAATCTAATA
CCTTAAGCTCTTTAATATCCTTAATATCTTCTTCATAAATAACATTTATT
ACTCTTAAAGTTCCTTTTAGATCGGAAGAGCGTCGTGTCAGGCAAAAGTG
TCCACCGCTGGGTGTAGACCTCTGTGGTCGCCGTGTT
>k141_132
AATATTGATTTAGACGAGCTTAGTGATATTATCAGGGATTTTTTGAAAAA
TAATTTTGTATATGAAGAGTTGTGTGATGTAGATTTTAAGTTCGAATTTT
TAGAATTTGTAAAATCAAGTCAACTTGAGATTGATAGTGACTGGGAAATT
TTGGATTTAAGTAGACGTTTAGATGAGATTAATGCATTGCAATCTGAAAT
TGACAAGGTAGAAGAGGAGACTAAAAAGGCTCATGCGTTAGAGTTGTCTA
GGTTGAAGGTTAGGAATGAGAATAACGCAAAATAATCCAAATTTAGTCTC
AGCAATACGTCAGTGGGGATGTTACTTTTTATCTCTTCATTATTACATAG
AAAAGTATAAAAAGTTGCAGTTTAGTGTTCTTAAGTACAGCACATGGATT
TAGAATATA
>k141_103
CCACCCACCCCCCCCCCAGATTGGGTCTCTAGTGACTGGAGTTCAGACGT
GTGCTCTTCCGATCTTGGTTTCAATTGCTCTTGTTAATAGATATATAAGA
TCTAAGCTCCCCAAGGAAATAAGAGATGATGTCATGCCTAAAAATATTAT
TATGGTTGGCTCAACTGGAATTGGTAAAACTGAGATTGCAAGAAGGCTTT
CAAAGCTTATTAAGGCTCCTTTTATTAAGGTTGAAGCTACAAAATATACT
GAGGTAGGTTATGTAGGTCGTGATGTTGAGTCTATGATTCGTGATTTGAT
GAGATCGGAAGAGCGTCGTGTAGGGAAAGAGGGTCCGCTTATGGGTGTCG
ATCTCAGTGGTCAAAG
>k141_114
TAAATCCCAACATTATTGCTGTTACACTCTTACCAACTCCACCCTTAATT
GAAGAGGTTGTTATAATATCTCTCACCCCATACCTATAGAATCTAAACAC
TTAAACCTTTTATCATAAAAAAGTTTATCTAAATTATCTTCAGCAATTAA
GAGTTCCTAAGACAAAGAATTAACAACACCAATATCTTTTGCCTTAATTG
AGATATTAAGCTTTTTAATCTTATTTTTTATTGTAAAATAAGAAATATTA
TTAATTTTAGCCAAAAAAAGAGGAGTATAATATTTTTTTCCCTCATATTC
AATGAAAAAATTTTTCAAATTTGTTGTCTCTGCCAAACTCAACTACCTTT
TTGCAATTCTTTCTTTAGCTTACTTTTAATAAGATTTTGGGCTTCAGATC
GGAAGAGCACACGTCTGAACTCCAGTCACTA
>k141_133
CTATTTAAACTACTATCAACTTATAAAACAAAAACAATTTATTAAACATA
TAATTAAATAAAAGCTATAATAACAAAAAATTACTAATAAAGCTTCTATT
ATCACATAAATATCTCAATAGCCTTAAAAACATAGTAATAGAGAACAATA
TATGCCTCTCTTAAAGTAGAATATTTGGAACTTCCCACAAAATACATAAG
TTCACTTGTACTTGAATTAATATCATCTTCATGATTTCTAATTTCAAATT
CACAGTTAATCTTTTTTATATGCTCTAAACTAAAAGTATAAGTAGAAAAT
TGGCTATCATTAGCTATATCAAGCCCACTATTTA
>k141_180
CCCCCCCCCCACAAACCCCAACCCCCCAGATTGGGTCTCTAGTGACTGGA
GTTCAGACGTGTGCTCTTCCGATCTAAGCATTAATGGATAACGATGATAT
TGGTGTTGATGATGTTGTTGGTGGAATTAGGGAGGAGGATGAACTTCAAA
GTAATGCTGAACTTTTAGCTAGAGAGAAACCAGAAGATGTTGCTAAACTT
ATTAGAACATGGATTGTGAAGAATGTATAAAGGGTAATAATTTATATGGA
AGATCAAAAAGAAAAAGAAAAAGAGAAATCCCTGCAATCCTAGCAGGCTC
CTTTTCGTTTAAAGATTTTTTCTCATTAAGAGCAATATTCTTTATTTCTT
TAAACTCATTTGACTTACCGATAATATCACTTAAATCTCGGTATTCAGGA
GGGGTGTTACCTTCTTGACCAGGTGGCCCCCATGGACTATAACCTTGTCC
CTCATATTCTCTTTTATGCACTTGGGAAGAAAGCAATGTAGAATCACTAA
CTTTTCTTGTATTATAAGAAACTTTTGGATCCTGTGGCTCAATCTCAATA
GGAGAGATCGGAAGAGCACACGTCTGAACTCCAGTCACTAGAGACCCAAT
CTGGGGGGGGGGGGGGGGGGGGGGGGGGGGGGGGGGGGGGGGGGGGGGGG
G
>k141_126
ATAAAGGAGTTTATGTTATAGGTGAGAAATCTTATGGTAAAGGAGTAATT
CAACGTATATTACCTTTCTATACTGGAGGATTTAAGATTACAAATTCCAA
GTACTATACCCCTTCTGGTCACAGTATTCATAATATTGGTATTAAGCCTG
ACTTGGAAGTTGGAGAGAGAGAGTTTTCTGAAACTGAAGTCTTAGCATAC
AGACAAATTCTTGATAAGAAATTAGTAGAAGGTTTTTTAAATAGCAGAAA
AAACAGAAAGTTTATCACTGAGAAAGAAATAGATGCTTTTGTAGATAAGA
TTCTTAAAGAACATTCGATCCATAATATAGATAAGGATATTTTAGGGCTT
TATGTATTTTCGCAATTTTATCAAGACACACATAATGAAATGCCAATTTA
TAATTTACATTATGACAAGCCTTTAAGAGCTGCTAGATCGGAAGAGCACA
CGTCTGAACTCCAGTCACTAGAGACCCAATCTGGGGGGGGGGGGGGGGGG
GGGGGGGGGGGGGGGG
>k141_154
ATCTACACCCATCAGCGGACACTCTTTCCCGACACTACGCTCTTCCGATC
TCCAAGTGATAATATTCCAAGAAAAAATGTGTTTTCTTTTACCTTTTTTA
ATTTTATTAAATTTGCAGATGAATTTGTTATATTGTAGTAAATCCCTAGC
ATTAAGGCTAGAGTGCCCCCCGAAACTCCTGGTATTATACTTGCAATACC
AATTAGTAAACCTTTTATATAAATACTTATCATTATTTCTTATATACTTA
AACTTAGAGCTTAATGTCTTTTATCAGATCGGAAGAGCACACGTCTGAAC
TCCAGTCACTAGAGACCCAATCTGGGGGGGGGGGGGGG
>k141_138
CCCCCCCCCCCCCCCCCCCCCCCCCCCCCCCCCAGATTGGGTCTCTAGTG
ACTGGAGTTCAGACGTGTGCTCTTCCGATCTCAAACAGATCTCGTAATAA
TAAAATCAATAAAAGACATTGCTGACACAAAAAAAAATAAAAATTATAGC
TGAATTTGTATCTAATGAAGAAATACTTAAAAAGATAAACGAAATAGGAA
TAGATTATGGACAAGGATTTCTGTGGCATAAACCAGAGCCAATTTAAAAA
TATACAAAATATTTTCTTAATACTATATATAACAACACTTAAATTCATTT
AATCTTAAAGACAATTAGAAAGCCCAAATTCAAAAAGCAACTGAACCCTA
TTTTCTATATATTATTAAACTGCATTAAAAAAAGAATAGAATGTTATAAT
AAGTAATCAGGAGGAGAAAATTTAAATGAAAAAACAAAATCCTTGGACTT
CTTTAAACGAAGAAGATAGAAATAACATTTTAGAATTTACTCAAAAATAC
AAAAAATTTTTAAGCACAGTTAAAACTGAAAGAGAAGCCACCAACTATAC
TATACAAAGAGCAAAGGAAAAAGGTTTTATTAATGCCTGTGAAAAACAAG
AACTCAAAGCTGGGGATAAAATCTTTTACACATGTCGCAATAAAAACATT
GCTCTTGTATTTATCGGAAAAGAACCCATTGAAAATGGAATGAATTTCAT
TGTATCACACACAGATTCACCAAGACTTGATGCCAAACCATCACCAATTA
CTGAAGAGAACGAATTAACAATGATGAAAACAAATTATTATGGTGGTATC
AAAAAATATCAATG
>k141_54
CCCCCCCCCCCCCCCCCCCCCCCCCCATTGAAACCAAACACCCACCCCCC
TAGATTGGGTCTCTAGTGACTGGAGTTCAGACGTGTGCTCTTCCGATCTT
TTTTCAGTAATTTTTTGATATTGTGGATCGATCCTTTCAACCCGAGTAAA
GGCTTCAGTTGCTTTTTTGTAGTTCTCATGTTCTATATACAGCTCTCCTA
GTTTGTAAAATAGTTTAAGGAATGTTTTTGTTGGTAAATCAGGTTTGATT
TTCATCATTTCTCTAATGTTATCTTCTAATTTTGCTAAGTTATGATTTTT
TTGAATTGATTTCAGATTCAATTAAAAGAGCTTCATATATCCTTCCATCT
TTGTTTCTTATTTTGTTTGCAATTGAAAATGCAAGTCGGTCCTGATTTAA
TTGGGATAGAGATTGGGCATATGCTAATAGAGCATCTACGTCATTTTGTA
TATATTTGCTTATGCTGTTAAATATCCCAACAGCTTTAGTATAGTTTTCC
GTATGAAAGAGTATTATTCCTATATATTTTAAGGCATCCTTGTTATTTTT
ATCAAATTTATATATTTTTGTGAGATAATGTAGTGCTTCTTTATAATGTG
TATTTCGTAGGAAGGCTATTCCAAGGTAGTAATTTGCATAGATCGGAAGA
GCGTCGTGTAGGGAAAAAGTGTCCGCTTCTGGGTGTCGATTTCCG
>k141_108
CCCCCCCCCCCCCCCCCCCCCCCCCCCACCCCCCCAGATTGGGTCTCTAG
TGACTGGAGTTCAGACGTGTGCTCTTCCGATCTCAAACAGCAATTTGCTG
TTTGATATTGCAATTTTGAAGAATAAAAATATCAACAGAAATATTATCTA
AATCGAAAGCATCTCGACTGACAGTATCTTTATCATTAAGGACATGTTCT
TCAATTTCATTCATCTAATCAATATTATTCTCAAAACCATCTCCTGTAAG
GCCAAAATCAAAATTTTCTAAATTAAGATCAGAATCAGAATCCAAATTTT
CACTTACCAATGTACCATTATCTGAATTTAAAGAATCAGATAATAAATCA
AAATTATTCTCATTACTTGTAAGTTGAACATAGTATTAATTATATTATAT
TATTGTTATAGTTTAATTATATATAAATTTGTTTTTTACAAAAGAACAAA
AAGGTTGGAATTTTTGAAAGGGTTTTTAGCCATAAGGCTGTCTAATGATG
AATATTTTTCAATTTTAAATTTGGATGATACTGCTGTAAAGAGAGTGGTA
TTAGGTAAGATTGCAGATGAGACTAATGTAAAATTGGATTTTTATATTAG
TGAGCATGATGACTTTTCTAATTCTGTTATTATTGGGTCTTTTTTCTTAG
ATAATCTTAGGAAAGAGAGTGCTAATATAAATGTTTATTTCAAAATAGAT
TCGATGATGCTTTATGTTTATGGTGAGTGTGATGGAATTGCAAATAAGTC
TAAGTTTGATTTAAGCTCACCATAAACATAAAGCATCATCGAATCTATTT
TGAAATAAACATTTATATTAGCACTCTCTTTCATAAGATTATCTAAGAAA
AAAGACCCAATAATAACAGAATTAGAAAAGTCATCATGCTCACTAATATA
AAAATCCAATTTTACATTAGTCTAATCTGCAATCTTACCTAATACCACTC
TCTTTACAGCAGTATCATCCAAATTTAAAATTGCAAAATATTCATCATTA
GACAGCCTTATGGCTA
>k141_155
CCCCCCCCCCCCCCCCCCCCCCCCCCCCCCCCCCCCCCCCCCCCCCCCCC
AGATTGGGTCTCTAGTGACTGGAGTTCAGACGTGTGCTCTTCCGATCTTC
CAGAATCATAAAATAAAAAAAATAACATTTACAAAACTTGAAAAGGAGTA
AAAATGTATAACAAAAAGGAGACAAAATGTTAAATGATATCTTAAAATTT
TTCAACAAAACATATGAATATATGATAATTCTAATTGTATTAGTAATCGC
ATTACTAATAACCATTGCAAATATTTTTGTGGTGGGAGATCGGAAGAGCG
TCGTGTAGGGAAAGAGTGTCCGCTGATGGGTGTAGATCTCGGTGGTGGCA
GGGGGAGTAAAAAAGGGGGGGGGGGGGGGGGGGGGGGGGGTAGAGGGGA
>k141_139
AAAAAATTATTTGTGAGGTTAATCATTTCGGATCTGATTCTAAATTAAGA
ATATATGCAGATTTTGATTTAAAAAATATTGTTAGAGAGCTGAGAAGTTT
TCTTTTTTGTTATAATATAACTGATATAAATTTAAGGGGAATTGAAATAA
TAAAATTATTATCGTTTTCAATAAAAATTGGCAGTTTATTATCATGTTCT
CTTATTCTTAATTTATTACCAAAATAATTATAAATTTGCATAAAATCCTG
TTCTGTTATAATTTGATCATACAAAGTTAAAAGAAACTTTAAAACAAACT
CATCTTTTATATCAGCAAAAATATTCCTAAACAATTTTTTAGTTTTTTGA
TCTAAAGAATTACCTCTTAGTTTAAATACAAACTTATCATCAATTTCAAA
TAAATCTAAATCTCGAAATATAGATGCATAATTAACATGAATCAAAAAAT
TACCCGAAGTACTAACCATCTTAGCAAAATACTTAGAACCAACTTTTAAT
GGCAAACTACTCTTTA
>k141_42
TGAAATATGGTCTTGTCTTTAAAATTGTTACAACTAGACTTGAGCTTTAA
GAATTTATTTCTTAGTTTTTTAATATTATCTTGTAGTTTTTCAAGGAGAA
ATTTTAGCATTTTGGAATTTGGTATTACTAGTTTTCCAAAGAATTTTACT
TCTTTGGATGCATTAGTAGATGTTGCTTATAATATGTTTTTGTCAGATTT
TGATTTAGTCATTATTAAAAATTTAGGTAATAAAGAGGAGTTGGATCTAG
TTAATAACAGAGTTTCATTTGGAAATTTTAAAAATGCCTATTTTATTAGG
CAAAATAATCACTCTTCTATTGGTATTCTTGCTAAAGAAAAGATTAAGAT
TCAAATTTTAGATTTTATTGAAGGACTTTATGAGTGCAGGTTAGGTGTGG
TTGTTGATTTTATGTTTAAAGATCATCATTATGGGATTGTTGTTTTTAAT
TTTGATGAAGAAATAGTTAATAATTTAGATATTTTTATTCTTGATGATCA
AATAACATATTTGAATTATAGGTATAAAAATTTACTTTTTATTTTGGGTA
AGCGTGAGCTTGATGTATTAGATATCATTATTAGAAATGGTTATTTTAGT
TTGATTTATGATTCAGATCGGAAGAGCGTCGTGTAGGGAA
>k141_104
GCTCACTTATTAAAGCTACAATATCTACTCTCTGTTTAATTAAATCTATA
ACCTTAGCATACTCCATATTTCCTTAATCCTTAGTAATAAAATTACGAAT
ATAACTATTCACAGCTAAGAGATGGTCATTATAAGCTGAAGAAAATTTAT
GAGTTCCAACTTTAGGATCTTTTATAACAAAAAATAAATACTCTGTGTTA
GCTGGAAAAAAAGCGGCCTTCAAAGATATAATCCCAGCGTTAGAAATTGG
ACCTGGAGGATAACCTTTATTAATATAGGTATTATATGCAGAATTAATCT
CTAAATCTGAAAAATAAATTCTTGTAGGATGAGTTTTTCTTAGCTCTTCA
GTAATAATATACTCAATTGTAGCACAAGATTGTAATGCCATATTAGAATT
TATCCTATTATAAAAAACAGATGCCATTACTGGTGCTTCACTCTTAACTC
GATACTCACGCTCAACAATAGAAGCAACTATCAATTTATTATAAAACTCT
CCACTAGAATAAGATTTATGCTCTATTCCAATAGAACCAAGTTTGCTAAA
AAAATTACCAACAAAAATTCGAATTATTTCCTTTATATCCATACCCTTAT
AAAATTTATAAGTATCTGGAAACAAAAAACCTTCAAGAGAATCATAACTA
AGTCCAAGTTCCCTGATAAATTTAACATCATTTATTAAATCAACAAAACT
TTGCGCATCACTAATAATGCCTGATTCATAAAGCTTTAAAGCTATTCTTC
TACCAGTATACCCCTCAGGGATGGTGATATTAATAGAAAGTATAGGTCTG
CCTTTCAAAAATTCTCTATATACATCAAAAGTTGAACAATGACCACTGAT
TAAATATTTGCCTTCCTTAAAATTTTTATCACTACCAAAAAGATAGGAAA
TAGCTATCAATAATTTGTCAGATCTGATCAACCCTTTTTTCTTAAGTTCC
CAAGCAATTTTTTTTACTCCCCATCCCTTTTGAACTTCAAACTCATATAT
TAAATCAGACTTAAAAGGAGAAGAATTTAAAAAGTACAAAAAAAATGCTA
AAAGAAAAAAAATAACAAATAAC
>k141_174
CCCCCCCCCCCCCCCCCCCCCCCCCCCCCCCCCCCCCCCCCCCCCCCCCC
CCCCCCCCCACCCCCCCCCAGATTGGGTCTCTAGTGACTGGAGTTCAGAC
GTGTGCTCTTCCGATCTCGAATATATTGCTCTACATCAACACAGATAAAA
ATGCAATAAAAAATCTAGTTAAGTTCGATATTACACCCTTTGTTGCTGAC
TCCCAATATTTATCAATAATAGAACAAGAATGTAAAAAACAAAATAAAAG
AATCAAGGTTCATTTTTGTAAGATCGGAAGAGCGTCGTGTAGGGAAAGAG
TTTCCGCTGATGGGTGTAGATCTCGGTTGTCGCAGTATCATTAAAAAAGG
GGGGGGGGGGGGGGGGGGGGGGGGGGAGGGGGGGGGGGGGGGGGGGGGGG
GGGGGGGGGGGGGGGGGG
>k141_19
AGTGACTGGAGTTCAGACGTGTGCTCTTCCGATCTAAATCTGGTGATCTA
AAGGGTTATGTGGAATTTCCTAATGTGAATGCAGTTGAAGAGATGGTAGA
TATGATATCTGCTTCTCGTGCTTATGAAGCAAATTCTACTGTCATTAATA
GTGGCAAAGCAATGTTTAGGAGTGCATTGTCAATACTGCAGAATTAAGGA
GGTTTGTGAGCAATGGAAGTAGATTCTTTTTTTACAGATAATAATGTTTA
TTTAGTTCGTAAAAATCCTTTGCATTTTGATAAAAGTTTTTATGGTTTTG
AAGATCGGAAGAGCGTCGTGTAGGGAAAGAGTGTCC
>k141_164
CCCCCCCCCCCCCCCCCCCCCCCTCCCCCCCCCCCCCCCCCCCCCCCCCC
CCCCCCCCCTTTTTGAATGATACGGCGACCACCGAGATCTACACCCATCA
GCGGACACTCTTTCCCTACACGACGCTCTTCCGATCTCAAATCTTCCACC
ATCAAGTTGAACCATCGGTCTAATTTCTGGAGGAATAACAGGAAGAACAT
CCATAATCATCCATTCTGGCTTATTCCCAGAAACTTTAAAATTTTCAATG
ATTTCAAGACGTCTTAAAAGTTTTTTATCTGTCTTATCATCTTTATCAAT
CAGATCGGAAGAGCACACGTCTGAACTCCAGTCACTAGAGACCCAATCTG
GGGGGGGGGGGGGGGGGGGGGGGGGGGGGGGGGGGGGGGGGGGGGGGGGG
GGGGGGGGGGGGGGGGGGGGGGGGGGGGGGGGGGGGGGGGG
>k141_90
TCTAAATTAAGAATATATGCAGATTTTGATTTAAAAAATATTGTTAGAGA
GCTGAGAAGTTTTCTTTTTTGTTATAATATAACTGATATAAAAATATTAG
ATTCAATTCAAGAATTTGAAGATTTTGATTGTGAAGTAATAGTAGCTAAA
AGTATTGATTATAAGATATGAGTGGAGAAAAATTAGCTTTATTGGTTAAA
TATGATACTAAATTTCCAGCGCCTTTTATTTTGGCTAAGGCCAGGGGAGA
GAAGGTTTTACGTATAAAGGAGCTTGCGAAGCGAGGGGGTATTCCTATTG
TAGAGGATAAATATTTATCTGAGAGCTTGTTTTTAGTTAATGAGGGTGAT
TTTATTGATTCTAAATATTTTAAAGTAATTGCATATGTTTTATCTGTTGT
TTATAAATTGAAGAGTGAGAAATTATGAATAGTAGACAAATTGGAAATCG
TGGGAGGGGTACTTAGAAATATTTGCTTGAAAATCTTAATAATTTTTATT
TTATAGAGGTAAAATCTTGAAATGTTTATCCATTAAAAATTTAGGATATT
CAATTAATGGAAAAAATGACAAGTATGGTAAGTACAGTATTAGGGTATAT
CACATTTAGTGATTTGAGGTCATTTGTAATGTTTTTTTGACATTGTGTTT
AATTTTAAGAGATTACTTATTTGTCTTATATAGTTTAGGGAGATAGTATT
GAAGTCTGATCAAAATAAAGCTTATGGTAATTATTTTAGAAAGGTAAAGA
AGGTTCCTTATTGGAAAGTAAGAAAAGTAAAATCTGAGCTTAAGAAACAA
AATGCTGTGGATTTGAATGCTAATGATAATAAATCTGTGGGTACTAACTC
TAATGACCAAAAGAATTATAAGGGTAATAAACAAAAATGTTTTGGTAAAG
ATCGAAGATTGCGTATAAGGTTTAAAGAAGTATGTCCTATTTGTGAAAAA
CCTATCAGGGATATTCTTTCTTGTATATCTATGAAGTTGAATGGTGAAGA
TAAACCTATACATTTTGAATGTGCTATTGATAAATTGAAGTCTGAAAATG
AGCTTTTTAAGAATGAAAGTTTATTGTATAGGGGTGTTGGTAAATTTTTT
GTTATTGATAAGTCTGTTAGAGGAAACAGTTTGGCTTTTAAGATAGTCAG
GGAAATTGATTTTGAAAATTTAGAGAGTTGTCCTAGTTGGCGAAAAAAAA
TTCTTCAAGATATGAATAAAGGATTTAAATTTTATTAATTATGATGTTAG
CATTATTTCCTGGATCATTTGATCCTATTACTTGTGGACATATTGATTTA
GTGAAAAGAGCATCATTAATTTTTGATAAGGTTATTGTTCTTGTTGCTAA
TAATGGTGCTAAGAGTTATTTGCTTAGTGATATTGAGAGATATGAACTTA
CTTTTGATGTTATTGCATCTTTAGGATGGTCAAAAATTTTTGTAGATAAG
TATGATGGAATTATTTTGGATTATGCTTTAAAAAATGATATTGGTTTTAT
TGTTAGGGGTGTTAGGGCTTTTCATGATTTTGAATAT
>k141_43
TGGTTATAGAGAGAGAACACATGAGCACAGAGGCAAGTGCAGGTCAAGGA
GCAAGAGAGCACAAAAAGAAGAGGGAACTTGTGAAATTTACCCTTCCAAG
ATTTGAGCATTTGCAGTGGTTCCACCCTCCTAGCCAATCCGTTGTTCCCA
GGCAAGACTGACAACAAGCACCTACACTGCCTCAACAAAACTTCACAGCC
AATGTGCACATCTTTCACTTTGTTTAATCCCTTACTCCAGTGATCTGCAG
GGAATGGACCACTGGTTCCATGGAGAGCATGAAAATATAGCTTCTTGTCT
G
>k141_145
CTCAGATTCAAGAGCATCTATATCTATCTTTTGGGGATTAATAAAAAAAG
CCTCTCTAAATAACACCTTAGACTCCTTAATCTCATCAATAAGGGCATAA
GAATCAGCAAGTTCAGCAACTACATCTGCATTATCTTTTGCATCTCCTAA
AATCTGCAAAAAAACAGTTATGGCTCGCTCATAATTACCCATTCCCTTGT
AAGACTTAGCAATTTTTATTAAAATATCTAAGTTCTCTGGCTGTAATTTA
TATATATTTTTATATATCTCTAAGCACAATTGAAATACAAAATACTTAAT
TGAGTTACGACCTTGAATAAAATCAAAATTCATCTTTTTTAAATATTTTT
TAGCAAAATTATTCCATTCTCTTATTAAAAACTCAGCTTTCTCATAGTCT
TTATCTATTCGAGCAAGACTCTCAACTTGACCATTCCAATACACAGAACT
TTTTAAAGCAGTTAAAATCTCAATATTATCAAAATCAAAAGAATGTGCTT
CTTCTGATTTCATTAAAGCTGTCTTAAAATCACCTTTTCTGAAGCTTAAA
TAAATATCTTTGATTAATTCCGCGATTTTTT
>k141_175
CCCCCCCCCCCCCCCCCCCCCCCCCCCCCCCCCCCCCCCCCCCCCCCCCC
CCCCTTTTTGACTGATACGGCGACCACCGAGATCGACACCCATCAGCGGA
CACTCTTTCCTTACACGACGCTCTTCCGATCTAATCCCGCAAGACTTGCA
GATTCTGCAACACCTCTTCTTTGAATTTCAGAAAAATAAGCGGGAACAGT
GATTACAACATCACAAACCTCTGTACCTAAAAATTTCTCAGCATTCATCT
TCACATTTAAAAGTAAATAAGAAGCAATATCCTCAGCTCTATATGTATTA
CAGATCGGAAGAGCACACGTCTGAACTCCAGTCACTAGAGACCCAATCTG
GGGGGGGGGGGGGGGGGGGGGGGGGGGGGGGGGGGGGGGGGGGGGGGGGG
GGGGGGGGGGGGGGGGGGGGGGGGGGGGGGGGG
>k141_98
GAGTTCAGACGTGTGCTCTTCCGATCTATTAAAGTTTATGTTTTTAATTA
TTTCCTCAATTTTTTTAATAAGTTCTTTTGTGATTGTCTCATTATATTCG
TTTTTGTAATAGATATCATTAATAAAATTAATGTTTGTTTCTATTTTTTT
AAGGTTTTTATCGTTGCTGAAATTGTATTTAGTAAAAATGATATTTTTAA
CATATTCTAGATATTTATTTATAACTTTATTTGAGTTTACATTAAGATAT
GCCTTTGCCTCTATTATGTTAAGACTTGAGAAAATTATTAAATTTGGGTT
TAGATCGGAAGAGCGTCGTGTAGGGAAA
>k141_165
CCCCCCCCCCCCCCCCCCCCCCCCCCTTTTTTTACTGGGACGGCGACCAC
TGAGATTTACACCCGTCAGCGGACACTCTTTCCCTACACGACGCTCTTCC
GATCTATGAAAACTCAATAATATATAAAGATCGAAGTATATTTTGGGATG
AGCAAGCTGTTGTTAAAGATATAATTTCGAGAAATAGGAGTTGATTTGAT
GAAAAAAAATCTTATGTTAATATTTGGAGGAGTTTCTTTCGAGCATGAAA
TTTCTCTTAGATCTGCTTGTGGAATTTATTCAGCTCTTATGAAGCTTGAT
AAGATCGGAAGAGCACACGTCTGAACTCCAGTCACTAGAGACCCAATCTG
GGGGGGGGGGGGGGGGGGGGGGGGGGGGGGGGGGGGGGGGGGGGGGGGG
>k141_73
TGAAGTGACTTAACATCATAAAGATTAATATTAGGCACGCTTGCAAGCGT
GTCAGCTTTTATACTAAAGAGTACTCCTGTAAACTTGCTTGCGTTATCCT
TATCATAAGTTATCTCATGGGAAGCTAAATCCTCACACTTAGAGTAATTG
CCTTTGTGAAGTTTTAAATTCTCTTCATTTTGAAAGTAAGAGATTACTCT
TGATGCTAGTCTTGAAAACCTATTTCTAACGTTATTAATCACCTTATAAA
TCCTATACAACAAGAGGGCATGTTTGTTTGGCTTTTTAGAGCATTAAGCA
GCGACTGAAACTGTTTACAAAAACTTAAATTAGTATTAGCCTCATTACTA
GCAGG
>k141_32
ATAGCATAGTTATTGTCGTTTTAATACTCATAACATTGATAAGTTGCAAA
GATAAAAACGTAAACTACGATAAAAAAATAAAAAAAATACTTGACAATAA
CAAAATTGAATACAGAATAGACAAAGAAAATGATTTTATTGTATCAAAAA
TCATCAATGACACAAAAATAGAAATAATAGTCAGATCAAAACTAAATTCA
TATCAAAATTCAAAAACAAGAGAAATATTTGGAATTGTAGAAATATTCGA
TGTCAATTCAAACAAAATTCAAGAAATATCAGAATCTCTAATGATTGACA
GCTACAATAACCTCGTTTTAGGATCATGGGAAATCATTCATGATCCTGAA
AGGGGCAATAATTCTTTTGGAAAATTAATCAATAATATTATTTTCC
>k141_79
TTAAAAATTTTTCTTTTTCTTGAAACATAATTTGCTTATTTTAATCTTGC
TATTGACTAATATATTTTATTTTTATAAACTAACCATTAGCTTTATTATG
CCGACTTAGCTCAGCTGGCTAGAGCAGCGGTCTTGTAAACCGCAGGTCGT
CGGTTCGAGTCCGACAGTCGGCTTTTAGGGGCGGTACCGAAGTGGTTAAC
CGGGGCAGACTGTAAATCTGTTGGCATCGCCTACGTGGGTTCGAATCCCA
CCCTCACCAATTTGAAATTGAGATTTAAACAGATATTTTGTGAGGTTTAA
TTTTTTTTGTTTGATTATTTGAGATACAACTTTGATGTTGTGCTTTTTAA
ATATTTTCGCATTTAT
>k141_44
TCCGAGTCAATGTAAACAAATATCGTTTTATTGCAATCTGATGCTTCCAA
AAATAATATTCTTTCCGGAAATAACTTAGAAGTATCTTTATTAATCTCCC
CTGTAATAACTATTGATCTACTCTTTAATACAAACTCCAATGACTGCTGT
ATTTCTGTTTGCATCTTCATATCTTTAAAATCCATAAACTTACCTTTTCA
ACAAATATAATGTGATATATATTATAATTAAAAACAAAAGGTTTTTAAAT
GTCCATATCAACATAAGAAAGATACACCACTAAAGATGACCAATATTTGA
AAAAAACAAGATAAAATTTTTGAGATCGGAAGAGCACACGTCTGAACTCC
AGTCACTAGAGACCCAATCTGGGGGGGGGGGGTGGGAGGGGGGGGGGGGG
GGGGGGGGGGGGGGGGGGGGGGGGGGGGGGGGGGGGGGGGGGGGGGGG
>k141_1
GGTTTTCAAACTCTTTATGCTCATTTAGGTTCTTTTGCAGTGAAAGTTGG
ACAGAAAGTTTCAAGAGGACAAATAATAGGACGTATGGGAAGTACAGGGT
ATAGCACGGGCAATCATTTACATTTTACTATTTTTAAAGATGGAAAAACG
GGAAATCCTATGAAATATCTCAGATAGTGGGTCTATACGTATTTTGATAT
ATCCAATGTTTTTAATATTTGTATTAGTTTCTTTCCTTCTATGAGGTCAA
TTAACCTACCTTCAATGATTTGTTTGGCTTTATCAGAAAATGTAGCTGGT
GCAATACAGAGTCCTTTTAATTTGTTCTCTTTGGTTTTTGCAATAAGGTC
TTTTAGGAATAATACTCTTTCATACGGAAAACTATACTAAAGCTGTTGGG
ATATTTAACAGCATAAGCAAATATATACAAAATGACGTAGATGCTCTATT
>k141_74
AGTTCAGACGTGTGCTCTTCCGATCTTAGTAATTTGGAGAATAGAGTTAA
TTTAAAGTTGAGGTATAAAAATATTAAGTTTAATAGGGTTGTACTTATTG
ATGATATTGTGACAACAGGAGCATCTATGATTTTTTGCAAGATGATATTA
ATAATTATTTGATAGCTATTAGTGATTATAAAGATTATTATTCGTTTTCT
TATATAGATTTGTCGACATCTAGACTTGGAATAATCTTTTATGAGGAAAA
TTTTTTAGATCGGAAGAGCGTCGTGTAGGGAAAGAGTGTCCGCTGATGGG
TGTAGATCTCGGTGGTCGCAAGATCAT
>k141_99
TAAAATGTTGTTGTAATAACATTAATTGTATTATTTCCTACAACTTTAAA
TGTTGGACACTGCACAAAATCAATGTCCAAATTATTACTCTTTATAACAT
TCTTTATCTCTCTAATTATCTCATTAAAATTTTGATATTTATATCCATAT
CCATTAAGGTTCTTAGCTACACCACTTAAATTCATACGTAGACTGCATAA
AGACTTTAGAAAGTTTACCCTTGCTTGATTCTCATTTGTTACCAAAGCTT
GATTATTTACTCTTATATCTGTTACTTTTCTCTTTTGTTTACCCAGTTTC
TTAACTGCTCTGCGCATTCTAGTTTTTGTATGTATAATATTTTTTGTCAT
ATTTAAACTCCTAATTGATTATCTATAAAAAATAATATAACAAAAACTAA
AAATAATAAATACTTTCATCTAAAAAAGTAAAATATTTTGAAATTAAAAA
TAGAAAAACTTTAATAAAAAGTGGATTTTGTTAATAATTTTATTTAATTA
ATTTAAAATTACCAACAAAACCCACTAAAGGTCACATAATTTCCAATTAG
GATCATATTAAAATGACTAAATATAATCTGAAAAAAATGTTACAATAATT
AACTAACTTTTTCAAGTCGTAATCTACATTAATTATTTCTTTTT
>k141_49
ATAGAGACATTCCAACATATAAAGCGAGGGTTCTACTTGGAGAATGGGTC
TCGTCCTGTGATGCGATATTTACCAATGTTAATCTTACAAGTAAGCATGA
ATTTATATCCCCAATAGCATATTTAGATCCTGCATACAGTATAGGAGGAG
ATAATACAGCTATTTGTGTTCTGGAGAGAGTAGATCAAAGTTATTATGCG
TTTATATTTCAAGAAAAGTTACCAGTAGGTGATCCTAAGATGTTAAATAC
AATTAAAACTATACTTACAAACCTTAATGTACACAAACTATATGTTGAAT
GTCTCTATAAATCTCTTCTTGGTTTTTAATAAAATCCCGAGAAATTAATT
CATTATCATATGTTGTAAAGTTATAT
>k141_37
CCTATGGATAGTATAGCAAAAGAAACAAAAAAATTCAAATCACAAGACAA
AATAAAGTCAATATTAAATAATCTTATAGAATCAAATAAAGATAAAACAT
CCAATGATATTAAAGAAATTTATCTAAAGGGATAAAGGAATAAATTTGCT
TTTAAAGCCTCTAGATTTATTCCTTTATCAGTGTTATTAGTGTATTTTAT
TATTTGATTTGAAATATCCTATAAATTTTATTTTTAGGCTTATTAGAGTC
ATAAATTTCTTTTGTATAAATCAAATATTTTTTTGTTGTGTGTATTTAAA
TGACTTTTTGGTTCTAGAATAAATTTTGTTTGTGTCATTTTTTGTGTTTG
TTCTTTTATATTTTGTATTTCTTCTTTTAGTCTCAATATTTCCTTATTTT
TATCTTTTATATCTTCTTGTGTTTGTTTTTTTATGTTTTGTATTTCTTCT
TTTAGTCCTGTTATTTCTGTGATAATTGTGTTTATTTCGATGTTTGTAAT
TTTACCATTGTTTATTTTTTGAGTAGATTGAGTATATATATTATTCTTTT
GATAATGTATCTTTAATTCGTTTTTTATGCTTTCTAGTTTTTTTTCAATA
ATTGTTTGAATCTTTCTTTTTATTTCTTTTTTTTTATAACTACAGTTAAG
TCTTGGATGATAGATTCTGGAATGTATC
>k141_121
TCTAAAAAGTATAAGACTTTACTTATAGATATTGATTCTCAGGCCAGTGT
TACTTCTTATTTTCTTCCTTATTTTGAAAACAAAATCGACATAAGAGAAT
ATAATATTTACGAAGTATTAAAGTCTAAAAAGTCTTTTATGAGTATTGTT
CATGAAATAACAGATAATTTGCACTTTGCTCCATCGCATATTAAGCTTTC
TCAATTTTCAGGAGAGAATATTATTGGGCAGGAGTATAAGTTGAAAACGA
TTTTGACCCCTTATTTCGATAATTATGATTATATATTAATTGATACTCCT
CCATCGGTTAATAAAGAGCTTATTAATTCTTTGATGATTGCGACTAAGGT
TGTTATTCCTTTACCAGCAGAGCTATGGGCTATTGAAAGTTATGATATTT
TGAAAAGTAAAATGCAAGAGATTATTAGTGCTTATCAGAAACAGGATTTT
AAGAGTTATTATGTTATTCAAACTCTTTACGAGGAAAATAGAAAAATAAA
GAAAGAATTTTTTTATAGCTTACAACAACTTTATCAA
>k141_25
CGGACACTCTTTCCCTACACGACGCTCTTCCGATCTTAAAAATGACAAAA
GGCATGAAAACATATCCCAAAATAATGTCATAATTCGAAAAGATTTAAAT
TACTATGAACGTATATTTGGAAAATCCCTTATAATGCAAAAAACCTTAGA
ACTTGTAAAAAAAATTGCAAAATCAAAAGCATCTGTCTTAATAATTGGAG
AGAGCGGAGTTGGAAAAGAAGTAATAGCAGACGCCATATTTGACTTATCA
AATAGAAATGATAAACCCTTTATTAAAGTCAATTGCGCTGCACTCTCTGA
GAGTACACTTGAGAGTGAACTCTTTGGACATGAAAAAGGAGCATTCACAG
GTGCAATATCTCAAAAAAAAGGTAGATTCGAATTAGCAGATAAAGGAACG
ATATTTTTAGACGAAATAGTAGAAACATCACCCGAGGTTCAAGTAAAACT
ACTAAGGGTACTTCAAAATAGAACATTCGAACGAGTAGGTGGAGAAACTA
CTATGCAAGTCGATATTAGATTATTAACAGCAACAAACAAAAATATTGAA
GAAGAAATTAAAAAAGGAAGGTTTAGAGAAGATTTATTTTATAGGCTTAA
CATAATAAATATCAATATTCCTCCCTTAAGAGAGAGAAAAGACGATATAC
>k141_75
ACCCATCAGCGGACACCCTTTCCCTCCACTACGCTCTTCCGATCTTAATG
GTGTTGCTGCTAGTGCTGTTGGTAAGACTTTAAGTACTCTTATTATTGCT
GTTAGAAATACCGTTGATAGTGGATTAAAGTCTATTAGTGAAGCTCTTGC
TACAGTTACACAAGAAGATAAGTCTGCAGAAGCTACTACACCTACAGACG
TAGCAGCTAGTGGACAAAAACAGTAAAGAATTATTAATAAAACATACATA
ACTAAATAAAGTCTTTTGAGGAAAACTCTTCTCTTTATGAGAACCGTTTT
CCTTTTTTACTACTTTGTAATAATAGATCGGAAGAGCACACGTCTG
>k141_85
CAAGCAAAAGTAATGTGTTCCGTAGCCTTAGCACCTTCTTTATCCCAATT
TCTGTTGGAGGAACTATTTGCGCAAACTGAGGATTAACCTCTATGTGCCC
AAAACGAGGCCTAAGATCGACTACCTGCGACCAAGCTTCTCTCATGTTAG
CAAGTATACGGATAATAACACTTTCCATGACAGACTGTTCTATTTCTGTT
AAATCTCTACTCTTATCCTTAATAGTATCTCCATCTCCTCCAAAAAGTCT
ATCAACTATTGCAAACGCAATGGTTGGATCAACCTCAAATATAGCAGAAC
CCTTAAGAGGATCCATGTTAATTATTGCCAAAGTAGTAGGATTTGGAATA
GATCTAATAAACTCTTCATAAGTCAACTGATCAACTGAAGCTACATGTAC
ATGAACCATCTTCCTCAAAAGTGCTGAGAGTGAAGTTGTAGTATACCTTG
CAAATGCTTCATGAAAACTTGACACCGTCCTTACTTGCTCTTTTGAGAAT
TTGTCTGGTCTTTTAAAATCATAAACTTTAATTTTCTGTTTCTTGCCCAT
AGGACTAGATATGATATTAGAAAGCGAATCATCTGATGATAAATTATCAG
ATGAATTAATAGATTCTAAAAGACTGTCTATATCATCTTGTGATAATGCT
CCCGGATTACCTGCCATTCAAAATTCCTTTTAAAAATCACATATCAAAAA
TATCAATTTGTGTTAATGCTATTTCTTTTATTTCACCATTTCTAAGAATA
CTATTAATTCTAGCCTTAATTTCC
>k141_127
GCAGTCTTTGAAAGTATAGCTAAAATTAAATATAAAAGTAAAAGAACTCC
CAATATTGGAAGAGCAATTATCAAAGCTTTTTCAAAAAGAATAGCAAAAG
AATAAAACATCAACTTAATAAATTCATAACTCTTTATATTAACCATATTT
TCAACTCTAACATTTAAAACAGAATCATGCACTCCAATCATAAAGAAACG
CAACAAAACATTATTTGATAAAAATAAAAGCAAAAAAAGACAAGTAAATA
TTTGAGATATTACCAAATTCTCCTCTTCTGCAAAAACATCGAAAATATTT
G
>k141_2
GGACACTCTTTCCCTACACGACGCTCTTCCGATCTTCGAAAGATAAGAAG
AATCACTATATCCCATCTCCTTTGAAAATTCTTTCAAATTCTTTAAAGAG
TTTAAAAATTTTAATGTAATTCGCACAACATTCTATCTCCTAAATAAGTT
TTCATTAATAGCACAAATTATAGTCTAATATAACTAACTTTATTATAAAC
TATGAACATCATTTTGTAAATCAAATTGACAAAATAATTTTTTTAGTATA
TATATATATTATGCTGATTTTGTTTTTTAAAAAAAAGAGACAAAAAAGAC
CTAAAAATCAAGGTCTTAAACAAACTGAAATAAAGGCTAAATCGATGAAA
AATTTAAATTTATTTTTATATAATAACAGTAAACTCAAAAAAAATCAAGT
TAGACTAATAAAAATAATCTCCATCTTAAA
>k141_181
CCCCCCCCCCCCCCCCCCCCCCCCCCCCCCCCCCCCCCCCCCCCCCCCCA
GATTGGGTCTCTAGTGACTGGAGTTCAGACGTGTGCTCTTCCGATCTCTA
AAGACTTTACTTTTCTCCAACATTTAATTAAAATATCACTAACATTTTAA
ATATAAAGATCAAACGATAGGAGTTTAAAATGAGACAAGAAAAGATCAGC
AAGATGCCATTTAACAAAGTAGTAGATCGAAGATTAAAGGTGTTTTGGGT
AATTCAAAAATTGCAACATAATTATTTCACAAATAAGAGAAGGTATTCTT
TAAGAAATGTTGTAATGATGGTAAATTCAATTTTAGAAAAAAAAGGATCT
AAAACAGTAACAAAAAGGACTATACAAAGCGATATTAAAAACTTTGAAAA
AATTGGTCTATTAAAAATCGACTTTAACCCACTTGGAAAAAACAATGGAG
ATCGGAAGAGCACACGTCTGAACTCCAGTCACTAGAGACCCAATCTGGGG
GGGGGGGGGG
>k141_149
AATATTGATTTAGACGAGCTTAGTGATATTATCAGGGATTTTTTGAAAAA
TAATTTTGTATATGAAGAGTTGTGTGATGTAGATTTTAAGTTCGAATTTT
TAGAATTTGTAAAATCAAGTCAACTTGAGATTGATAGTGACGGGGAAATT
TTGGATTTAAGTAGACGTTTAGATGAGATTAATGCATTGCAATCTGAAAT
TGACAAGGTAGAAGAGGAGACTAAAAAGGCTCATGCGTTAGAGTTGTCTA
GGTTAACCAAACCTATTAAAGATAAACTTAAATTACAAATAGATGATCTT
ATGAGTAAATTTTCTTTAAATGAACATATAAATTATGACTTTGGTGGGAA
TCTGTTTAATTTAGATATGAGTAAGAGAGCTATTAAGGATAGGTTTAAGT
TTTTAGGTATTTTTATAGACTTTACTTTTAGTAGTAATTCAAATGTAGAT
AATGAATGGTCTACTCCTATTTTAAATGCTGTTTAAGGGTACCTTTATGA
GATTTATGTTTATGGTTTTATTTTTAGTAATTACTTACAAGATTTTAAGA
TTTTTAGGTAAGTTTGGTGCAAGAATTATAGAGAGACTCGTTCAAGCTTA
TTATGCAAGACGAGAATTTTTAGAAAATCTTGAGAGACTTGATTGTGATT
TAAGACGTATGGAACTTTTAAGTAGGATTCATGATGAGGAGAGTTCTGGT
GTTTGATATTAATTCGTTAAGTATGTCTGGTCGTTTAACAAGAAACTGTG
AGGTTATTTATACTAGTAATAGTTTTCCTATATTAAAATTTACACTAGCT
AATAATAGAGGAGTAAAGAAGAATAACTGTGTGACAAGACAGGCTCAATT
TTTTGACTGTGTTCTTTTTGGAGCTAGAGCTGAGAGTCTTGCTGCTTTAC
TTAAACGAGGGGTTCAAGTTGTACTTAGTGGATCCCTATCTTATTCAAGT
TGGAATGATAAGCGTACAGGTGAGGGTAAGAGTAAATACAGTATTTTGGT
AAATGATATTTGCGTCTTAAACTCATCAATTAAAACACAAGAGACTAATG
ATCTTAAATCTGAAGATGAGTTTTATGAAGATATTCCTTTTTAATAGTTA
TATTTAAGTTAAGGGGGTTAGGGGTGGTAGTATCAAAAAGGGACCTTATA
GCAAAGATGATTGAAGCTAAATATGATTTTGAAGATGTTTTACTTTGTAG
AAAAGACAGACAAGGAGAGCCTTTATTTGAAAGGCTTTGTAGAGAAGGGC
TTACTATTCAGAATGCTAAGTTATGTTTAGATGTGTTTTTAAGCATTTGC
AAAAAGAGTCATGACTTCGCTTTAAGATATGGGATACTTAAGATTAACAA
GAGGAGTATATTTGTAGCTAGTTTCTTTAGTATTTCTATATTTATAGATC
AAATTTTAAGCTTTTTTGATAGTAGTGTAGAGTGTCTTCTTGAGGAGCCA
GATTTAGAGATTTAATGGAGGTTGAAGGTTAGGAATGAGAATAACGCAAA
ATAATCCAAATTTAGTCTCAGCAATACGTCAGTGGGGATGTTACTTTTTA
TCTCTTCATTATTACATAGAAAAGTATAAAAAGTTGCAGTTTAGTGTTCT
TGATATAAATAAGAATTATCATAACTTTGTTAGCTTGGGATGTATGAGAA
GTAATTGTTATATTCTAAATCCATGTGCTGTACTTAAGAAGTTTGATATT
GATGCAAGTGTTAGGTGGGAGGGCCCTGCATACAAATGTTTAGATGGAGA
ATTTGAAATAAGTGAAGTTAAAATTAAAAATACACCAGGATATCATTTTA
TAGCAACTAATTTGTCATCTGTTCTTTATGATTCACTGGCACTTAAAGAG
CGGGGCGTTGAATATGAGATTACATCAAGGAGAATATTTAAGAAATATTG
AAACTACTAACTAGAGAAGGAAGTAAGTACCGCTATAGTAATGATATTAT
AAGTCTTTTTCCTAGGCATACTCAGTATATTGAAGGATTTTTTGGTACAG
GAGCAATATTTTTTGCAAAGCCGTTAGCCCATTATAATATACTCAATGAT
AATTCTAAAGTTATTTTAAGTTTTTCTATATCTTAAAGCAAGATCCTGAG
TTGCTCTACAATCGTGTAAGGGACGTGATTATTTATGATAGTATAATTGA
TGAGAACCTGGACAAAATCGAATACATGGTTTTGCGAAGTTTATATTCAC
TGTACGCTTCATCCGGTGTAACTATGAAGTTAAATCGAAGTAATGCTAAT
AGATTATTTTTAAGTACCCTTCAAACATATAAGTCAAGATTTAAAGAGTA
CTCGTTATGCTTGAACGGAAATGTTTAAAATGCAAGCGTGAATTTATATA
AAATAAAAAGGACTCTAGAAAAGTTTAGAGTTCCTTTGTATTTACAAAAT
AAGATTATGAGTTAAAAGAGTATATATATATTATAAACTAAAGAATTATC
AAAAACAAAGACTTAACAAATATTTTTTTTGTAAATAAATACCTAATTTG
ACCTTTAGGTATTTACTGGTGTTTGGTAAAAATCTTGAAGTGGGGGGAGT
AGTACACTAAAGATATTAGCAAAAGGGAAGAGTTATTTCAAGCTAGTTTT
GATATCTCTGTAAGCCTGTATTTTACTTGCACTTGAGAGACCATAAACAT
TATCAATCTCAGAAGTAGATGAGTATTTCATAAGCTCTTTGATTTCAAAT
GAATTGTATCCTCTAGATTTTAGTGAAGCTATAAATATATTACGGAGTAT
ATGCAAAGATTTGCGATGTTTAAATCCTCCCTTAATGAGTAATTCCTTAA
ACTGTTTTGAAATCTTGATTATGCTAACTTTATTGTCACGAAATTTAAGT
TTACTTTTTTGAAATAGATATGTACGCCTGCTGTCTTTACCTCTAGAG
>k141_140
TCAGTATTTATCTCATACGAAGATGCATTCCTCTGGTAACTCGCAATTGC
ACTCCTCTCTCTCATACTATAATAATCTCCTCTTAATGTTTCTAATTTAA
TACCCACCTTACTCCCAAGCCTTGTTAAAATAAGATCCCTCTGCGTATTA
GTACTTGACAAACGTATCAAATTTATAAACATACCCACCATACTATTTAA
ATCTGTTGTTTTACTTAAAGCATATTTATCTGAATATTTTTCCAAAAGAT
ACTCAAAAGCATCACAACTATCGTTAATTACATCCTTTAAGGCAAAAGCA
CCTTTATTCTTTAAAACATCTGCAGGATCAACTCCATACTTTATCCTAAT
TACACTTACAT
>k141_100
TTTTAATAAAATTGGTATTAGGAGAGTTGAATGTCTAATATTACTATAGA
AAGATTAGATAATATCTTGCAGGAGGATAAATGGACAAGGATAGTTGTTA
ATAATTATTCTCTTGCCAAGATAAGGGAATTGGATGAATTAATAGATAGT
ATAATTTCTGAAAATTTAACAGAAGAAGCTTTAGATATTTGTGGTAAACA
TTTAAAGGATGTAAAGAAAAGTATTGCTGGTCTTTATATTTCAGGCATGC
TTATATATAGTAGAAGGCCACTTAATGATATGAGTTTGCTTACAGTAGTA
GACTTGTTTTCAAAGAATTTGAAGTGGTCTCTTGTTGAACATATATGTCA
AAAGATGCTTTTAACTTCTGAAAATAAGCAAGATCGGAAGAGCGTAGTGT
AGGGAAAGAGTGTCCGCTGATGGGTGTAGATCTCGGTTGTCGTCGTATCA
TTTAA
>k141_55
TTTTCAAGTTGATGTATACATGCTGTTTTGAGGCCTGAATATGAAAAATC
ATACCTATTTTCTTTTTTGTCAAAAATTGTAATTGGAAAATTAAATGCAT
ATTGGTTACCGCTTTTGGCTAATTTTTCTATGTTTGGGCCACCTGGGAAT
CCCATTTTATAGTATTTTGCTACCTTGTCAAATGCTTCTCCACAAGCATC
GTCAAGCGTTCGTCCAAGTATTTCAATGTCATCGAAGTTATTTTGTTTTG
CAAGTATTGTATGTCCTCCACTTAATATTAGAGATAGAAATGGATATTCT
ATCTTTTTAATCATTAAAGGAGCATAAAGATGACCTAAAATGTGGTCAAT
GCAAATTAGAGGCTTTTTAAGGGCAATTGATAAACCTTTAGCAAAATTTA
CCCCAACAATTAAGGAGCCAATAAGACCAGGTTTAGATGTGACTGCTATT
AAATCAA
>k141_80
AAGACCCAAATCAAGTCCAAGCTCAGCAGTAATTAAAGCTCCTGATTTTT
TTGGTGCACAAGTAATAAAAACAACATCTGAAAGACCCAAATCAAGTCCA
AGCTCAGCAGTAATTAAAGCTCCTGATTTTTTTGGTGCACAAGTAATAAA
AACAACATCTGAAAGACCAGCTACTATTCTATTTCTCTTTGCAAAAAAAT
AATTTTGTATCTTCTCATAAGGCAAAGTTTCAGTAAGAACACCTCCACCA
TTTTCTAAAAGGCAAGTAACATATTTTCTATTTTGTTTTGGATAAATATT
GTCAATATCTGTTGCAATAACTGCATATGTTTTTTTTTGCTCATTGATTG
CACCAAGATGCGCTGCAATATCAGCTCCTATTGCAAATCCAGATATTATC
TCCACATGATTCTTAGCAAGATGATAAGACAACTCTTTAACTTTATCGGT
CAACACTCTACTGATTTGTCTTGAACCAACAACAACC
>k141_160
CCCCCCCCCCCCCCCCCCCCCCCCCCCCCCCCCCCCCCCCAGATTGGGTC
TCTAGTGACTGGAGTTCAGACGTGTGCTCTTCCGATCTTTGAAAAAGGAG
TAAATCATATGTGGACAATTAGTGCTCTACAGTTACATAAAAACGCAATC
ATAGTATCAGACGAAGCTGCAACATATGAACTAAAAGTGCGTTGTGTGAA
GTATTCCTACTTGAAAGCCCTCGATCATATTTTCATATTTTGCATTAGTA
TGTCCTGCTTGAAGTGTTATGTTGTTTTCCATGCAAAACATTGCAAGCTC
TAGATCGGAAGAGCGTAGTGTAGGGAAAGAGTGTCCGCTGATGGGTGTAG
ATCTCGGTGGTCGCAGGATCATTAAAAAGGGGGGGGGGG
>k141_8
TAAGTTGTGAAGGATTTTGAATTGTTCATACAACATATAGTTTGTTGTTA
ATATTGATATACATAATTCTGGTGAGAATGTAGGGGTGTTCTACTGGTTG
ACCTCCAATTCATGTGAGGGTTAATAGATCTGCTACTAATAGTCAAAATA
GGCATTGGCTGAGGGGTCGGAAGGTTATGCAGATCGGAAGAGCACACGTC
TGAACTCCAGTCACTAGAGACCCAATCTAGGGGGGGGGGGGGGGGGGGGG
GGGGGGGGGGGGGGGGGGGGGGGGGGGGGGGGGGGGGGGGGGGGGGGGGG
GG
>k141_13
TTCCGATCTCTTTAAAATCTCAAAGAAACATTTAAAATACTTACTCACAC
TCTCAAAACTGGTACTAACTGTCTTATCAAGATCGAAAACATCAAAATTA
CCCATATCGTCTAAAGGCTCAACATTAAAAAAAGAAAAAAAAGATCTATA
AGGGAAAAACGCAATACTATTTAGAACATAAAAAAATTCAAACATATCCT
CTACAACTGCATAAATTTGTAGAGGAATTGAAGCAATATAATTACCAATT
TTTATTTTAATAATCTCTTCTAATTCATCTTGGGTTTTATCTTTTTTCAA
GAATTGTTCATACTCCTCAAGATCGGAAGAGCACACGTCTGAACTCCAGT
CACTAGAGACCCAATCTGGGGGGGGGGGGGGGGGGGGGGGGGGGGGGGGG
GGGGGGGGGGGGGGG
>k141_20
ATTGGGTCTCTAGTGACTGGAGTTCAGACGTGTGCTCTTCCGATCTATGA
CCGCAATAATAATATTGTTCATATAGAAGGAAATGATGAGGGTATTGGCT
TGCCCATTTTTGCTTGGGTTGAATACAATTTATATCATAAAACAGGCAAT
AAGAAACGTATCTGTGATGTTTTACCAGTTCTTGATAAGTATTATAAGTG
GATAGAGAAAAAGTTTTTCAAAGCAAATGGCCTTTATTCAATTGATATGA
ATAAGATTTTTTATAAAAATTCTCCCTTTTTATGGGAGAATTTTAGATCG
GAAGAGCGTCGTGTCAGGGAAAAATGTCCGCTGATGGGTGTAAATCT
>k141_105
TGGGTTTTAAGAGTGTTAAGGATATAAAACTACCTTTAGTTGTTGTTATA
TTTCTTGTATTAATGAATATTATTTAAATTATATCTTAATTTTTGGGTTT
AATATGGGAATAAGAGGGGCTGTTTGTACTACTTTGCTTGCTAGGATTAG
TGAATTTGTCTTTTATTTTTTTATAATCTTTTGAATGTAAAATCTTATTA
AGATCTTAAAGTAAGTGATTCCTTTGTGTCAAAGAGTTTTAAAGTTGCTT
ATTTAAAGATATTGATTCCAGTTTTTTTACATGAAATCTGTTTGGTTTTA
AGCATAACTATTTTGCATGCTTTTTATGTTCGGCTTGGAATTAGTGAATA
TATAGCTTTTACAGTAAGCGTTTAATATTTAGATTTATACTTTGTTGTGA
TGCATGGGATGGGAGTTGTAACTGGG
>k141_135
CCTCCTCATTACTAGGCTCGTTTAACTCATTAATCAAAACTTTAATGCTA
TTAGCACTATGAATTTTCCCTTTAATAAACATCCCATACTTTTTGAATAA
CAATTTCTCTATGTCTTTGAATGTATTTCTATTTTTAATAAACTGACTTT
CTATTATAGAAATCTCTATTTTTTTCTTCTTGAAAATATTAAATTCTTCT
ATTGTGTTCATTAACATAGGAAACGCTTCAACAGACCATCTTTCTAATTG
GACAGGAATTACAATTTTTTCTGTAACATTTAAGGCATTATATAATAAAA
AATTTAAACCAGGAGATGTATCAATTATCACATAAT
>k141_176
CCCCCCCCCCCCCCCCCCCCCCCCCCCCCCCCCCCCCCCCCCCCCCCCCC
CCCCCCTTTTAACGATATTTCGACCACCGAGATCTACACCCATCAGTGGA
CACTCTTTCCCGACACGACGCTCTTCCGATCTGTTCATGACTTTTTAAAT
AAAAAATCATTCTCTCTATTCTATCCTCACTTGGAATTTCGGAGAGCAGT
GGTAAAAATCCTACTATTGTCTTGCACCTAACAATATTTTCGTTAATATC
AAGATCATAATAAAAACCATCTTTTTCATCCCACATCAATGAATTAATTT
TAGATCGGAAGAGCACACGTCTGAACTCCAGTCACTAGAGACCCAATCTG
GGGGGGGGGGGGGGGGGGGGGGGGGG
>k141_146
CCCCCCCCCCCCCCCCCACCCCCCCCCCCCCCAGATTGGGTCTCTAGTGA
CTGGAGTTCAGACGTGTGCTCTTCCGATCTGGATACTATTATTGATAAAA
CTTTTGTAAGTATAGAAGATATTGAGACACCATTTCCTAGTATGAATTTT
GTTGTTAAAAAGGAGATTGAGAATGATTTTAGCACTGTTGATGATGTTAA
AAGATTGGTTGAAAAAACCTTATTAGACGAGCTTTTTGTAAATAGATTTT
ATGAGTTAAAGATCGCTGGAACAAATTATTTTATGTCCTTTGATAAATTT
GAGATCGGAAGAGCGTAGTGTAGGGAAAGAGTGTCCGCTGATGGGTGTAG
ATCTCGGTGGTCGACGTATCATTAAAAAAGG
>k141_166
CCCCCCCCCCCCCCCCCCCCCCCCCCCCCCCCAGATTGGGTCTCTAGTGA
CTGGAGTTCAGACGTGTGCTCTTCCGATCTCTTGAATCGGATAATATTGC
TATTGTTGATAATAAAGGGACTATTTTAAATGATTTTTCTAATTTAGATG
GTATTGATAGGATTGATTTGGCTGAAAAGGAAAGGAAGCTTAAATTAAAA
TATGAATCTATGCTTCGAGATGAAATTGATTCTGCTTTAAGTAAAGTTTT
GTCTGTTGATAGGTTTATGATTGCAAGAGTTAATGTGACGCTTGATACTT
CAGATCGGAAGAGCGTCGTGTAGGGAAAGAGTGTCCGCTGATGGGTGTAG
ATCTCGGTGGTCTCCGTATCATTCAAAAGGG
>k141_61
AATTAAACTCGTTATAAAAATGGTAAGAGTAACTATAAAAGTAAACTTCA
AGTTAACAGAGATAGAGAATTTAAAATTTATACTAAACAACGCATCATTG
CAAAGTTGCAAGCTACTGAGTAGGCAAATAAAGGATATGGGAAGTAAAAT
TTTAAGTATTTGTTAAGCTTAGGTTAAAGTATTCTAGATATATTAACCAA
ATATATCAAAAAACACACTCTCTATTTATATAAATAACCTTAGATTGAAT
ATTTTATATACAATGGAGACCTTTAAAAATTGACTCTACGCATAAGTATT
TGCTAATATTTTTATAACTAATTTTATCTTTTTTTAATATGTTTAGTTAA
CTTTAAAATTACATGAAAGGAAAACATTTAATTAACTACAATCTTAACTT
AAAAATTAAAGAATTAGAGCTGCAAAATGAACGCTTAAGTGAAGAATTAA
CTCTACTTAAAAGTAAAAGCAAAACTAGACATACTAAAAAATTAAACCCA
CCTTTAAGATTTTATCTAAATGACAGGACAATTAGACTAGTAAAACGCTC
TATAGAGAGACTTAAAGAACAAGATCCAATATCTGGATGGTTTGTAAGAT
CGGAAGAGCGTCGTGTAGGGAAAGAGTGTCCGCTGATGGGTGTAGATCTC
GGTGGTCGCAGTATCATTAAAAAAGGGGGGGGGGGGGGGGGGGGGGGGGG
GGGGGGGGGGGGGGGGGGGGGGGGGGG
>k141_170
CCCCCCCCCCCCCCCCCCCCCCCCCCCCCCTTTGTAGGGATACGTCAACC
ACCGAGATCTACACCCATCAGAGGACACTCTTTCCCTACACGACGCTCTT
CCGATCTTTTAAGTTTCTTTAATCTGTCCATTTTGATAGTATATGATCTT
AGTGTTTTGATGGTTAAAAATACCAATTTCAAGTATTCCTGGGAATAATT
TAAAGTATTTTTCAGCCCCTTTAGGGTTTGTGATATTCATTTTTACATCT
AAGATGTAGTTATTATTATCAGTGATTATTGGTCCTGCTTTAGACTTGCA
AAGATCGGAAGAGCACACGTCTGAACTCCAGTCACTAGAGACCCAATCTG
GGGGGGGGGGGGGGGGGGGGGGGGGGGGGGGGGGGGGGGGGGGGGGGG
>k141_91
AGGTAGTGATTCAAATTGTCATAATTTAGCGAGCATAGTGTATAAAATTT
AAAAAGCAAAGCAACTTCATTAGCAGCAATTACTCCCTCTGGCAAATAAC
CAATTTTATGAATATTATTTATCAAATCATCTATACCAGCCAAACCTTCT
AAGATATTTTTACTAACAATTTCACGACCAAATCGTCTATTCCTTCCAAA
AATACTTCTACAAGTAACATCTAAATCCCCAGAACCAGCTAAAAATAAAA
ATGTTTCCGCATCGCAAGAACCAAGCTTAAACGCAATATTTTTCATGTCA
TTTAAAGAAACTGAGAATAAAAAAGACTCCGTATTATTGCCTATCAAATT
TGGATTTTCAATTTTATACTCATCCAAAATTCCAAATGCAATTGCAAATA
TATTTTTCAAAGCCGATGCTATTTGAACCCCAAGGATATCATCACTATAA
AACATAGAAATAGAAGTATTACTAAATAAATTAATAAATTCAAAAGCATT
GGCTCTATTCTTACTGGCAGCAACAAGTCCTGTAATAATTCCAAGTCCAA
CTTCTTCAGCATGACTTGGCCCTGCAATATAGGTAATTTCATCTTTATAG
TCACTTAAAACACTCTCTGCAACATCTACAATCGTACAAGGCCTCCCATT
AATTGTTATAAAACCTTTTGTAAGGATTGCTAACTTAAACTTTTTAGTAG
TGCACATACTTTTCAATTTATGCAAAACATTTAAAGTATAAAGAGAAGGT
GTCACAACAAAAACATAATCGGCTTGATCTACAACATCTTGCAAATCAGA
ACTTGCAATCAAATTATTTGGTAATTTAATATCCTTTAAATACTTGACAT
TTTCATAATCATTATTAATGCCATCTCTAACATCTTCTTCAAAAGACCAT
ATCAAAACATTATCTTTAAAC
>k141_115
CCCCCCCCCCCCCCCCCCCCCCCCCCCCCCCCCCCCCCCCCCCCCCCCCA
GATTGGGTCTCTAGTGACTGGAGTTCAGACGTGTGCTCTTCCGATCTTTC
ATCTATGCTTTCATACCATATAAGCATAGATGAAATTAGGGGAACTACTC
AAGATACTCCTCCAAAGACTTTTGTAATAAAACTTGCTAAGGATAATATT
TCTCTTACCTTTAATTTAACCTCTCCGATTTCAGCCACCAAAAGCATATC
TGTATTCTCAAGCTTTTCTCTAAGGATGTCAAGATTTTCACTAGTAGTAC
CCACACCAATTAAAGAATGCCAATATCTTGTTGAAAGCTTAGATACAATA
GGCTCTATTGTAATATAAGGCAAACAAAAATTCATAAGCCCTTCAACTTT
ACCTATCTTAACTTCAAGAGTTACTAAAATAACCATTTCTGTTGGAGGAA
CTATTTGCGCA
>k141_109
CCCATATTGGGTCTCTAGTGACTGGAGTTCAGACGTGTGCTCTTCCGATC
TGAAACTTTAAATATTCAATTGGATTTGGCTAGTAAATATAAAAAGCCCG
TCATTTTGCATGTAAGAGAGGCTTATGATGATGTTTACAATATTATTAAA
TCTTCCAATTTTATAAGTAGAGGCATATTGCATTGTTATTCAGGTAATTA
TGAGTATGCTAAAAAATTTCTTGATTTTGGATTTAAGATATCTTTTGCAG
GTAATTTAACTTTTAAAAATTCAGAGCTTTTAAGAGGAGTTTTAAAGAAA
TAGATCGGAAGAGCGTAGTGTAGGGAAAAAATGTCCGCTGAGGGGTGTAG
AT
>k141_67
AAAATATTTGCATAAGCAAGACCCATCTGATTTGAGAAAAAAAATCCAAA
TAAATGAAAAACACTAAAAATTATGCTTACAAAAAAAGCCTGAATAAGAC
CTAAAATAGCTTCTCCTTCCAATATCAACGTAAATGCAATCAAATTATCT
AAAGGATAAACAATATTTATCTTATCTACAACGATAATAGACAAAATTAA
AGCAAAGAAAAAATTTAAATAACTCATTCTTATAGTTGCAAAAAAATGTG
AAAACCTTAGAAAAAGAAAAACCCTAACAAACACAGGCAGGATCACAAAA
G
>k141_50
GTAACTATTATTAGGCCTAATTGGCTTGAGGTTGAAAACATAATCCTCCT
ACATCCTTATTCAAATTCTCCAACTCCCTGGGCTACTTCCCCACAATTAT
TCACCGAATTCAACCTTTTATAAATCTATTAGCAAGTCAAAAATATGCCT
CCTAATCAGGTAATAATGGGATTGGCTTTATTTTTAACTCTTTTTACTAT
GTGGCCAACTTTTAACATAATATATAAAGAAGCATATTTACCTCTTCAGG
ATGCAAAAATAGGTTTTAATGAATTTTATGATAGGGGAATTACTCCTCTT
AGAAATTTTAT
>k141_38
CCCCCCCCCCCCCCGATTGGGTCTCTAGTGACTGGAGTTCAGACGTGTGC
TCTTCCGATCTCTTTATCTGCATACATCTCATTTGCCATATTTCTTCCAG
TATCAATATTAACAAAACTACCAATATAATTATTATCAATATTGATATTC
CTATTTGCATACATAGCACCAGCTTCATATCCATACCTAAATGCATTAAC
AATTACATTATCAACTCCACCTAAAAATCCAATTTTACCCGTCTTAGATA
TCCTAGCTGCAATATAACCTACCAAAAACGATCCTTCTTCATTTATAAAA
GAGATCGGAAGAGCGTCGTGTCGGGAAAGAGTGTCCGCTGGTGGGTGTAG
GTCTCGGTGGTG
>k141_45
AAAAGTAAAGTCTTTAGATAATACATTCATACCTTAAATTTGTTTTATAT
TGTTTTATTTTAATAATAGTAAAATTATGTTGTTCTTATTTATGAATTGT
TTGATATATTATTAAGTAGATATTCAGATATTCTTTTTTAATAATAGATA
GTTTTTATCATGAGGGTTTTTTGAAAATAGTTTATAAGATTTTTTTACTT
TTAATTTTCATCTTTTGTTCTTGCAATTTTGATACTGCATCAAGGTTTTT
CCTTCCTTTATAAGAATCAATAAAATTGGAAATTGCCGGTTATGAATATT
TAGGTGGTAATAAATTTAAAACCCGAGTTCATTCTAAAGAGTATTTTGAT
TCTGTTAAGGATATTAATGGTTACTTTTATTACTTTATATTGGATAAAGA
TATGAAAAATATTGAGATGCAGATAATTTTGTATTCAAAAGTTGCGTGTT
TATTGGATTATAAATTTGGTTTTATTTTTGACTTTGGATTTAAG
>k141_33
ATTTTCTACTACATAACTTTCTTCTAAAATTCCATTTTCCAAAGCCGTTG
CTATCTTTAAATAATCATAAGCCTGACTTCTTGCCAATTTATAATCCTTA
ATAAAATCTTCAAATATTCTATATCCATCTAACTTATAATACTCATTATC
TTTTATTTCTTTTAAAATTTTAATGGCCTCCATTTTATAATAAATTTCTT
GTTGAAAATTAGATTTAAACTTTTGTTTTAGCTTATTGTAATAACCCCTA
ATCTCATCCAATGTTTCTAAATTTCTTTTATTTATTATAATATCCATTTA
TACCGCCTTTCTTACTACAATAAGAAATAATGTCCAGTTAACTGGACATT
GCAATCCTTTTTAAAAAATTATTTAATATACTTTCATACTCTAATATATA
ATCTTTACCCAAATTGAATATATCATTTTTTGCTATTTTTTTATTTAAAT
CTTCTCGTTCCGATACTAATCCCAAAAAATTCTTATCTTCTTTAAGAAAA
TTAAACAGTTCTTTATGGGTATTATTTTTTTTAAATCTTGTTATAATTAT
AAAAACAGGGATTTCTATCGCTAGGTCATCGATAGAAAAACTTAAAAGTT
CCAAGCTCTCAACCGCCCATTTTTCTGCAGTCATAGGTACTATTATATAG
TTGCTAACTACAAGAGCATTGGTTAAAGTATA
>k141_128
TTCAAAATCTATCTAGGCTTAGAAACTCAATGCTAGAGTTTGTAAAATTT
TTAAAAAGTCATGGCATTATAAGTAAGGATTTTAAGAATATCTCGTTAAA
GAGACAAGTTACCTTTGAAAAATTTAGTGATAACGGTTTAGTGTCTGATT
TAAAATCTTTAATAAAAAGGGTGAATAGTTTATTTGATTTTAAAAGTCTG
AAAGTTTTACGTGCGAGTTTGTCTTTTGATTCTGAGATTAGTGACAAAAT
AAACATGTTAAAAAGTTTTGAAAAAGTTTTGTATGATCTTAAAATTTTGT
T
>k141_3
CTTTTTCCCTACACGACGCTCTTCCGATCTATACAATTTTAATTACTTTT
AATTACAATTCCAAAAAATAAGACAATGAAATAAACCAAAAGAATATACA
AAAATGATTAAAAATAAAGAAATCATAATAAATCTTAAAAATTTAGAATA
TAACTTAACCGCAATTAAAAATCATATTCAAAAAAAGAATTAGTAGCCAC
ACTAAAAGCTGATGCATATGGACATGGGCTTATTCAGACATTTAAATTTT
CAAAAGAAAAAGGAATAAATTATTTTGGCATTTTCTGGATAGATGAAGCT
TAGATCGGAAGAGCACACGTCTGAACTCCAG
>k141_9
TCTTCCGATCTAATCTGATGAGCTTGCTCTAAACTCAAAATATCTCCATT
ACCAATAATCAATGCAGAAGGATTGATTTGATCCCTCAGATTAACAAGTT
TATCAAATACAGAAACATCTATAGGACCTTCACTTTGATTAATAGCAAGC
CTGGGATGCACGGTCAACATATCAATACCTAACTTAAGTAAAAATCACAA
CCAATCTTCAACCTCAGAATAAAAAAACCATGTCTTGTTTTAACACTAAT
GGAAAGGATGCTCCTGATATTTATTTTACCGAATTTATTTCTGTAAAAGG
G
>k141_182
CCCCCCCCCCACCCCCCCCTCTTTTAGTGATACGAAAACCACAGAGATCT
ACACCCAGCAGCGGACACTCTTTCCCTACACGACGCTCTTCCGATCTCCT
GTTTAAAAGAAATGTAGATGAAGAACAAAGTCATATAAGCACACTTAAGA
GTGTAAATAGAGATTTAGAGCGAGAGCTCTCTAAACTTATATCTAACATA
AATAATAATGGTATTTTTTCCAGTGGCACACCAGATGCGTCACTTGAAGT
TATTAAGGATGACTTAACCTATTTAAAGGAAGCATTAGCCTTAGTAAAGG
CAGATCGGAAGAGCACACGTCTGAACTCCAGTCACTAGAGACCCAATCTG
GGGGGGGGGG
>k141_56
TTTCTGAGCTAATAAAGTTGCAAATATCAAACAAGTTGTACTTTTGCCAA
CACCACCCTTAATGCTTGCAATTGTTATTATTTTTGTCTTTTTTTTATCC
ACTTCGTTATAAGTCCCCCATCTGGTAATTTTTTATTGTAAAATTCATAT
ACTTGCTCCTCTAAGTTCACAAGTTTTTCAATTAAAGATTTGTAATATTT
CGTATCAATTTTTTCTTTCCTAAGCAAGTAAGAAATTCCTTTAATATAGC
AAAAAACACTGCCTTTCTTAAATCTAAATTCTATGTAGTAAATTTTTGAA
AATGTGGCTACTTTTATTACTCCATTCTCCTC
>k141_68
TACGCCACTGGTGGTTTTGTATCACGTCCACCAATTATTGCAGCAAGTCT
ACTTACGGTAAAAAGTATCACCCACGAAATAGACCTTGATCCTGGTCTTG
CAACAAAAATCCAATAAAACTTTGCAAACAAAATACATACCAACTCTAAC
GAAAGCACAAAATATTTTAAGAATAAAAAGGCCTTATATACAGGCTCACC
AATAAGAAAAGAACCATCAAGTCCAAATCAAAATATAATAAAACATTCAA
CGCAAGATACACAAAAACCCCTAATTAGCATCCTTGTAGACTCTATTGGA
G
>k141_14
CTTCTATTGTAAGTATTCCTGCAAATCCTCCATACTCGTCGATAACGATG
GCCATTATTTTTTGTTTTTGTCTCATGATATCTAGTATATCTTTTATCCT
TTTTTTTTGTTGTACAAAAACGGCAGGTTTTACAAATTTAATAATGTTTT
GTTCAAGTTTTTTTTTACTTATTTCAATTAGGTCTTTAGTTATTAAAATT
CCTATTATTTGTTCTCTATTTTGGCCTTTATATACAGGAATTCTGGAATA
TCCTTCTTTTTTAATTAGTTTGATCTTATCTTTTAATTGTGATGTGCTTG
AGAGTGAGAATACTTCTGTTCGGTGTGTCATAATCTCAGAAGCCCTAACT
TCTCCTATGTTTAGCATTTTTTGC
>k141_51
AGTTCAGACGTGTGCTCTTCCGATCTTAACATTATCACCAGATAATGTTA
TCATTTCTGCAATAATGAGGAGTAGCGGATTTTATATTGTTAAAGTTAGT
GATGGAAAGGAAGATGTTGCTCTTCTTTTTCAGAATCATGATATTTCAAG
TGTTCCTGTTGTTGATAATGAAGGGCGAATGATAGGAGTTATCATTATTG
ATGATATTCTTGAAGTTATTCAGAATTTAAATACTGAAGATTTCCAGATA
ATGGCAGCAGTTACTCCTTTAGGTAAGTCTTATCTTGATACTTCTATTTT
TAGATCGGAAGAGCGTCGTGTAGGGAA
>k141_62
ACACTCTTTCCCTACACGACGCTCTTCCGATCTAGTTACACCTGATGAAC
CATAAAGTGAATATAAACATCTAAGCACCATGTATTCGATCCTGTCTCTG
TTCTCATCAATTATGCTGTCATAAATAATCGTGTCTCTTACACGATTGTA
GAGCAACTCAGGGTCTTGCCTTAAGAGGCTTATTATAGAGCTTAAGAGAT
ATAACTGGCAGTTTGCAGTGAGTGAATTTGATGATTTAAGAGTAGTTGAA
CTTTTCTTAAAGCATAATCTTTTTATAAACTATGTAGCACGCTCAACGGG
TAGATCGGAAGAGCACACGTCTGAACTCCAGTCA
>k141_177
CCCCCCCCCCCCCCCCCCCCCCCCCCCCCCCCCCCCCCCCCCCCCCCCCC
CCCCCCCCGATTGGGTCTCTAGTGACTGGAGTTCAGACGTGTGCTCTTCC
GATCTCTCAATCAAGGGGGGTGTCGGGAAAAGTACAACCGCTTTGTTTTT
TAGTAATATTCTTGCAAGTAAAAAATACAAAACACTATTAATTGATCTAG
ACCCACAAGCTAGTGGTACGAGTTTTTACATTAATCTTATAAAGAGTCAA
AATGTAGATATAAAGAAAGTTAATAGATCGGAAGAGCGTCGTGTAGGGAA
AGGGTGTCCGCTGATGGGTGTAGATCTCGGTGGTCGCAGTATAATTCAAA
GGGGGGGGGGGGGGGGGGGGGGGGGGGGGGGGGGGGGGGGGGGGGGGGGG
GGGGGG
>k141_167
CCCCCCCCCCCCCCCCCCCCCCCCCCCCCTTCAATGACACTACAACCACC
GAGATCTACACCCATCAGCGGACACTCTTTCCCTACACGACGCTCTTCCG
ATCTAAACAAACTATACATCATTTGATTCTGAGCAAGATTCTTCATCTCA
GAATCAATATCAACATTATTACCATTATTATTGAGAGTAGAGAGATAATC
AAGCATTCTGCGAGGTTTAACATCTAAATATCCTAATTCTTTAAAACCAT
CCAAATGCTTACCATTACCCCTTATTAAAGATAAATTGCTTGCTCCTTCA
TAGATCGGAAGAGCACACGTCTGAACTCCAGTCACTAGAGACCCAATCTG
GGGGGGGGGGGGGGGGGGGGGGGGGGGGGGGGGGGGGGGGGGGGGGGG
>k141_147
CCCCCCCCCCCCCCCCCCCCCCCCCCCCCCCCCCCAGATTGGGTCTCTAG
TGACTGGAGTTCAGACGTGTGCTCTTCCGATCTCGAATTTTAAGAGAAAT
AGATGGTCAGGAGTTATCAAAAGCTTTAAAATCAGTTGATGCACCTGTTC
AAGATAAGATTTTTAAAAATATGTCTAAGAGGGCTGCTGGAATGCTTAAG
GAAGATATGGAATTTTTGGGTCCCACTAGACGTAAGGATGTTGAGGAAGC
TCAGCAAAAAATTGTTTCTCTTATTAGGAAATTAGAAGAACAGGGTGAAA
TAGATCGGAAGAGCGTCGTGTAGGGAAAGAGTGTCCACTGATGGGTGTAG
ATCTCGGTGGTAGAAGTATCATTCAAAAAGGGGG
>k141_136
TGAGAAATTTAATTATATCAAGTTGTTTGTGGTTAAGGCCAGTTCTAGAG
TATTAATTGTTAATATAGACGATAGTTTACAAGATTATTATTATAAACTT
GCGGATAAATTTAGAAGACATGATTATTCGAAGATAAATAATATTGCTTG
TGAAGTATATCCTAAGAGTAAAGAGGGTAAAAATATTAAGGTACAAATAG
AATATGCTCTTAATAAGGCTATAAGATTTTTAATTTTTGTAGGTCAAGAT
GAATATAGAGAAAATAAGTTGAAAGTGAGAGACTTGACTAAAAAGGAAGA
ATTGTTGTTGTCTTTTGATGAAGCTATAAAATTTATTAAGGGTAATGACA
AATTTTTATGCACACCTTTTTAACTTAAAGCTATTTA
>k141_39
TAGGGGAAATTTATTTTTTATCATAGGTGGAGAGGCTATCAACTGTGTAA
TTGATAAGAGTGATGATTTTATTAGTTATGTAATGACTGAGGTTTCAAGA
TTGGAGAGAGAAGTTAGTCGTATTGCCCAGTCTTTAAAATCAAATAGTGA
TATTGATATTAAAAATATTGATTTAGACGAGCTTAGTGATATTATCAGGG
ATTTTTTGAAAAATAATTTTGTATATGAAGAGTTGTGTGATGTAGATTTT
AAGTTCGAATTTTTAGAATTTGTAAAATCAAGTCAACTTGAGATTGATAG
TGAC
>k141_171
CCCCCCCCCCCCCCCCCCCCCCCCCCCCCCCTTTTTTACTGATATGGCGA
CCACTGAGATCTACACCCATCGGCGGACATTCTTCCCCTACACGACGCTC
TTCCGATCTGGACATAAAATAGGACAAGTACCAGGCCTTCCACAAAAATT
TAAAGCAGATGAAAATTTATTAAACAAATTTGTTAATATTACTGAAAACA
AACTTAAAAATATTAATGTTCATATTGGTCTAATACTTACAGGTGATCAA
TTTATTGGAGATAAAAAACAATTAAAAGAAATTAAAAATAACTTTGCAGA
TAGATCGGAAGAGCACACGTCTGAACTCCAGTCACTAGAGACCCAATCTG
GGGGGGGGGGGGGGGGGGGGGGGGGGGGGGGGGGGGGGGGGGGGGGGG
>k141_4
CTTTTACAATTTGCTTTCCCTTAGATAATATTAAGGCGCTTTCTAGTACA
TTTTTGAGTTCTCTAATATTTCCTGGCCAATCATATGCATAAACCAAATA
ATTAAAATTACACTACCAATAGGTATAAGCTTAAAAGAAGCAGAAAAAGA
AATCATTAAGAAAACACTTTTACATTCTAAGAACAATAAAAGCAAATGTG
CCAAAATACTTAAAATAGGAAGAAAAACTTTGCACAATAAAATAACAGAG
TATGATATAGATTCAATAAAGCACAATTAATTAATAATTAGTACAAAAAA
G
>k141_10
TAGCATGCTTAAGATACCCTTTAGGCCAAAATTTTCTAATACATCATATT
TTGAAATAGACTCACTAAGAGTTAATCTGTATGGAGGAAATAAGTCAAGT
GATTTTGAACGGTTTAGAAGTGTTTATTCTGCACTTATTTACGTTAATGA
AGCAACTACACTTCATAAGTAAACATTAATAGAATGTTTAAAAAGACTTA
GAGTGGGTATGCAAACTATTATCTTTGATACCAATCCCGATAGTCCAGAG
CATTTCTTTAAAACTGATTACATTGATAATACAAAAATTTACTCTACATA
TAACTTTACAACATATGATAATG
>k141_101
GTTTTAATATTCCTTTAGTGCCCTTTATTGGGTTTAAGAAATATGATTAT
CTTTTAAATAAAGGGGGCATCAAAAAAGACATAAAGCAAAGTTTAGATTA
TCCTGTTATTGTTAAACCAGCTATGCTAGGTTCTTCAATTGGAATAAGTA
TTGCATATAATGATACTCAGATTGAAAAATGTATTGAAGAGGCTTTTGTG
TATGATTTAACAGTTGTTATAGAGAAGTTTATGAAGGCAAAGGAGATTGA
ATGTGCTGTTATTGGAAATGAGCAGATTAAAATATTTACTCCTGGTGAAA
TTATTATACGGGATTTTGTATTTTATGATTATGATGCTAAATATTCCACT
GCTCCTGGGAACTCAGTTGTCTTTAATATTCCTGCTCATCTTGATACCAA
ACATTTGTTAGACATTAAAGAATATGCATTTTTTACTTATAAATGTTTGG
AGCTTAGGGGTATGGCAAGGATTGATTTTTTGATAGAAAAAGATACTGAC
TTAGTTTATGTTAATGAA
>k141_92
CCCCCCCCCAGATTGGGTCTCTAGTGACTGGAGTTCAGACGTGTGCTCTT
CCGATCTAAGTTAAAGGACATGTTTGGGAGGCATATAAGCCAATGAAAGA
TGGACCCGCATATTTAGATGTTGAGAAAAAGATTCTTCCAGAAAAAGATG
TTATTTGTTATCTTGCACTTTTTAGTATTAGCCTGATGATAGAAAATATT
ATTGGACTTACAATTAGTCTTCCCGATAAAACAGTTTATTGGAATATTCC
TGCTCTTGAAGTTATGGGAATAGAGAGTTTATCACTTAAAAAAAATCAAA
CCACAATTATATGTAATAAGGGCAAGAGGGGCTGGGAGATCAAGATGGAG
TCTGAGAAACTTTATTACTTTACAATAAATATATTGAATAAAAAGGAAAA
GACTCTGCCTATACCTTCAGGTAGATGTTCAGATCGGAAGAGCGTAGTGT
AGGGAAAAAGTGTCCGCTGATGGGTGTAGATCTCGGTGG
>k141_34
TGTGCTCTTCCGATCTGAAGTGTTGCTATTCAGAAGATGGTTACTTATAG
ATTAGAGCCTCAGGAGAGCGAACGGTATTATAATGAATATTTAAAGGTTG
CTGAAGTTATTGAAGGTATTGAAAATATAAAAACAACATAAATATTTGTA
AACCAGTTTACAAATATTTATGTTGAAGGAATGAAGATGAAGATGAAGAT
GGATATACTTAATACTATTAAAAGCAGGGTGGGCGATGTCACTCAAATTG
AGGATATTTCCGATAAAGAAAAGGCTCGATCAAGATATAGACAACTTAAA
GAGGAAATTAAGGCCCGGACTTTAGAGGAAGTTGTTAATAAACTGGAATT
AGCCAAGGCTCTTTATGAGATAAAGAAGAATAAATTATACAGATTTGATA
GATCGGAAGAGCACACGTCTGAACTCCAGTCACTAGAGACCCAAT
>k141_141
ATATTTTACAACATAATATTTGAAATAAATAAAGATTTACTAAAAAACTG
CCTTAAGAGACTTAAATTTGTCGTAATAGGAACTATTGCTGATAACATGC
CAATTATTAATGAAAATCGAATAATTGTAAGAGAAGGACTTAAAGAAATC
GCACTAAGAGAAAACATATACATTAATTATCTATTACAAGAGGTAAATAT
ACTAACAAAACCAATGATCACTGCAACAGATATTGCGTTTAAAATTGCTC
CAATATTAAATTCAACAGGAAGACTTGAAAAAGCAGATATTACAATTCAA
TTTTTATTAACCGAAGATATTAATCAAATAGAAAATAAGTTTAAAGAAAT
TAAAAACATAAATATTTTAAGAAAACGCAAAGAAGATATATCTTGGAATA
CACATAATTGTTCTGAGATCTTGAATGTATACGTTTTCCATCATAAAAAT
AAATTCTCTAAAACCATGTCCATAAGGTTCAAACAAGTTTATTATTTTTA
AAAGTTCTTTTTTATTAAAGTCTTTAGGTATAATCGCATCTATGAGTATT
GAATCTTCATATAATTCTTTGTATTCTATCTTTTCA
>k141_63
TCTAAACTTCAAAATCCATTAAATCTCTAAATCTGGCTCCTCAAGAAGAC
ACTCTACACTACTATCAAAAAGGCTTAAAATTTGATCTATAAATATAGAA
CTACTAAAGAAACTAGCTACAAATATACTCCTCTTGTTCATCTTAAGTAT
CCCATATCTTAAAGCGAAGTCATGACTCTTTTTGCAACTGCTTAACAACA
CATCTAAACATTTGTATGCAGGGCCCTCCCACCTAAAAAGTGCATCAATA
TCAAACTTATTAAGTACAGCACATGAATTTAGAATATAACAATTACTTAT
C
>k141_21
GAAAGAAAATAAGTAAAGCCCTTGAAAATGAAAATTTCTTAGTTATTGAA
GCACCAACAGGAACGGGAAAAAGTTTTGCATACTTAATTGCTCCTATTGA
CTTCATTCAAAAAACACAAGAAAAAATAATAATCTCTACAGCATCTATTA
ACCTTCAGGAACAATTAATAAAAAAAGATATCGAATCTCTAGAAAAAATC
ATTCCTTTTAAAATGAAGTTTGGAATAATTAAAGGAATGACAAACTACCT
ATGCCTTCGCAGGCTTAAAGAATTTGAAAGGAACCTTTTAACATATACAT
TTAATAAAAAAAATTTACAAACACTAATCTACTGGTCACAAAACACACAA
ACAGGTGATAAAGACGAACTTAACTTTATTGATGAGAAAATCTGGGAAGA
AGTATCGGCAAACCCTGAGACATGTTCAGGTATTACCTGTCCTGATGACA
ATAAATGTTTTTTTAAAAAGGCAAGAAAACAAATATTAGAATGTGATAGA
TCGGAAGAGCGTCGTGTAGGGAAAGAGTGTCCGCTGATGGGTGTAGATCT
CGGTGGTAGACGTAGAGGTAAAAGGAGGGGGGGGGGGGGGGGGGGGGGGG
GGGGGGGGGGGGGGGGGGGGGGGGGGGGGGGGGGGGGGGGGGGTG
>k141_86
ACTTAAAGTCTTACCTACCGCACTAGCAGCAACTCCTTTAGCAGACTCAG
CTTCAGTCTTATTCGCAGCAGTATCTTTTACAATAAATTTACCATCCTTA
GCCATTGCCCGCAGTGCAATAGCTGCAGCAATAATTGCATCTTTCTTTGC
AGAATCTCCAAGTTGATCCTCATTATCAGTAGAAGTACCCTTAGCTAAAG
CCAAAGCAGCTGCATCAGTAGCATCCTTAACTTTACCATCTTTCTTAGCA
TCAGCATTAGCAACAGCAATAGCTTGCAAGATGTCAGCACCAGTTACCGC
CCCTATTGATGCACTAGCAGCCGCTACATGTTTCTCTTCAGCTCCCTTAT
CAGCCTCATTTTTAGCCCCAAATAACTTACCAATATTCTTTTTATCATCA
TCAACAGGGGTAGTTTTATCTGCTTGTCCATTACCATCTTTTAAAACTAT
TTCAACAATAGTTTTAATCCCTTCAACAAGGTTCTTCATATTCTTTGAAT
CAGGAGTAGCCCCGGCAGCAGCATCAGATTTGACAACCTCACTAATAGCA
TTACCAGTAGCCCCACCAGAAGCAGTCTTAGCTCCTTTAGCAATT
>k141_137
AAATTTAACTCAAGATACAAAAAAACCCATAATTAGCATACTTGTAGGCT
CTCTTGGAGCAGAAATGCGAAATAAATTAACACTCAATATCAAAAACAAA
AGTGATGCGTATTTTATCCATCAATGTGGAAGAAATTTAGATGCGACTAG
AGAAAATAATTATTTAAGAAAGCAATTTTTTAATGCAGAAGAAATGACAA
GCATAATAAAATTTTCAAATATAATAATAAGCAGAGCAGGATCATGGGCT
ATTAAAGAATTTGCCAATGCTGGTGCATGCGTAATATTTATTCCATTTGG
A
>k141_129
GCAAAGATAATTTTGCAAGAATTGAAATAAATAAAATATTAAATTCAAAT
GCATCAGAATCAATTAAACTTAAAGCTAAAAATCTTGCAAGTTTTATCTA
AAGGCCTAATTTTATCACATTCGACGATTATTTAGTTCTAAAAAAAAATC
AAAAAAAATCCATTAATTTACTCAAATGTATATGTCAAATGGGAAGGAAT
TGCAAACAATATTGAAAAAAAAGACAACATAACTTACTTTGACTTTTACG
TAGGATATAATAAAAATGCTCTTGAAGGCATTATAACAACAAAAACAACC
TTTGATATTGATATCAATTTTAAAGATTACGTTGAAATACTAGTACAAAT
AGAATATGCTCTTAATAATGCTATAAGATTTTTAATTTTTGTAGGTCAAG
ATGAATATAGAGAAAATAAGTTGAAAGTGAGAGACTTGACTAAAA
>k141_178
CCCCCCCCCCCCCCCCCCCCCCCCCCCCCCCCCCCCCCCCCCCCCCCCCC
CCCCCCCCCCCCCCCCCCCCCCCCCCCCCCCCCCCCCAGATTGGGTCTCT
AGTGACTGGAGTTCAGACGTGTGCTCTTCCGATCTAAAAAAGGTGATAGA
ACCATATATCATACGAAAATTGTACTGGATTTTTACACATTTGGGATGAG
TAAAGAAAAACCCGACAGTTGTGGTATTGTTATAAATTTTGATGGGTCTT
TTCTGGGTTTGATAGTGTTTTTGATTTATTTAGGAGATCGGAAGAGCGTC
GTGTAGGGAAAGAGTGTCCGCTGGTGGGTGTAGATCTCGGTGGTCGCCGT
GTCATTAAAAAAGGGGGGGGGGGGGGGGGGGGGGGGGGGGGGGGGGGGGG
GGGGGGGGGGGGGGGGGGGGGGGGGGGGGGGGGGGG
>k141_11
TCTGGAATTTTATCATCAAATGCTTCCTCAAGTAAATATAAAAGTTCATA
AATATCAATACTGTCTGCACCGAGATCCTCGACAAACCTAGATTCCATAG
TAAGTTCATCATCTTTTTTATCAAGCTGCTTGGCTATGGTAGAATTAACT
TTTTTAAAAATCTAATTTTGCTCCCGAACTACACATTCCTCGTTCAAACT
ACAATCATAATTATAAATATTGACTATTTCTATAATAACCACACTTCACA
CATACTCTGTGTCTTAATGCAAGATTACCACAATTTGAACACTCTTGAAA
TTGAGGTATTTTTTTCTTCATATTTATACTACGCCTCGTCCTACTCCTAG
>k141_5
ACACCGGAACTCTCCACCCACCAGCGAAAACTCTTTCCCTACACGACGCT
CTTCCGATCTGTAGTAGAGGTTGTTGATAAAATCAAGGTATATAGGAGAG
AGATTGCTTTGTTAGACAGAATTACACAAGAGAATAAGGGAGTTGAGCTA
TGAATTTAGCTAGTATAGTTGGATGGGGTGTTGGATTTGGTGCTATTTTA
ATTTCTATGGCATTTACTCCTACAGGATTAGGGGTTTTTTGGGATTTGAG
TTCTGTATTTATTACAGTTGTTGGTTCTTTTTCTGCACTTGTGGCTTCCT
CAGATCGGAAGAGCACACGTCTGAACTCCAGTCACTAGAGACCCAATCTG
GGGGGG
>k141_93
CAGATTGGGTCTCTAGTGACTGGAGTTCAGACGTGTGCTCTTCCGATCTT
AACAACACCACCCCTCATTATTGCATTAACTCCATTTGCAACCGATGCCT
TCTTATTAGACTCAATCTCAACTCCAATAAGAGTCATATTATCAACATCG
CGAATATCAAATCCGCAATTTGTGGATCTGAAAATAACATTCTCAAGAAG
TATCTTTTTAACTTTCATTGTCTCTAAAGCCACTCCTTCATTACAAAGAA
ATGTAATATTCTTAAGGTAAATAAAACTTGCATCATTTAAGTAAATAGAC
GAGATCGGAAGAGCGTAGTGTAGGGAAAGAGTGTCAGCTGATGGGTGTAG
>k141_15
AGTAAATTCTTGTAATAATGATACTTAACGGGTATACGTTTAGGCAGCTT
ATCAAGACTAGTTACAGATTTGTGACTTACAGGTGGCTGTTTTGTTTCAC
CTTTAGTTACTCTTTTAGTATTTGCGTCACTACTAGCTTGCTTCCCATTA
GCTTCTTGAATATGCTCCAATGAACTAGCATCAGTGTCAACTTCACTCTC
TATTGATAGGTATGCGACAAGAGCATATCTTTTATTATATGTTATGCATG
AACCTACAAGTTGCGATAAAGTATTTTGATTCTTGGCAACTAGAGAAGAA
AATTCTTCGCTGTAAATAGGAGTATCAAATGATTCGCTATACCCACTGCT
TGGACGTTAAAATGTTGTTGTAATAACATTAATTGTATTATTTCCTACAA
CTTTAAATGTTGGACATTGCACAAAATCAATATCTAAATTATTACTCTTT
AAAGAATATATTAATAATCTAATTTAACCTTTTGGTTAGCTAAAACATAG
TTGTTCGCAAGCGAACTTTTTGATTTTTGTTACTT
>k141_172
CCCCCCCCCCCCCCCCCCCCCCCCCCCCCCCCCCCCTTTTTACTGACCCT
TCTACCACTTAGATCTACACCCACCGGTAGACACTCTTTCCCTACACGAC
GCTCTTCCGATCTATTGTATCAACAAGGGCAAGAGATTCTAAGGTTCCTG
TGGAATACAAAGCTAGTTCTTCACATATAGTGCCTTTGGACATGCCAATT
GTTGTTTTGATTGATAAACATTCAGCATCAGCGTCGGAGGTTTTAGTTGG
AGCTTTAAAAGATAATAAAAGAGTTTATGTTATAGGTGAGAAATCTTATG
GAGATCGGAAGAGCACACGTCTGAACTCCAGTCACTAGAGACCCAATCTG
GGGGGGGGGGGGGGGGGGGGGGGGGGGG
>k141_81
CAATTTTGTTTGAAAGTATGTTTGCTTTTTTACCGTTTTTAAGTACTCTA
AAAATTAAAAAAAATATTAGAGTGCATAATGATTGTGATGGTAATTTGGA
TGCAGCTAAGACTTCTGATAAGGGAGATAATATTATTAATGATGAAGAAT
ATCAGGCTTTATGGTCTTTTAAAGCCTTTTTAAGAAAACCTAATAAACCT
TTAGATGTTAATTTAGATAAAACCATTTTTTGTCAATCAGGGGTAAGCGA
TGACAACTTATCGGAAGAGGAATCGTTTCAAGATTCTCAGTGTGATCTAA
ATATCACAGATGATTCTAAGTATAAAACATTAGCAGAATTTGAGGATAAT
AAGTTAGTGTCTAGTGGAAAAATTAAGGTTGGTGATATAAGGCATAAGGG
CATAATAAGTAATCTTGTTAAGATTGATTATGAAAACTTACTAGTAGGTG
AGAGTAGTGATAATTATTTAATAAATATTTCTGTTTTTGATCAAAGAGAA
CCTAAAAGTGAAACTGAAGCTGTTGAATATGATCGAGAAATTCAAAAACA
ATCGATGATTTTACAGGAAACTTTTAAAGAATTTAATATTAATGCTAAGC
TTATTGATGTTATTAAAGGACCCGTTGTTACAATGTATGCTGTTCGTCCT
GATAAAGGTATTAAGCTTTCAAGAATAACTTCTATATCT
>k141_35
GATTTTTGCACCACATCAAAAACAGATATATGGATGTTGATATGCAAATT
TCAAAAATGTTATAAGTATTGTGAATATATTTAGCAATGAAGATTTAAAC
ATATACTTAAAATCCGTAATAGAACACAGACTGATAACTCACGAAGAAGA
AATTGAACTTGCAAAACAAATTAAACTAGGAGACCTAAAAGCCAAAAACA
AAATGATAAATGCCAATTTACGTCTTGTCTTAAAAATAATTAAAAGATAT
GCTGGCAAAGGATTAAAAGTTGAAGACTTAATACAAGAAGGAAATCTAGG
TTTAATTAGAGCAGCTGAAAAAGATCGGAAGAGCGTCGTGTCGGGAAAGA
GTGTCCGCTGATGGGTGTAGATCTCGGTGGTCGTAGGGTCA
>k141_168
CCCCCCCCCCCCCCCCCCCCCCCCCCCCCCTTTTGAACGACACGCCGACC
ACCGAGATCTACACCCATCAGCGGACACTCTTCCCCTACACGACGCTCTT
CCGATCTCATGAATCCTACTTAAAAGTTCCATACGTCTTAAATCACAATC
AAGTCTCTCAAGATTTTCTAAAAATTCTCGTCTTGCATAATAAGCTTGAA
CGAGTCTCTCTATAATTCTAGCACCGTAGTAAGTTACAATATGTGAAATG
ATCCCGAAGCCAGGTAAAATTAAAATGTATACTTCGGGGTGACCAAAGAA
TCAGAATAAGTGTTGATATAAGATAGGGTCTCCTCCTCCGGCAGGGTCAA
AGAAAGTGGTATTTAGGTTTCGGTCTGTTAATAATATTGTAATTCCTGCT
GCAAGCACTGGTAGAGATAGTAGGAGTAGTACGGCTGTAATTAGGACTGA
CCAAACGAATAGGGGAGTCTGATATTGGGAAAGAGCGGGTGGTTTTATGT
TAATAATAGTTGTGATAAAATTAATAGCGCCTAAAATTGAGATCGGAAGA
GCACACGTC
>k141_40
GGAATTTGTACTCTTTTATTATATTTAGCAATTTTTGACTTAAGATCATA
AAAAATAGGATCTTTATTTGAAAAATTATTTATCACAAGATAAGAATAGG
CACAATCAAACTGTAAAAAGAATAAGACAAATCCTAATAAAATAGCAAAT
TTAGTCAAAGATAAACTCCAATTAATATATGGGGTTAATATAATAAAAAT
TTAAAAAAAAGGAAATAATAAATAAACTTGTAAATAAATAAAAACTATAT
TAAACTAATCTTAATTATGAAATTAAATGAATATCAAATAAAGGCTAAAC
AAACTGCTAAATATAAAAATAAAAAGGAAGAACTAATCTTAACAACCCTT
GGGCTTGCTGGAGAGACAGGTGAAGTTGTAGAGAAAATAAAAAAACTAGG
TCGTGATAAAGAATATATCCTTGATGATGAATATCTATTGGCAATTAAGA
AAGAACTTGGTGATGTGTTATGGTACATT
>k141_122
TTGTCTTGTAGGTATTCTACTCTAATTTTGTTAGTTTTTTCTGGAAAGCT
TATTATTTGATCTATTTTTATTGTTGAAATTTTTTCTATGTCGTGTGATA
TTATGGTAATGGCGATTATTAGAAAAAGAATGATAGATTCAATCTTTTCA
AATTTTGTAAATTCTTGTCTTATTGTCTCAGTTTTATATTTTAAATGTTC
TACGATGTTGGTAAGTATTGCAGAGAAAAGTGAAATTGATATGAAATAGC
TTAGTGCAACTGGTTTTGCCGTCATTAAGGTTGTTTGTATTGACGTTATT
AGTATGAGATTTGTTATCCAAATAAGCATTATTACTATCTTTTTTAGAAT
TTTTGTCTTGTTAGGAATGCTTAATATTAGTATATTTTTTAAAATTATGA
TTAAAATAAATTCTATTTTGATATATAACATTATGATAAGTTCAATTATA
GAGATTGATATTGCTAAATATTTAAGTTCTTTAAGGCTTAAATGTATTTT
AAAGTTATATGTGAAATAAGATATAAGATTGAAGTTAAATAATGTTAGAA
AAAAATTTACTAGATATATTGGATTTATAATCTTATAGTCTATGAAATTT
TCATATGCTGTTAACATTTTGTTTGTGATTAGAGTAGAGATATATGTACT
TAGGAATAATATGAAAAATAGTTTTATGATTTTATGGTAATTTTCTTTCG
TTTTTCTAAGTATGATACTAGTTTTTTTAAATTTTGTAATGAACACTAAT
ATAATGAAATTGCAAATAGCATATATTATTATAATAAGTGTATTTTCATT
GATTATCCACTTTTTAAATGTCATATTTATAATGATATAGTGTAGTTCAT
TTTCACTTTGATTATTTTTTTTAGTTTTGACTGTCTCTTCAATT
>k141_57
GTATTTTTATACATATTATTAACATGATCTTCTAATCTTTTTAGACGATA
CATTTTATAAATATCCTCTTTAGTCTTATCTTTTTGAAAAAATTTTAAGA
TATATACCCATATTTTCACCCAAAATGACTCTTCCATGAATTTTTCAGAC
AAAAAATCATCAATTTGCATAGCAACATCTGAATATAAATAATTAGAATT
GTTTTCAGACAACACTGAAGAATTTAGGCTTAGATTCTTTTTAATCTCTC
TTATCAATTTAGCCCTTGAATCCTTTGAAAGCTTATCAATAGAATCATAT
ATACTAACATTACTCTTGTTCATAAAACCCCATTTATAAATATTTAAATG
TACATCAAATAAATATTATTTTATGATATTTTAAGAATAAACTAAAATTA
TATTTTCACCTTAGAAAAAATAATATTTCAACTATAATATATTTCTCTAT
GAATCTAGGAATTAATACTAAAGACATAATAAAAATTAGTAAAATCTTCA
ATAATCATAATTATGAATTCTTCATAGTAGGAGGTGCTTTAAGGGATTTA
ATTCTTAAAAAAATACCTTATGATTTTGACTTTGCAACAAATGCAACTCC
AGAAGAAATAATGCAACT
>k141_94
GCCCAACCTTTAAATCTTAAGGTACCCAAAGGATAAACATATTCCATCCC
ACTCATATCTTCAAACAAAACTTCAAGATCAACTTCATGACCCAAACTGT
AAACAGTAACCTTAACTTCTCTCATAGTCTTAACATTGTCAATTAAACCT
TTACCTAAAAATTGATTGCCGTCTTCTCCAGAATAAAAAGGAATCTTAAA
TGGAGGTAAAATCATTGCAGAAGATTGAGAATGACTTGGAAATAATACTC
TCACACCTAAGATTGTATCTCCTGCATATCTTTTAGATTCACCCTTAACA
ACAGCTGGAGCAACAACAGAATTTT
>k141_52
ACAACTAATTACATTACCCTCTACTGATTTTTGTGAATTACCTATTATAA
AATTATTTGTATTTTTTTATCCACATTCATATTTGTCATCAGTATTTTTA
AGAATAGATACCATGCCAGACATGTTTTACCACTCGCCATACCACCACAA
CGAATTATTCTAGTTTGTCTATGCTTTTCAATAGCTTTAAGTACTTCTAG
TTGCTTTTTAGTTACGTATCTCTATTCACACCCTTTCACATCAATATCCA
ATGCTTCAGGCTTAATTAAATTAGATATATCAACACCATACTTTTTATAT
TTCTTTTTCAATTTGATAAATAGACTTGATTTTAAAAATTCCATTTCTAC
TATTCCCTATTTCTACTAAAATCAAGTACAGATTTAAGTTTAAGCAAAGC
TTTATAACATAAAGTCATTTCTTTACTTGCAATACTTGTCTAAAGCTCAT
TAAGTTTAGTTATTTTCAAAACTATCTCTTCATTAAGACTTGCATAGTTA
TTAGAATCTGAATTTCTAATTTTTTCCTTTTGATTCTCTATCTCTT
>k141_87
AAAAGCACAAAAGCAAATAATTACTTCAAAATAATAAAAGAAGAAATAAA
TAGAATGGATAAAACTGTAACAGATTTTTTATTAACAGTAAGACCAATAA
AAATAGTACCAGAAAAAAAAAATCTTACTAACGTTATAAAAAGCGTCTAT
AACCTATTAAATCCAGAATTAAACAATAAAGATATTAAATTCCTAATCAA
TCTAAAAAAAGTAAGCTCTGCATTAATTGACGAAAAACTCATCCGGCAAG
TAATAATCAACATAGTAAAAAATGCAGAAGAAGCACTACTTGAATCAAAC
AAAAAGACAAAAAAAATAGAAATTTC
>k141_26
TATCTGCTATTTCTCCTTGCAACTTTCTCTTAAGAAGATCTCTCTCTCCA
GCAGAACCAAAAACAGAAATCAATCTATTTTTTGAAAGTCTTTTAAAGAC
AGGAAAAATTTTAAGAAAAGCTCCGGGTGTATGCGCATAATCAATAATTA
AAGAAAAATCCTGCCCAAAATCAACACTTTGCATTCGTCCAAAAAGACCC
TCAATATTTACAAGCTTATCAATAAGTTCTGACACATCAACGTTAATAAC
TTGACTAACAACAATTAAAGCAGCCATAACATTTTCAACATTGAAACTGC
CAGTCAAATTAACTCTAGCATCATATTTAACATTCTTATGATAAAACTCA
AATTCAGTAAAACCCATTTGTTCATTAATCTTACTTACAAAAAAATCAGC
ATTTTTATTCTCTAAACTATACGTATAAGCCCTATTAATAGTATCTAAAA
AGGTAGAAAAATTTTTATCATCCATATTGACAAGACCAAAACCACCATTC
GCATCTGCAGAAGAGAAAAGATTAAGTTTAGCATCTAAATAATGCTGCAT
AGTACCATGAAATTCAAGATGTTCATGACTAACATTAGTTAAAACAGCAA
CAGAGTACGCAATATCAATTAGTCTTGATGTTCTAACATCAAGGCCATGC
GAAGTCGATTCAACAATAGCATATTCAACATTATTTTTTACCATTTTACT
AAGAACTAAATGAATTTCTGTTGACTCTGGAGTCGACTGCCTATAAGGAT
TCTTAACTAGAGTTCCACTTCCATCTTCAAAGAATACCGTTGAAATAAAA
CCAACTTTCACCCCATAGATTTTAATAGAGTATAGATATAAAAACAAACA
GAACTTTTACCATCAGTTCCTGTAACGCCAATAATCTTAAGATTTTTTGA
AGGTTCATTATAAAAAATATGAG
>k141_142
ATAAAATGTAGACATCTCTGCTAGATACTTTTTTGTTTATTTTATTTTGA
CAAAAACTTATATTTTTGCTACAATCTATAGGCAAACTGAAATTAAAGGA
ATAAATTTGTATTATTTTGATGAACTAAAGAAACGATCAAATAAGATCTG
TCCTTTAGAATTATATAAATATTCAATATTTTTTAGAAACTACATTTCAA
ATGTAGCAGAGGACACACTTAAGAATGGAATCACCTTAAATAGTATTAAT
ACTGTTATTAATATTAATGATGCTTTAGAATCCTTAAAAATAGAATTAAA
GACAGCATTATTGCAGTGCCTAATTAGTTACCGTTTTAATGGTGTTGGAT
ACATTTTAGTTAAAACCGCTGACTTGCTAGAAGATTTACATTTAAGCGTG
AACCGAGAACTTCCTACTGGATTTATGTATCTTGACTATAATAATGTTCG
TGATGAGGGTCCTGACTTTAATTATATAGATCGGAAGAGCACACGTCTGA
A
>k141_82
AAAATCAAAACTTTCCGCTCTCTTTCCTTTAGCCTCAATTTTTCTTATTA
AATCCATCATTTTCTCCTCTCATTTCCAAATATTTAAGGTACAAATCATA
TCTATTTTTCTTTGTTTTTTCAATAGACTTCATAAATCGCCATTTTCTTA
TTTCCTCGTGATGACCTGAAAGAAGCACATTAGGAACTTCTAATCCCTTA
AATTCATAAGGTCTAGTATAGTGAGGATACTCAAGCAAGCCACACTCACA
ACTGAAAGATTCCTCAAGCAAGGAATTCGGATTTATTACACCCTCTAACA
A
>k141_183
CCTGACGAGCATCACAAAAATCGACGCTCAAGTCAGAGGTGGCGAAACCC
GACAGGACTATAAAGATACCAGGCGTTTCCCCCTGGAAGCTCCCTCGTGC
GCTCTCCTGTTCCGACCCTGCCGCTTACCGGATACCTGTCCGCCTTTCTC
CCTTCGGGAAGCGTGGCGCTTTCTCATAGCTCACGCTGTAGGTATCTCAG
TTCGGTGTAGGTCGTTCGCTCCAAGCTGGGCTGTGTGCACGAACCCCCCG
TTCAGCCCGACCGCTGCGCCTTATCCGGTAACTATCGTCTTGAGTCCAAC
CCGGTAAGACACGACTTTGCGGCGAGCGGTATCAGCTCACTCAAAGGCGG
TAATACGGTTATCCACAGAATCAGGGGATAACGCAGGAAAGAACATGTGA
GCAAAAGGCCAGCAAAAGGCCAGGAACCGTAAAAAGGCCGCGTTGCTGGC
GTTTTTCCATAGGCTCCGCCCCCCCTGACGAGCATCACAAAAATCGACGC
TCAAGTCAGAGGTGGCGAAACCCGACAGGACTATAAAGATACCAGGCGTT
TCCCCCTGGAAGCTCCCTCGTGCGCTCTCCTGTTCCGACCCTGCCGCTTA
CCGGATACCTGTCC
>k141_22
TTCTTGTTCAAATTTGTACAAAATTGGATGGGAAGCTATAATATACATAT
TGTCGTTTATCTCATTAATATACTTGTTCAAATTAGAGTTTTTATGGGCT
TTAAGCATGTAATATACATTGAGACCTTTAATTCTTTTTATATGCCTTAT
AAAGTAACTGGTTAAACTATTTTGTGGGTCTAAATCAATCAACAATACTT
TTTTATTCATATCTTTCATGATATAACTAAAAATAATTGTTAATACGCTT
TTACCAACGCCACCCTTAATTGATGCTATTGTTATTATTTCTGGTTTTTT
TCTATCCATTTAGTTATAATACCCCCATCTGGCAATTTTTTATTGTAAAA
TTCATATACTTCTTTTTCTAAATTCCTTATTATATCAGTCAACTTTTTAC
AATATGTTGTTTTCAACTTTTCACTTTTGAGCAAATAATAAATTCCTTGG
ATATAACAAAAGATACTACCTTTTTTAAATCTAAACTCTATATAGTATGC
CTTTGAAAAACTATATGCTTTAAGATCGGAAGAGCACACGTCTGAACTCC
AGTCACTAGAGACCCAATCT
>k141_123
AATATTGTAAATGCAGCACTTAAAATTAAAGAAGATTACGATAAAGACAT
AGCAGTTGGTAACACTATACCTCACAATAAACTTAGAACTACTGCTAACA
GTGTTGAAATACAAAAATACCTACAAAGCAAAAGCAAACAAGGTGAATTT
GAAAAGAATCTTAACACAATCAAACAAGGAGCTAATAAAATCATGAATAT
TTTTATTTCACCTTAATTTTAATCGCTTGCGATTAAAATTATAATTGAGA
TCCAAAATAAATACCTAATTATCAGGTAATAGGTATCATAAACAATTTAG
ATCGGAAGAGCACACGTCTGAAC
>k141_173
CCCCCCCCCCCCCCCCCCCCCCCCCCCCCCCCCCCCCCCTTTTTAGGGAT
ACTGCGACCACCGAGATCTACACCCCTCGGCGGACACTCTTTCCCTACAC
GACGCTCTTCCGATCTAATATGCTGTTCAACAGCTCTTGTAATTGATCTC
CTAAGATTAACATTCCTCTCAAAATCCGTAATGGTCCATCTATCAATATC
AAAAAGAGACCAAGGATCCATATGCACAGGAACAAGCTCTTCTCTTACAA
GAATTGCTCTCATTTTTTTTTGACATATTTTCATCACTTAAGTAAATTTT
TAGATCGGAAGAGCACACGTCTGAACTCCAGTCACTAGAGACCCAATCTG
GGGGGGGGGGGGGGGG
>k141_46
AAGCCTTGGAACTTATAAAGAAATTATCAACATCATTTCACAACTCAATA
TAAAACTATGCATAACACTTGGAATATCCACAATAATAGGAACAGGAATT
ACAATACTAATAATCAAACAAACAATAGACAAGCATATTGTAAAATTTCT
CTATTTATCTACAGGTTTAATCATGGGATCAATCATAAATATGCTATTTG
CCATAACAAAACTCAACGTACAACATAATTTAATAACTTACCTATCTTTA
AGTAGCCTATTTATTACAGGAATTTACATAAATAAACTACTTATGGATAA
ATCAAGCAATTTGAAAATCTTAAATACCGAAAACCGGACTTGAACCGGTA
CGGAGTTTCCTCCTCAGGATTTTAAGTCCTGTGTGTCTACCATTTCCACC
ATTTCGGCATCGCTAGTAATGATATAATAATGCAATAATGATGTCAAGAA
CTAAATATTTACAAATTTTATTTAATCAAAATACTTTTTGGAAAGCTATT
TATATAAAAATCATCATATAAATAACTTAAAACAACATAAACCAAAGAAC
GAAGGGATATTTGAGCTGAAAAATTAGAATAAACTCGATCATCAATGGTA
TTAATTATATGCAAAGGATTAATTGAATCATAAATCAAACTAAAATAACC
ATTTCTAATACTGATATCTAATACATAAAGCTAGCGCCTAACCAAAATAA
GAAATAAATGTGTACACATATAATTCCAATATGTTATTTGATCATCAAAA
ATAAAAATATCTAAATTATTAACTATTTCTGC
>k141_58
AGAATATTGGGAAATTGTTTCTAAAATTCTTGTGAAAGTGTATTCTATTG
CTAAAAAATTTAATTAGAGGTTAAGTTGTTGGATGCAAGAAAAAATTCTG
TATTAGTATATTTTGGACTTAATAATAAAGCGGACTTGGTAGTTTCAGTT
GGCTTAATACTTGTTGTTGCTAGTTTTATTTTGCCACTTCCTGCATTTAT
TTTAGATGTTTTGATTGCAGTTAATTTGATAATAAGTCTTTTAATTATAC
TTATTGTCTTTTATTCTAAACGTTCACTTGATTTTTCAGTTTTTCCAACG
CTTTTACTTGTGATGACTATTTTTGGTCTTGTTTTAAATATTTC
>k141_53
CTTGCATCAAAACATTGAAAGATTCAGGAATTCCAGATACATTGGTAGGA
ATACCTTTAACAATATTCTCATATATTTTAACTCTACCTGACATATCATC
TGATTTTACTGTTAAGAGCTCTTGAAGAGTATAAGCAGCTCCATAAGCTT
CAAGTGCCCAAACTTCCATCTCTCCAAGTCTTTGACCACCAAATTGAGCC
TTTCCTCCAAGAGGTTGTTGAGACACAAGTGAATAAGGACCTGTAGATCT
TGCATGCATCTTATCGTCAACAAGGTGATGCAGCTTAAGCATATATATAA
T
>k141_16
ATTTTTTATTATTTTTTGCTGGGTGTTGCTTCCAAGAAATCCACTATAGA
ATATATCAAAGTTTTCATTTTGGTTTTTCCAAGATAAAATAAACTTTTTT
AATTTATTTGTTAAATCTATTATTTCAAATTCTTTGTAATCTGTTGTTGC
TGAGAGAACTGCAGTTACAAATGGACAAACTTGCATATTAAATGATGATA
TGACTGGTATGCATATTGTAAGAGATGCTCTACCTATAGTCGAAATGTCA
TGCATGGCTAGTACTCGTTTCACACTGTCTTTCCTTTTGTATGTTTATAG
TTTTCTATTCTTGAATTTGCATCAATTTCAATTGGACTTGCCCCGTATTT
TAAATACATAAGGTGACCAGTTCCTGCAATCATTGCTCCGTTATCTGTGC
AAAGGTCGATTGGGGGATAGTATGTTTTTATTTCAAGTTTTTTGATCTTT
TCTCTTAAATAAAGATTGCTTGCAACTCCTCCAGATATTATTAA
>k141_88
TCCCCTACACGACACTCTTCCGATCTGAGATTACAAATCCTATTTTTAAA
TCGTTGGAAATTAAGAGAAAAGAAAATGAACTTTGTGATATAGATAGTCG
TAGCATTAAACTTCGCAATGAACTTGAAGACTTAATGAATCAAAGAACAA
AGCTTCAAGAGGAAATTGAACGTGAACATGAATTTGCTAAAAAGGAAATA
GATGCTGAATGTTCTAAGATTCTTGAAGAAGCTAAAGAACAAGCTAATAT
CTCTTTTTCTTTTTCTTTTTGATCTTCCATATAAATTATTACCCTTTATA
CAGATCGGAAGAGCACACGTCTGAACT
>k141_83
TCTCTGTCTTTTCATTTAGTCAAAGGTTCTTCAATGTCACCAAAAATTTT
AGAGAAAAATTGGATAATCAATAACAAACTAGCTTATGGAATAAGACTAA
AGAACAGCAAAACATATATTATGTTATGGAACTTGCCTAAAAAAAACGAC
ATGGTACTTATTACAGACCCTATAACAAAAAAAATATCCATTAAAAAAAT
TTTTCGCCTGGTATGGCCAAAATTTTTTTAGTGGATAGATCGTAAGAGAG
TAGTGTAGGGAAAAAAGGTCCGCTGAAAGGTGTAGATCTCGGTGGTTGCA
G
>k141_106
TATTGTTTTGTTATAAATTTTATGTTAAATGATATGAGTAGGGTAAAGAA
ATCATTAGATGATTATGTTGTGTATTTTAGAGAAGGCAGGCTTAATGACG
CTAGGATAGCAAAAGAGCTTGGGGTTAGTAGTGTTAATGTGGGAAAGATG
AGACGCAAATGGGAAGAGATTAAGGATGACCCTGAGTATATTAATGGTGC
TGCTAAGCTTACTATTTGTGAAAATACTTTAAATAATATATTATTTCATG
CATCACAAAGTACAGCCCAAGCACGTGATCTTAAAAGTCAGTTTAGTATG
GCTAAAAGTATGTTGGGACTAGAATTTATAAATTCATTTGGTCGTTATTT
AGAGTTAGAACTTAAAACTCATAATTACAAAATAGAAGAATTAGAGTCCC
AAATTAGCAATCTTTACAAGAAGACTTTAAGTAAAAAAGTTGCACATTCA
GAAGAAGAAAATAAGAAACTTGAAGAGTTAAAACTTAAACTCGATGAGCT
TAAAAAGGAGAGAGAACTTAAGAAAATGTCACTATATTACAAGACAATGT
TAAAGCTTAAAGCTACTGATACAGATGTGCGCTCTAAATTACAAATTTAA
AGGATATGGTAATGGATATATATAAACTGCCTATATTTAAAGAAATGCAG
CGAGAATACAAGCGTGATTTTGGTATTGATATAATGGATTTTATCAAGCC
TAAAGCATTGGAGGTTGATTTTAAAGGGTTTGAAAATAAATATTTAACTT
CAAAACAACTTAAAGTAATACGTAATATCGAGAAGAATAAACAAATTAAG
ATTATCCTATCAGGTTGGATTGCTAGCGGTAAGACGTTTCTAGCATGTTA
TTTATATCTAAAGATGCTCATTAAGAATAGACATCTATACAAGGAAGATA
CTAATAATGACATTAATGCTAAGAATATCCCTATATTAAGGGTAATAAGA
GTTCCAAACATCCAACCATGAAGTCTTAGTGTACTCTTAAATTCTGATGC
GGTTTTATCAAGTTTATTATCAAGCTCCATCCTATTAATTTCC
>k141_124
GTTCAGACGTGTGCTCTTCCGATCTATGGATTTACAAACAGAACATGAAA
GGTATTTAACAGAAGAAATCATCAAAAAACCTGCCATAATTATTGATTAT
CCAAAAGAATTTAAAGCATTTTACATGAAAATGAATGAAGACGATAAAAC
TGTTAAAGGAATGGATATTTTAGTTCCACGCATAGGAGAAATAATTGGAG
GCAGTGAAAGAGAAGATAATTTGGATAAGTTGAATAAAAGAATAAAAGAG
CTAAATTTAGAAACAGAAACTCTTAATTGGTACTTAGACTTAAGGAGATT
TAGATCGGAAGAGCGTAGTGTAGGGA
>k141_116
TATGATGTTAGATGATTCTATTCAGAGTGATGATGAAATTGATGATAAAT
TGGATGAATTTGATGATGAAGTTTTAGACAAAGAAGATTTTAGTTCAGGA
TATATTAAGAGTGGTTTATTAAAAGATAGTAATTCTGAAGATCCCATAAG
GCTTTACTTAAAGGAAATAGGCAAAGAGTTTTTGTTAACTGGGAATCAAG
AGGTTGAGCTTGCAAAACAGATGGATTCTGGTGAGAGCATAATTGAGAAT
ATTCTTAAAAATGAAGGACTGGTCATAGAAAATTATTATAATTTAGTTAA
TGCTATTTATTCAAGAGTAGATAAAGAGGAGTTTTTTAAGAAAGAAAAGG
AAAGAGAAAAAGATAATAATTTCGATTATTATAGCAAAAAAAAAAGGATC
ACTTCTTTTTATAAAGCTTCATTAAAACCATTTCAGGAGCGTTTAATAAA
ATATATTGAGAGAAAACACAGTTTATATGAACTTGGGGAAGATATTTTTG
AAGAGAGTATTATTAGTGAGAGACTTCATATAAAAGAAATGCTTAAATCG
GTGCCTTTATATCAAGAAGAGTTGCGTATTTTTTCAGATGATTACATTGA
TTCTGCTAGCAAAATAAAGGATTTAAAGAGGCAACAAAAGTCCATATTGG
GTAGATTAAAGATAGATAAGGTACGCAATCTGAGAATTTTGGGAAGAGAC
TTAGCTATTCCTGAGAGACGGGAGAGGATAGAAAAATCTTTAAATATACG
AGAAGATCTAATTAAAGAGCAAATTACAGAAGCTCACTTATTAAAGCTAC
AATATCTACTCTCTGTTTAATTAAATCTATAACCTTAGCATACTCCATAT
TTCCTTAATCCTTAGTAATAAAATTACGAATATAACTATTCACAGCTAAG
AGATGGTCATTATAAGCTGAAG
>k141_69
GCTCTTCCGATCTAATTTACTACCCTTCTTGCAAGCATATAAGCTTGCAA
GTGATGAGATTATTAAACTTATTGATGAGTTTATCTTAACAGGTGATGTT
TTAATCCAAAAAAACGGAAAGATTGAAAAACAAAAACTTCCTAATATGTA
CGGACTACTTAATATGCCAAAACAAGTTAAAGAAGAAGTTGAGGCTTCTA
ATAAAGATAAGATGGATAAGATATTTGAAAAGATTGAGTCAGGACTTGCA
AAATTAGAGCTAGGAGATGAATTCTCAACACCATTTATGGTATTAGTTGA
CCCAATAACAAGTTTAATAATTTCATTACTTGCAAGCTTATATGCTTCTC
TAAAGGGTAGTAAATTGTTATTTACATCACCTGCATAATCATTATTTTTA
TAAAACTTCTCAGCAGTTTGCTTTAAATGCCTAAATTTATACTGTAATCC
AAGGTAATTAAGCTTGATTGATTCTGATTTAAATCCTATTGTTGCAATAG
TATTAACTTCATTTACTAATGTTGTAGGATTTGCATCAAGAAACGCATCC
CACTTTATTGTTTTTAAGTATCCTATCGTTAAATCAACATCTTCAATTTG
TTCATTTGAAAACCATTTGTAAAATATTGGTGTCTTTATCTCCGGGAATA
CATTTGCTATTTCTTTAGCATAATAGTTTTGGTCATATAATTCTGACATT
TTTAAACTCCTTTAATTTATTAACTTGGTTTACCTTTATTACCATAAACA
GCCACATGTACTATGTAAAGGTTATCGGTACTATCAATTTCGATTGAATC
TGACAATGCTACTGCATTAATTTTGTTATTACTTGAAGTATTTTTTTCAA
CCTGGCCATTTGAGTTAAATTTAAGTTTATCTTTTCTCTTTATAGA
>k141_27
GTCAAACCATGATTTTAGAGAAAAACACAATTTGATATAATATGAACTTC
TAACATTTTTTTAAATTCAATAAAATTTAGAAGAATCACTGTAAAAGTAA
AAATATGTATAATATTTGCATTAAAATGCACTGTTAAATTACAATGTATA
TAAAAGAGGTATATGAAAACTAAGAAAAGAATATTTTTTACAGGAGGAGG
TACAGGAGGGCATGTTTTCCCAGGAATAGCAATAATTTCAAAACTAAGAG
AACTTGATACAAATATCGAATTTTTTTGGTTAGGACAAAAAGACTCAATG
GAAGACAAGATCATAAAAGATCACGTGTATATCAAATTTATCGCAATTCC
ATCAGATCGGAAGAGCGTCGTGTAGGGAAAGAGTGTCCGCTGATGGGTGT
AGATCTCGGTGGTCGCAGTATCATTG
>k141_17
TCTGAAATAGCTACGTAAGAAGCAACTGAAGCTAATATTTGATAAAAATC
AATTTTTTCCAAATATTTCTCTTGCATAACTCTTATATCTCTTAAGCTCA
TTTACAATTTTTAGATAACTATTGTATCTAACTTCTGAAATTTTAAATCC
AATTTGATTCATTATAAAACAATTTGGCTCATTTGCATGCAAACAAGAAT
TAAATCTACAAAAATTATTCAAATCTTTAAATTCTCTAAAATAATATCTA
AGCTTAAGGGGTTCTAAGCTTTCAATTCCAAATTCCTTTATTCCAGGAGT
ATCAATTACTACTCCATTATCAGAATGAAAA
>k141_125
GCAAGTCACTGTTGAACTTGGTAGAACTGAGCGTAAAATAAAAGATATAC
TTGGTATGTCTGAGGGGACGATCATTACACTTGATAAACTTGCTGGTGAG
CCTGGAGATATTTTGGTAAATGGCAAAGTGATAGCTAAAGGAGAGGTTGT
TGTAATTGATGAAAATTTTGGTGTTAGAATTACCGAAATAATTAAAATTA
AAAATGAGTAGATTAACTTTATTTAAGTTTGTGTTTTTAATTTTTTTTAT
ATTTTTTTTAAAAAATTTGTTTGCACAGGAGGATGAAGTTGATTTAAATA
TTTCTTCTTCTAGATTAGAGAGT
>k141_89
CATTTAAAAGTAAATAGATCTTAACACACCCAGCTTCACTTATAAGATTA
GCATATTCAACTTTATCTAAATTAAGTAATGCTTTTATAGTCCAAGGGTG
AGTAATACTATTTGAAGTTATGTGATATTGAATTGAACTGAAATATTCAC
CACCAGGTTGCATTTTATCAAAAAATAGGTTAAGTTCATTGATAATCTGT
TCTTCAACAATTGAGAGTGAGGTTGCAATAATATTATAAATTGAGGATGG
GTCATCATTAATTACAACATTATACATTTGCATTAAATATTGTCTTTTAA
TCTCTACAATTTCAGATATACTTTGTTTTAAAATACCAAAATTAGGATCG
AATGTAATGCTCATATATT
>k141_70
CAGACGTGTGCTCTTCCGATCTCTTTAGGTGAGTTTTTATTTTTTGAAAT
GAATTTCTGATTTCAGTTTCAGTAAGTATAAATACAAATTGTCCTTCATG
GTTTTCAATTTTTTCTTTGTCATTTATTTTAATATCATCAATGTATGCCG
CAATATTGTTAATAGCTTTTTTTTCTTTTACCTTAGAGTTATTTAATGTC
AGCTTAATTGTTCCTTTTGAATGTATGAATAAGAATATTGCTATCAATAA
GAATGCAAGACTTGCTATTGTTAGTAATGTTCTTGTTAATTTAGATAAAT
TAGATCGGAAGAGCGTAGTGTAG
>k141_28
ATTAAATCGTATCTTTTTAAAGATTTCTATGTAACAATAAAGACATAAAA
AGTAACATCCCCCATTGCTGTATTTATACAATTTTCATATTTTAAAAGAC
CTACTAACCACAATTTAATTGCCTTTCACAACAAAGATAATAAAACCTTC
AGTTTTTTACAAAAAAACACAAACACAAAACTAATCTGGCTAAAGTATCC
CTTTCAACGCTGCTTCCAACCTCCACTAATCTCAAGTTGACTTGATTTTA
CAAATTCTAAAAATTCGAACTTAAAATCTACATCACACAACTCTTCATAT
ACAAAA
>k141_148
AAGAAAAGAATTCTCAAGTCCAAATCCAAATATAATAAAAAATTTAACTC
AAGATACAAAAAAACCCATAATTAGCATACTTGGAGGCTCTCTTGGAGCA
GAAATTCTAAATAAATTAACACTCAATATCAAAAACAAAATTGATGCGTA
TTTTATCCATCAATGTGGAAGAAATTTAGATGCGACTAGAGAAAATAATT
ATTTAAGAAATCAATTTTTTAATGCAGAAGAAATGGCAAGCATAATAAAA
TTTTCAAATATAATAATAAGCAGAGCAGGATCAGGGGCTATTAAAGAATT
TGCCAATGCTGGTGCATGCGTAATATTTATTCCATTTGTAAAAGGCTCAA
GAGGAGATCAAGTCAGAAATGCAAAACTACTAGAAGAACAAAATGCATGT
TTCAAAATAGATGAAGAGAACCTAAGTGAAAGCAAAATCATAAATATGAT
AAAAGCAATCCTAAAAAATAAAGAAAAGTCCAATATACTAAGAAATAATA
TAAAAGAATTCCACAATCAAGACTCATCAATCCTAATAGCTAATTTATTG
TTAAAAGAATTTGAGGAAATAAATGCTGGTTAACGACCCTTTCAAAATAG
ATGCAAAAATACCATCGTATATTTCTATTTTTTTATAGATATCTTGAATA
AATTTAAGTTTTTGATCGCTTGATAATTTATTTAATTTGGTCAAGGTTTT
CTTTAAAAATTTGCTCATTAATCCTCGTAATTTAGCATTAAATTTTCGAT
TATTAATTTTTTGTTCTGGTTGTATGGACTGTATTTTGATATGTATTTTA
GATATTCTAATCTTTTCAGATATGTATTAGTGTCTAAATTTTGGCTTAAA
AATTCATGTCTAAGCTGATTTGTAAGTTCTTGTAAGAATAATTTAAATAT
ATTTTCATCTTTTAGGAAATTGAATGTGTCAAGATTAAATATACCCTGTT
TTTCTTTTATTATATTTAAAATTCGCTTGACTTCTTCTTTTAATTTTGTG
TATTCTTCACTATAAAATGAGTCGAAATACTCTTTTGTTGTTATTTCATC
ATTTTTATTAAAGATTGCTTTGAATTTTTTGATCTCAAAATCTCTATTTT
CCTTTTTGAATCTGTATAGTCTTAGTCTTGAAAGGATTGTTTTTGGAATC
TTGTTTTTGTTTCTTGTAGCTAAAATAAAATAAATGTTTAAAGGTGGTTC
TTCTAGTATTTTTAGTAGTGCATTATAGACATTAAAATTTAGATTTTCAA
TTTCATTAATATAAATTACCTTTATCTTATGTTTCTCTGATAATACCCAG
GATTTAATTTTTCTA
>k141_107
TTACACCAAAATAGATGATTTAACTTAAACTTATAAAGTTTAACTACAAA
GGAGCAGTAATGAGTATAAACTACGATCTCTATAGAATGAATCAAAATTT
ATATGGTTCAACATTAACACAAGAAGAAATAAGGCAATGGATTTTTAATA
ACATATTTATTATTAAAATAGGTATAATTAAGAGTTTCAATCCAGATTCA
CAAAAAGGTGTTGTAGTAATTAAAGAATTTGATAACATTGAAATTGAAAC
ACAAAATATATCAAATATAAATATAAAACCAACAGAAGGTGAAATGGTCT
TATTACTTCAATCTAATATCAATCTTTTCAATCAAGATGATGATATTAAC
TTTGATAAAAACCATTTCTATATATTAAGTATCATAAATCCTAAATATTT
AGAACTTGCTTGTAATGATGTTCACATACAAACTATTAATAAAGTTGATA
TCAAATCTGATAATTATATTGATATAAATGCTAAGCACAACATCAATG
>k141_156
TAGTGACTGGAGTTCAGACGTGTGCTCTTCCGATCTTGGAATTTTACAGG
TTTTAGAGGAATGGCAATACACGGAGGATTTTTCGGAGTAATTATTGCAC
CAACAATAATAATAAATACCGAACTTAAACACACAAATATAAAGAAATAC
TTCAGAAAGATAACTGATTACGGAGCAATAGCCTTCTCTTCAGGATATAT
ACTTGGAAGATTTGCTAATTTTGCAAATGCAGAGCTTTATGGAAGACCAA
TGAAAGGCGGTATAATATTTCCCAATGCAGAACCTTTTAAAGTAAGTCAG
AAAGGAGTAAGAGAATTTGCAGAATCAATTGGACTGGAAATATTACCTCA
CGACTTGTTTATTAACCTACCGAGAATTCCATCACAACTCATTGAAGGAT
TCTTTGAGGGAACTGTAACCTTTTTATTACTATGGTTTATTTTTAGGAAA
ATAAAAAAATATGACGGTTTTATCTTTGGAATATACATAATTCTTTACGG
ACTATTTAGATTCTTTATTGAGTACTTAAGAGAGCCAGACAAGGAAATAG
GATTTGTGATAACTTACAAAAAACCTGAGAGCATATTAGATTTTTCATTT
TTAAACATATCAATAGGACAAATATTTTCATTAATTTTAATATTATCTGG
AATAATCTGGCTTTCATGGGCCAAAAGAAGATCGGAAAAACTAAAGAAAT
AAATCACAAAATATAGATTTATACCAAAATTAATATAAATTTATTTAAAT
AAGATGAAAAATCCAAATTCAATTGTAATATCTGAAGAAACAATTAATGA
TAATGATATTACAAAGATCAAATCTATTTTTAAAATATCACAAATAGTAA
AATCTAGAAAAAATATCTCTAGCGAATATATCAAACAAAGTAATATTAAA
TTTGCTATTATTTATAACCACAAAAGACCAATAGATTTTTCAATCAATAT
GGCAAATGACTTAAAAAGTATTAATAACATTCATTCTATTATCATAGATA
ACAAATCTATAGACGAAGCAATATATAGGCCAAATTATATAGAAATATTA
AAAAACATCAGTGAATTAAACGACAAACACAAACTCATACAACAAAAAAA
ACTTTATTATGACAATAATAATGCTAATCTTAATTTTTTCTTAAATCTAT
CTGAACTTATTCAAGAAATAGTGATCATTACAAATACTGACAATGACATC
ATTTACATTAACGAAAAAGGAAGCAAAGAACTTGAACTCCCAATAAAGAT
TGGGGGCAAAACAAATAAAATAAGTGACATCAATATCATAGATTTAGAAA
AAGATACAAAAATAGATTTAAGTTACAATATAAATGATATTCCCGAATTC
AAAAACATACTAATAACCAACTGCCTTTTAAAGATTAAGAATAACAAAAA
ATTAATAGTAGACTTATTTATCAGTACAATTGCTCAAAACAATATTGATA
AATTAATTACAATCAAAGACATATCAGAGTTAAAATCTAAACACAGTATT
CAAGATCTCACAATCATTGATCAACAAACAGATCTGTATAACATTAAAGG
ACTTGAAAAGCTATTGATAAATCAAATTGAATCTTCTTATAAAAAAATAT
ATTTATTTGATCTGGATTTACACATAAATACAGAATGTGAATATAAAGAC
AAGAGAGATAACTCCGACTTAAAGATACTTAAGAAAATTACTTCGAGAAT
AATGTCATTTTATTCAGAATACATATTTAGATTAAAAGACAATAATTTAA
TAGTCATTATATCTACAAGCGGAGGAGAACAAAGACTAATTTCAATTGCA
GAAGAAATCAAAAAAACCATTTCAAGAGAACTTAAAAAAGAAGGCCTCAT
AATATTTAAATTCAACATAGGAATAATAGAAGTAAACCTAAAAGAAGATA
TAGAGACAAAGATTTCAAAATTAAAAATAGCAACAAAAATATCCGATGAA
TATAAAGATTCCACGCCTATTTTATACAAAGATGAATTACCAGAAACAAT
ACTTATCAAAAAACAAAATAAAATATTTGAATATATAGTAAAAGCAATAA
AGAATG
>k141_143
CCCCCCCCCCCCCCCCCCCCCCCCCCCCCCCCCCCCCCCCCCCCCCCCCC
CCCCCCCCCCCCCCCCCCCCCCCCCCCCCCCCCCCCCAGATTGGGTCTCT
AGTGACTGGAGTTCAGACGTGTGCTCTTCCGATCTAAAAAATTGAAAAGA
TACTAAAATCTGCTAAAAACTATTTAAATATAAATTTACAAAGTATAGGT
TCAATTTATAAAGACGAGCTTATCGACAAAGCATTAAACCATAAAATACC
AATAACTATTTATAAACCAACAAGCTTAACTTCCAAAAGTATTAAAAAAA
TAGCAAAAAAATTAGTTGAACTTGAAACCATAATAAATGATGTAGAACTC
TTAAGCGAAGAGGATCTAAACGAAAACTATCATTTTGTAATTCAAGAAGC
ACAAGATGAATACCTAAAAAAATATGCATATCTTGAATCGTTACTAATGA
ACAAAACAATAGATAATAATACAATTATTGATATAATAAAATCTCAACAA
AAAGAAATTGCAACATTAAGAAAACAAAATATAATGTTTAAAAAAAAATT
ATTTGCACAATTAAAAAAAGACTAAGGAGAAAAAAATGCCAAATTATATA
AACTATCCTAGTTGGTTACATCCCGAGATAATTAAAGGTATCCCCATTAC
ATGGTATAGCCTATCTTATATTATCATAATAATAATTTCTTACAAATTCA
TTTGAGATTGGAAGAGCGTCGTGGAGGGAAAGAGGGG
>k141_161
AGCATAGTGTATAAAATTTTAAATAAAGAATTAAGACCTGAAGCTGTCAT
TGATTATATAAGAAATTTTGAAGTTTAGGACCCAAACGGGTCCTATTGTG
TTTTTTTGTTCATCATATACAGGATATTGCTATAAACGTCATCAATTATT
TCAAAGTTCATTACAATTTCTGTGAATTCATTTGACTTAATTGCTCCTAT
AATATTTTGATCTTCTGTTAAGTTTTCTCTCTTAACTAGAGAATTGCTGT
CAACTAATATTTTTATTCTAGTTAGATCTTTGTCTACTTGTTTGATATTT
GAAATGCCCCCAAAACATTCTAAAATATGTTCTGATGTTTTTATTGTTTT
TTTATTCATTTTTGTCATCCCTTAAAGAATGCTTTATAAGCCGTGTAAGA
AGTATATACGTCAAATTTCGAGGTTATTTCAAACGGTGAGTGCATACTAA
TGACACCAGGTCCTATGTCTATTGTTCTTATGCCATAATGTGCTAAAAAT
TTTGCAACAGTTCCTCCACCACCTTCGTCTACTTTTCCAAGTGTGGCTAC
TTGCCAAGCTATTTTATTTTTATTTAGCAAATTCCTAACATAAGAGATAA
GTTCAGCATCAGCATCACTAGCCATGATTTTACCCCCGTGACCTGTATAT
TTCATGATAGATATTCCATATCCCAATTTGGGTGCGTTTTGTTCATCATG
CACCGATTTGAATAAGGGATTTATTGCACCGCAAACATCAGCAGATATAC
TTTTTGAGTTCCATAATACTTTTTGAACAAGGAGGTTATTATATTTGTTC
TGTTCAAGTTTGAATATTATGTCTGATACAAAGTATTCAAGATATCTTGA
GTTTAGCCCGGTTGATCCAGTAGATCCAATCTCTTCCTTGTCAACTAGAA
AACATACAGCGGTTTTGCTTGGTATTTCTTCTAAATTTAGGATAGCTTCT
AGTGAAGTGTAAACGCACACCCTGTCATCTTGACCATAAGCACCAATTAG
TGCTCTATCAAATCCTATGTCTTTTGCTTCTCCTGCTGGTACTATTTCTA
TTTCTGCTGACGCGAAATCATCTTCTTCTATTTTGTATTTTTCTTTTATT
AACTTTAGAGTGGCATATTTTACTTTTTCTTTTTCTTTAGTCTCAATAGG
TAGACTTCCAATTATGATTTTTAAATTTTCACCTTCAATAATGTCATCAG
CTTTTTTGTCTCTTTGTACTTTTCTGTCAAGATGTGGCAGAATGTCGGGA
ATTACAAATACGGGATCATTCTTATCATCACCGATGTTAATTTCTATTTT
TTCTCCGTTTTGCAAAAATATTATGCCTCGTATTGATAGAGGAATGGATA
ACCATTGATATTTTTGCAAAACGGAGAAAAAATAGAAATTAACATCGGTG
ATGATAAGAATGATCCCGTATTTGTAATTCCCGACATTCTGCCACATCTT
GACAGAAAAGAGATCGGAAGAGCGTCGTGTAGGGAAAGAGTGTCCGCTGA
TGGGTGTAGATCTCTGTGGTCGCAGTATCATTAAAAAAGGGGGGGGGGGG
GGGGGGGGGGGGGGGGGGGGGGGGGGGGGGGGGGGGGGGGGGGGGGGGGG
GGG
>k141_23
ATATTCAAATTTTAAAAAACTTTACTTTCTCAATGAATTCTTTAAATATA
TTTATGACATAAAAATAATAGAAATATTGAGAACCGTAAATAATGTAGTA
CTTGTCAATAATACTGACTTAAGAAGTTTGTATATTAAGATTGAGAGAAA
TATAAGTGTGCTGAGGAAAAAAGTTTATGATTTGTATTTTGAGCTTAATT
ATAAAAATGAAGAGTATGAGCAATATAACAAAGATTATGATAGTGATGAT
TCTTATAGAGATAAAATTTTGGAATGGTGCTTGAGGGAGGTTGAGACTGT
TAAAGGTTTGGTTTTTGAGTTTATGGGTTATTTTATTGATCTTAAGGAGA
AGTACATTGCTCTTTTAGAGAATAGTAATGTTTATACAAAGTACTCTTAA
TATTTCTCATAAATTGTCTACGGAAGATAATGCGAAGGTCAGTTTAGGTT
ATGTTATTGCTAATGTTTTGTTTATAATTAAACAATCTCTTTTTATACTT
GAAAATTATTACTAAAACTCTAATCAAAATTAACAATAACCTTAAATCGT
TCACATTAGAGCTTTTCATAACAACCTATAAATTTTCAAGTATAAAAAGA
GGTTGTTTAATTATAAACAAAACCTTAGCACTAACATACCCTCAACTGAC
CTTCGCATTACCTTCCGTAGACAATTTATGAGAAATATTAAGCGTACTTT
GTATAAAAACATTACTATTCTCTAAAAGAGCAATGTACTTCTCCTTAAGA
TCAATAAAATAACCCATAAACTCAAAAACCAAACC
>k141_41
TCTTCAGAATTACTATCTTTTAATAAACCACTCTTAATATATCCTGAACT
AAAATCTTCTTTGTCTAAAACTTCATCATCAAATTCATCCAATTTATCAT
CAATTTCATCATCACTCTGAATAGAATCATCTAACATCATATAAAAATCA
AATGACAGTTCGAAAACCCAAAACGCCTAAAATTGATGAAACACCGGCTA
AATGTAAAGAGAAGATAGTTAGATCAACGGAGGCTCCGGCGTGGGCTAAA
TTTCCGGCTAAGGGAGGATAAACTGTTCAACCTGAAGGATTTAGAACCAC
AGTATCAGCTCCCACAACACTATCAATAAATATTTCATCATCAATATAAT
TCGGGGTACCAAATTTTTTCACTTCTTCAACTAATCTATAAACTTCCTTT
TCATTCAAAAATCCACCTTGAATTCTTTGAGGGAAAGGTGTAGTAGGACT
AACATAAAGCATATCACCCTTACCTAAAAGTTTCTCAGCACCTGATGCTC
CAAGAATTATTCTTGAGTCCATGGAACTAGCAACCATAAAAGAAATCCTT
GAGGGAAAATTAGCCTTTATTACTCCCGTAATAACATCAACAGATGGTCT
TTGAGTAGCAAGAACTAAATGCATTCCAACAGCCCGAGCCATAGCTGCAA
GTCTAGAAATCAAATTTTCTAAATCCTTTCTTGCAGAAAGGATCAAATCT
GCAAATTCATCAATAATGATTACCAAATAAGGTAATGAGGCTTCATTTAA
CTCTTTTTCCAGTATTTTTTTATTATAAGAATTAATATCCCTCACAAGAA
AATTATCAAGAAGAACATATCTTCTCTCCATCTCATCAAGACACCAACGA
AGGGCTTCCAAGGCTCTATTTACATCAGTAATAACCGGGGTTAACAAATG
TGGAATATCATTAAAAAGCTTAAGCTCAACCACTTTAGGATCTATTAGTA
CAAGTTTAACATCATCTGGGGATTTTGAAAAAATAATTGAAGCAATAAGT
GAATTCACACAAACCGATTTTCCAGCCCCAGTAGCACCTGCTATTAAAAG
ATGGGGAGCATTGATAAGATCAAAAACAACATTACTTCCAT
>k141_117
AGAGCGACACCCATGAGCGGACACTCTTTCCCTACACTACGCTCTTCCGA
TCTTTGAGATTTTTTTCTTAAAATGGATTTTATAAAAATTTGCTATATAG
TCTAATTATTATATAATTTGAATATTATGACATGTTGTAGAATATCTTAC
TTAAATTTTTTAAAGATATAATATTTTTGGATTTTAAATAAATTTTTACT
TTAAGGATATGTTAAGTTTTCTTCTTTTATGTTAGCTAGTATTGCTAAAT
ATCGATTAGACTCATGTTTTGCCATGTTTAGATTATGATCTTGGTAATTT
CCACATTCCTTTTCAGTTGCGCCTATAATATTTTCTTGAAAATTTACAAT
TTTATGAAAAAGCCAAGATATTAAATCGATTAAATTCTTGCTCTCATAAT
CACCCAAAAGGATTAGGTAAAATCCAGTCCTGCAACCCATTGGTCCAAAG
TATAACACTTTATCGCCCCAGACTTTATTGTCTCTAAGCAATGTTGCTCC
TATGTGTTCGATTGTAT
>k141_29
AAAGTATTTGCATAAGCAATACCCATCTGATTTGAGAAAAAAAAGCCAAG
GAAATGAAAAACACTAAAAATTATGCTTACAAAAAAAGTCTGGATAAGAC
CTAAAATAGCTGTTCCTTCCAACATCAACGTAAGTGCAATCGAATTATCT
AAAGGAGAAACAATATTTATCTTATCTACAACAATAATATACAAAAGTAA
AGCAAAGAAAAAATTTAAATAACTCATTCTTATAGTTGCAAAAAAAGGTG
AAAACCTTAGAAAAAGAAAAATTCTAACAAACACAGGCAGGATCATAAAA
G
>k141_64
TGGAAAAATTCTTGACTACCTATTAAGAGAAGTATTAACCAATCCCAAAT
TAAACAAAAAAGAGATTTTAATCAAAAAAATTAAAGAGCAATATTTGCAA
TATTTTTAAGTGCCATCTCAGCTGCTATCATCTAAGCCTCTTTTTTAGAC
TTTCCATTACCATTAGATATAAATTTATCATTAACATAAAGTTCAACACA
AAAAATCTTATTATGATCAGGACCTAATTCTTTAGCAAACTTATAAGTGG
GAGAAATTTTATATTTCTTTTGAACATATTCTTGCAAAAGACTTTTATAA
TCTTTAAAATCACCACGATTAAACATCAACCTTATGTGAACCTCAAAAAG
CTCTATAACAAAATTCAAAGCCTTTAAAAACCCACCATCAAGATAAAGTG
CACCAACAAAAGCCTCAATAGCATCTGCAAGAATACCCTTCTTATTGCGT
CCATCATTATTCTCTTCGCCCCTACCAAGCAAAATATAGCTACCAAGGTT
AAGTTCTCGAGCGATACTAGATAGAGATTCTTCACTAACAATATAAGATC
TGGCTTTACTAAGTTCACCTTCACTCTTTTCAGGATAAAACCTATATAAA
TAATCTGTAATAATAAGATTAAGAACAGAATCTCCTAAAAACTCTAATCT
TTCATTATTAGCATATTTTTGGTCAAATTCATTTGCATATGACGAATGAC
TTAAAGACATATTTAGCAAATTAATATCATTAAAATCAATATGCAAACCC
ATTAAAAACTCATCTAATTTTTTTCTCCGATCTGTATCCAACTTCATTAC
AGCAGAACTCATGATATCTAATCCTTTTTTTTCTCAATAAAGGCAACAAC
ATCTCCTACAGTCTCAAATTCACTAGCCTCATTTTCTGGAATTTTATCAT
CAAATGCTTCCTCAAGTAAATATAAAAGTTCATAAATATCAAGACTGTCT
GCACCGAGATCCTCAACAAACCTAGATTCCATAGTAATTTCATCCTCTTT
TTTATCAAGCTGCTCGGATATGATAGACCTAACTTTTTTAAAAATCTCAC
TTTGCAGATCGGAAGAGCACACGTCTGAACTCCAGTCACTAGAGACCCAA
TCTGGGGT
>k141_71
CATTAAAATAAAGCACCGCCTTAAATAAAAGATTTTCATTCTCTTGAGAT
TGTGCAAAATTCATCTTTTCAAGCTTATTTAAAACCAAAAGAGCTTCATC
ATTCTTTTTTTGCCAATAAAGACTTTTAAAATATCCTAATATAATAAATT
TATTATTATAATATCTTTCGTAAAGTTTGCGTCCAACAAGTTCAGCCTCA
AAATATTCCCTTCTAGAATTATAATATTCAAGAAGTTTAATTCCAGCAAA
TTGAGATGCAATATCATTGCTACCCTTTATTGCCTTATACATATATTCCT
TAAACTTTTTATCATATCCTATTTTTTTAAAAAGATAAGCAATATAAACA
TAAGAATTTGAATCTATGCCAAAATATTCATCGAAATTT
>k141_95
TTTTCAAAAGCTACTCTTTGGAAGCTTGCAGCAATATTATTTTTTGTTAT
GTTTTCATTTTTGTCTTTAAACTTTTCAAGTTGATGTATACATGCTGTTT
TGAGGCCTGAATATGAAAAATCATACCTATTTTCTTTTTTGTCAAAAATT
GTAATTGGAAGACAAGATCATAAAAGATCACGTGTATATCAAATTTATCG
CAATTCCATCAGGAAAACTCAGAAGATATTTTTCACTGCAAAATTTTACT
GACTTTTTTAAGGTCATATTTGGAATAATCAAAAGCTTTTTCATAATAAA
AAAGTATAGACCCCAAATTATATACGCAACTGGTGGTTTTGTATCAAGTC
CACCAATTATTGCAGCAAGTCTACTTAAGGTAAAAAGTATAACCCACGAA
ATGGACCTTGATCCTGGTCTTGCAACAAAAATCAATTCAAAATTTGCAAA
CAAAATACATATCAGCTTTAAAGAAAGCACAAAATATTTTAAGAATAAAA
ATGTCTTATATACAGGCTCACCAATAAGAAAAGAATTCTCAAGTCCAAAT
CCAAATATAATAAAAAATTTAACTCAAGATACAAAAAAACCCATAATTAG
CATACTTGGAGGCTCTCTTGGAGCAGAAATTCTAAATTTTATTGAATTTA
AAAAAATGTTAGAAGTTCATATTATATCAAATTGTGTTTTTCTCTAAAAT
CATGGTTTGACTGTGCTAAGAGAGAATCTTATATTTAAATAGGTTAGAAA
ATATTTTTTAAGAATTGCTCAATTTGAATACCTTTATTTTTAAGAGTATT
ATTTTCAATAGAATATTTGATTATTGAATGAATTACTTTAGTTGCTTTTT
CTAAAGCATATTCTATCTCCAATTTTTCCAGATATCCTATTAGTAGACTT
GCAAATAAATCTCCTGTTCCACCGAAGTTTTGTTCTAATTTTTCTAGAAA
GATTTCTGAATATTCTTTTGTTTTTTGTATTATAAACAACATTTCCTATA
AGATTTTCCTTTTCTACACTTGTAACTACGATTATTC
>k141_157
AAAAGGATCTATAATTCCATAAAAAATATTTGCATTTTTATGAGCAAGTC
TTAAGGCAGAATCTGAAAAATGAGCACTAATAAACCAAATAAGATTGGCA
CCATCCTTTTGCAATGTGTAAACATCTTCTTCTAATACTTCAGTAGCCGT
CATTAATCTTTTGCCTTCAACAGGATAAGGTGTTAAAACTTTTGGAATAA
GCTTAATTTCAAATTCATTTTTTATTTTAACGGCACCCTCAAAAGCATTT
TGAAAATATCCTTTATCATCGAAATTATCTGGAAACATGATTCCCATAAT
AATTTGTCTATCAACAAAAGAAGAAGACTCTTTTGAAGAAAAACAAGATA
CAAACAATAAAATAAACAAAATTATAAAACATAAATTTTTTGAC
>k141_118
GTGACTGGAGTTCAGACGTGTGCTCTTCCGATCTATATTGCAATCTCATC
ATTAAGTTCTTCAAGCCTCTTAACAGCATCCTTTGGTGGCATATTAACTA
AATATAAAGCAGCCTGAGCAAAATTTGCGTCTTCATCTTTATATTTATTG
ACAATATCATCGATTACTCTCTGTTTCAAATCTAAATCTTTCTGCTTTTG
ATTAAGCTCGGCTTCTAACTTATTTAAACTATCTTCTCTCTTTTTCAATT
CTTCTCTCACTTTTTCAACTTGCTGACCTTTAATATAAATTGCCAGATCG
GAAGAGCGTCGTGTCAGGGAAGAGTGTCCACTGGT
>k141_162
CCCCCCCCCCCCTCCCCCCCCCCCCCCCCCCCCCCCCCCCCCCCTTTTTA
ATGATACTGCGACCACCGAGATCTACACCCACCAGCGGAAACTCTTTCCC
GACACGACGCTCTTCCGATCTGGTCACAAAAAATCTCAAAATAACTCCAA
CAACTGCCAAAAATATTCCCAATGCTCTAAACCCGTTCCTTATCACTTAC
AATCAAATATCCAATAATAACCCCAGTTACAACTCCCATCCCATGCATCA
CAACAAAGTATAAATCTAAATATTAAACGCTTACTGTAAAAGATATATAT
TAGATCGGAAGAGCACACGTCTGAACTCCAGTCACTAGAGACCCAATCTG
GGGGGGGGGGGGG
>k141_110
TATAACCATAGTAAATGCCCAAAAACTTGTCATTGTTTATTAAAGCAAAT
AAACTAAATCGATATTTTTTATCTCGATACCAACTTCTTAAAATAATAAA
AAAACTGTCGGGTTTTTCTTTACTCATCCCAAATGTGTAAAAATCCAGTA
CAATTTTCGTATGATATATGGTTCTATCACCTTTTTTATCTATTCGAACA
AAGAAATTACTCTTTTTCTGTCTTGCTTTAATTTTTGATTCTCTTTTTTC
CGGTAATTTCAATGAATCTTTCATGTTTTTTCCCTTTAAAGCTTATTTCT
GTTTTTTTAATCCCTATTTGGATATTTCTTAATCTTTAAGGCCTCCAACC
ATTCTTTTGTTCTTATTATGTTATCTTCATATCTTCTCTTGTTTGCGTTT
TCTTTTATTTTGTCTAAATATCTCATTGTTTTCCATTTAGACACATTCCT
TATTAGATAATCTGTATTATTTATTATCTTTCTTTTATTTTCTTTTCCTA
TTTTTTCTTTATTATTTATATATTTGTTATTAGTTATATTATGACTGACA
TTTTTAGTTGCATTTTTAGATTTAAAAATTTTAAACCTCCTATTTTTGAA
GTGTTTTTTTTGTGTTTCTTTTGTAAATGTGAATATTTTATTTGCATCAT
GTTCGGTGATTTCTTGTTGAGCTTTAAGCAGTCTTTTTAAGTTATTAACA
CTGTATTTAGTTACTGTATATCTTATGTATGAGCCATTTCCTTCACCTAG
TCTTAATAAAGTTTTTTTAATAATGCCTTTATTGCATAGAAATGCCAAAT
CTTTTCTTAAAGTTCTAAGTGTAATTTGTTTAAGACCATCTTTAAATAGA
AAAATGTTTAATATATTTAGAATGAATGTTTGATTATACTTAATTGCCTT
ATTCTGAAAGTATCTAAGTATTGATAGTATTTTGTAATATCTATTATGAT
AGTCCTTTAATGGTTTTATGGAAAGGGTTTTTTTTTTGATAATCATAGTT
TTTCTCCTATTAAGTTTTACTCTAACTATAATAACTTAGTGCTTGTTAGA
AAGTAAACCCATTTGTAATAAAAATATTTTTTTTGTTAAATTTAACAAAA
AAAATATATCAAAAGTTTTGACAAAAACAATTTTTGTTATATTATTTTAT
TTATAAAACTTAATAGGAGATTAAATATGACAAAAACAAATGAACAAAAA
TTAGAGGTGGGGATGCAACAATTTGGTTTGTACAGGCAAATGGTATTTAA
GGGTTTTGAATCATTTGCATATCAAAGTCAAGAAAATCTTAAAGGTAAAC
AAAAACAGTTAAGTAAAATGAGCAGGATAGGACGTAAGTTACCAAAAATT
GGTAAGAATGAATGTTTTAAGTTTAATAGTAAGGTTGACTTTAGTATGCA
AAGAGAATCGTTAAAGCGTATGGGAGCTAGTGAAGTTGGAAGCATGTTTA
TTGGAGCTGATGCTTTAGAGAAATTAATGCTAGAGCGAATACTTAAAGCT
ATAGGAAGGGAAATACCATTTGAAGATAGTTTAAGCATGAGAAAGGGAAA
GGAACTAGAAAATTTCGGATTTAGAGAATTTGTTCGTATGAATGCTGATA
ATATTGAGGTGTTACATAAAAACAAATATGCAAACGGTATTGACAAATAT
AATTACTTTAAAAAATTTAAGGGCTGTGAGACATTAGTTGGTTCAACAAT
TGATGGATGGTTTGTAAACAGTGCGGTAGACGCCGAGTTACTTGAGATCA
AAATTAGTGATAATCTTTACTTAAAGAGTGCAGCTTTTGAATACAACAGG
AGTGGTAATTTTTTAGAAAATAAATATTTCTTCAAATATTATGTTCAAGT
ACAAATACAGCTACTCTGTACAGGTTTAGATAGGGGAAATTTATTTTTTA
TCATAGGTGGAGAGGCTATCAACTGTGTAATTGATAAGAGTGATGATTTT
ATTAGTTATGTAATGACTGAGGTTTCAAGATTGGAGAGAGAAGTTAGTCG
TATTGCCCAGTCTTTAAAATC
>k141_59
CAAAATTAAAAATAGCAACAAAAATATCCGATGAATATAAAGATTCCACG
CCTATTTTATACAAAGATGAATTACCAGAAACAATACTTATCAAAAAACA
AAATAAAATATTTGAATATATAGTAAAAGCAATAAAGAATGACTTTTTTA
GTCTCTATTATCAAAAAATTACTCCTCTTAAAAAAGATCTAAAACCCAAA
ATTGAAATATTAACAAGACTTTTTGACTATACAGGAACTCCTATCCCAAA
TAGCAATGTATTTAGCTTAATAGATAAGTATAATTTAACTGTTGAAGTGG
ATAAACTGGTAGTTACTAAAGCATTAAGAGAATATACAAATTTTGTAGCA
AAAAATGGTGTTCATATCTTTTCAATAAATATTTCACCATACTCACTCAA
GTCCAAAAATTTCAGAATATTCCTCAAAGAAACACTTCTTAAAAGCCATG
TTCCACTTCAAAACGTATGCTTAGAAATAACAGAAACTGGAATTTTAGAA
AATTTTGAATTAATCAACACATACTTCAACGAACTTAAAACCTTTGGAAT
TAAACTTGCACTTGACGATTTTGGCAGCGGATATACGTCACTTTCATACA
TTAAAATCTTGCCAATAGATATCATCAAAATAGATGGTTCTTTCATTCAA
GTAATAAATTCTAGTCAAACAGATCTCGTAATAATAAAATCAATAAAAGA
CATTGCTGACACAAAAAAAATAAAAATTATAGCTGAATTTGTATCTAATG
AAGAAATACTTAAAAAGATAAACGAAATAGGAATAGATTATGGACAAGGA
TTTCTGTGGCATAAACCAGAGCCAATTTAAAAATATACAAAATTAAAAAT
AGCAACAAAAATATCCGATGAATATAAAGATTCCACGCCTATTTTATACA
AAGATGAATTACCAGAAACAATACTTATCAAAAAACAAAATAAAATATTT
GAATATATAGTAAAAGCAATAAAGAATG
>k141_77
TCTCTGTCTTTTCATTTAGTCAAAGGTTCTTCAATGTCACCAAAAATTTT
AGAGAAAAATTGGATAATCAATAACAAACTAGCTTATGGAATAAGACTAA
AGAACAGCAAAACATATATTGTGTTATGGAACTTGCCTAAAAAAAACGAA
ATGGTACTTATTAAAGACCCTATAACAAAAAAAATATCCATTAAAAAAAT
TTTTCGCCTGGTATGGCCAAAATTTTTTTAGTGGATAGATCGTAAGAGAG
TAGTGTAGGGAAAAAAGGTCCGCTGAAAGGTGTAGATCTCGGTGGTTGCA
G
>k141_119
GGAAAATAATATTATTGATTAATTTTCCAAAAGAATTATTGCCCCTTTCA
GGATCATGAATGATTTCCCATGATCCTAAAACGAGGTTATTGTAGCTGTC
AATCATTAGAGATTCTGATATTTCTTGCATTTTGTTTGAATTGACATCGA
ATATTTCTACAATTCCAAATATTCCTCTTGTTTTTGAATTTTGATATGAA
TTTAGTTTTGATCTGACTATTATTTATATTTTTGTGTCATTGATGATTTT
TGATCCAATAAAATCATTTTCTTTGTAGATCCTGCATTCAATTTTGTTAT
T
>k141_163
TCGACCACCGAGATCTACACCCAGCAGCGGACACTCTTTCCCTACACGAC
GCTCTTCCGATCTCACTGCCCTTCCCCGTCGTATAAGCCTTAACTAAACT
CTCATTATAAATGATTTCAGCATAAGTAGGAAAATCTGGTCCTTTAACTA
TTGCAATTAAATCATACACAGAAACACTATCATGATTTAACATATAAACT
ATGGCGTCACAAACTTCTCTCAAATTATGTGGGGCCATATTGGTTGCCAT
TCCAACAGCAATTCCACTAGAACCGTTAACTAAGAGAAATGGAAAAGCAG
CAGATCGGAAGAGCACACGTCTGAACTCCAGTCACTAGAGACCAAATCTG
GGGGGGGGGGGGGT
>k141_65
CCCCCCCCCCCCCCCCCCCCCCCCCCCCCCCCCCCCCCCCCCCCCCCCCC
CCCCCAGATTGGGTCTCTAGTGACTGGAGTTCAGACGTGTGCTCTTCCGA
TCTCTCCAAAACACAAAGCGCTGTATTATCACCTCCAATACTATATGCAG
GATCTAAATATGCTATTGGAGATATAAATTCATGCTTACTTGTAAGATTA
ACATTGGTAAATATCGCATCACAGGACGAGACCCATTCTCCAAGTAGTAC
CCTTGCTTTATATGTTGGAATGTCTCTATAAATCTCTTCTTGGTTTTTAA
TAAAATCCCTAGAAATTAATTCATTATCATATGTTGTAAAGTTATATGTA
GAGTAAATTTTTGTGTTATCAATATAATCACACTTAAAGAAATGCTCTGG
ACTATCTGGATTGGTATCAAATATAATTGCCTGCATTCCTACTCTAAGTC
TTTTTAAACATTCTATTAATGTTTCTTTATGCAGTGTTGTTGCTTCATTA
ACGTAAATGAGCGCTGAATTAGAGCCTCTAAACCGCTCAAAATCACTTGA
CCTATCACCACCATACAAATTAACTTTTAGTGAGTCTATTTCAAAATACG
ATGTATTAGAAAATTTTGGCTTAAAGGGTATTTTAAGCATACTAGCAATC
TTTTCAAACTGCCCTAAAACATTAATCTCTAATGATTTTTGTGAATTTCC
TATTATAAAATTATTAGTATTTTCCTTGTATAGATGTCTATTCTTAATGA
GCATCTTTAGATATAAATAACATGCTAGAAACGTCTTACCGCTAGCAATC
CAACCTGATAGGATAATCTTAATTTGTTTATTCTTATCGATATTACGTAT
TACTTTAAGTTGTTTTGAAGTTAAATATTTATTTTCAAACCATTTAAAAG
ATCGGAAGAGCGTCGTGTC
>k141_151
AGGATGGTACATTCAAAAACGTGGATATTTACAAGGTAATAGTGTTCCAG
TTTTAGTAAAGTTATAAAAGTAGTAGCAAAAACTATTTTTTGATATATAG
TTGTAGCTACCGATTTTTAAATTAAAGGAGAGACAAATTGAATGAACTTG
ATAATAATTTATTAAATTTTTTACTTCAACTAATTAACTTCAATGAAGTT
AAGTTAGTTATTATTGCTGCCTTCATATTAAGTCTTGGGCTTATTTTCAA
ACCAGCAATCAAAGACATATTAACTATTTTAGCTAGTAAGATAAAAACAC
ACAAAGGAGACAGAGATAAAGGAGAGGATTTATGATACTTGATCGTAATT
CTCTAGATACTGCTTTAAATGCAATTAAAACATTATTTGAAACACTATAT
AATTTTGAAGATGGAACGTTTAATGAAAATGCTCATAAAACATTCATGCT
TCTAAATGACATTTACACAGAGTATCAGATTATCTACATACAAAATATGG
AAAGGTTAGAGAATGCATTAACGCCTCAAATCCAAGATACTCTCATGCCT
ATCCAAACTAAAATCAAAGCATTTATAGAAAAAGTTAATAGTAATCCAGA
TAATATGCGATTACCAAAAGAAATCGCACAACATAAAGGGGAGGATTTAT
GAAATTAAGCACTGCCAAATTAAGCGTTGATATTTTAAATAACTTTACCG
AAATTATTAAAAATAATCATCACGGTAAAAATACTGCCACTTATATCAAT
ATTTTTACTAAAGTGGTTAATTACTTTTACGCTCTATATGAGGCTAGCAT
ATATCAAATGGAAGGGAGGGAAGCTATTAAACTACTCTCTGAAATTGAGG
AGATACTAAGGATTAACATTGAAATTATAGAAAATTCTCATGACTCTGAT
GAGCTTACAAAATACACATCACAACTTAGAGCTAAACGTAACAAGATAAT
GAGTACTTATATCAAAATGCTAAAGGAGGCATAATTTGAGCAAATTTATA
AAGTTAATCCTCTCAACACTTATTCTCTCTTGTACATCTATTGCCTCCCT
AACTGAAGAACCAACACCCCCTAAAACCCAGACTATTAAAGAACTTAGTG
TATACGAAGCTAAGTTATCTGATTATGTTATGTACTTACAAGTATTCTTA
ACTAGAACAAAAAAAAAGGTTAATGACCCAAAATATCCTAAGTTTACTTA
CTTTGA
>k141_111
CTTCAGCTTATAATGACCATCTCTTAGCTGTGAATAGTTATATTCGTAAT
TTTATTACTAAGGATTAAGGAAATATGGAGTATGCTAAGGTTATAGATTT
AATTAAACAGAGAGTAGATATTGTAGCTTTAATAAGTGAGCGTGTTAGAT
TAGTTAAATCAGGAGCATCTTATAAGGGGCTTTGTCCTTTTCATGCTGAA
AGGACCCCTTCTTTTTCTATAACTCCTGCTCAGGGACTTTTTTATTGTTT
TGGATGTAGGAAGGGCGGAGATGCCATCAAATTTTTGATGGATATTGAGA
AACTTGATTATAATGGTGCTGTTAAGTCTTTGTGCAGTAGGATGGGTATT
GTATATGATGATATTAATAAAACCACTGTAGGTAAGAATAAAACTCAGGA
TAAATCAATAATTTCAAAAATATATGATTTAAATGCTAAGTTGGTTAAGA
CTTTTGAATTTTTTTTAAATAATAATCAAAAAGTTTTAAATTATATTTTG
CAAATGATAGGGATATCTAAAGAGGTGATTGATTTATTTAATATTGGTTA
TTTGCAATTCGATATTCCAGGTAAGTTTAATTTTTATAATTTTTTGATTT
CGAAAGGATATTCTGATGAAATTTTGAGTAAAAGTGGTTTATTTTCAAAA
AGAAAGGGAATATTTTCAATTTTATCTGGAAGATTGATTTTTCCAATCAG
AGATTTTAAAGGAAATGTGGTAGGATTTGGAGGTAGATATTTAGGTAGAT
ACAATGGGCCTAAATATATTAATTTAAGTGAAACAGAGGTTTTTAAAAAG
AGAGAATTGCTTTATGGATTTTATGAAGGTTTTTCTGTAATTAAGGAGAG
TAAATCTGTAATCTTAACAGAAGGGTATATAGATGTTCTTTCCTTTTTTA
CAGCGGGTGTAAAAATTGCAGTTTCTACACTTGGTACTTCTTTTTCAAGG
GAGCATTTTGCTTTAATTAAGAGATATGCAAATAAAATAATCATGTGTTT
TGATGATGATGATGCTGGGCTTTTAGCTACCTTTAAGGCTTATCAGATTT
GTTTACCGTTTGATATTGATGTAAGTGTAATTAGGATAAAGTATGGAGTT
GATCCTGCAGATGTTTTAAAGAATAAAGGTGCTTTTGCCTTAAAGGATGT
AATTAACGATAGTTGTGATGCTTTTGAGTATCTTTTGGAAAAATATTCAG
ATAAATATG
>k141_112
TTTACCTATTCCTTTATTTAATTGACCTTCTGTCAATTATTTTTTTTACA
AAAATTATTTAAATTTTGTTAAAAACAATTAGTTTTTGTCAATTGTTGCG
TTATATTTCTTCCATATATTTATGGTGAAAGGTTAAAGAAGCCATGATTT
TAAATAGCAATATCAACGTAAAAGACTTATATAAATATTCAATATTTTTT
AGAAATTACATTTCAAATGTAGCAGAAGACACACTTAAGAATGGAATCAC
CTTAAATAGTATTGATACTGCTTTTAATGTTAATGATGCTTTAGAAGCAT
TAAAAATAGAGTTAAAGACAGCATTATTGCAATGTCTAATTAGTTACCGT
TTTAATGGTGT
>k141_130
CCCCTTTTTTAATGATACGGCGACCACCGAGATCTACACCCATCAGCGGA
CACTCTTTCCCTACACGACGCTCTTCCGATCTCAAAGCTTCTTATAAATG
GTTAAAGGTTAAAGATAAATTAAATTTACCACAAACCAGCAAAAAAACAA
TATCAAATATAAAAAATAATTATTCCGGGTAAAGGAGTGTTAGGCTTATT
TTAAGCAAACAAAAAATTCATACTAAAAAATCACCAGCCATTTGTATCGA
TTCTTATTTAATATATATTATAATAATGTATGAGATCAAATCAAAACTTT
TTGATCTAAAAAGGATATGGGATGGAAAATACTAAACAAGATAATATTCA
AGAAAAAAAGTTGCCTATGATGTTGAATTATGATAATCATATGACCGAAG
GTAATCGAGAAACCTTTTTCGGCGATTCTCAGTATGAGGCAAATTACAAA
GCCAAAGTTAATGGATTTATAGTCGATTTCTTCAAAATACCTAGAAGTTT
AAAGAGTAAATATGAGATCAACATCAAGTGCTTAAGTAGTCCGGATCTTC
CATTTGGCAATATTGCAATGAATTGCATAAATACCTTTAAATTAATTGTT
GATATTATCAATATGCAAACGGGTAAAACCTATGGATATGATGAATTTAT
CTCAAAGATAGAAACAGATAAAATGCTCCAGTATGGTGCAAAATTAATAT
CAGCACTTTCAAGACATTTCGATGAGTTTAATAGAACTAACTACAATGAA
GGCTATTATGAATGGGAAAAAGGGTGGATAGACAAAAAATGGATCGACTA
TGAACCAAGTGCCTTAGAGATTAAAAAAATGCAAGAATTGAATAAAAAAA
TAAATCAAGAATTAAACTGTAGAAATAGAAGAAGAAAAATTTCTTCATTG
CAAACGGGTCAAATGAGACTCTTACAAGCAATAAAAAACCTTGATCATGA
TTTCTAACGCAAGATAATAAGGTACAGTGTATTTAATCAAAATACATCCT
AAATTTGCAATGGTAAAAAATCGGTAATAACTTACAAATATTAACTATTA
TTAACTTATTTATACTTACTTGCAACGGCAATTGCTTCAATATTATGTGA
ATATTCAGTCTTGGAATTGAATATAATAAAATTATTTAAAAATATTTACA
AAATTAAAAAAATAAAATAATATTATAAACAGATATAAATGCGGTAGAAA
GCATTCTATCAACAGTCCCCAACACTCCTATCAATCCTCTCCAAAAACAA
GACGTAGGAGTAGGGGCTTTCTTTTCTTGTATTCTAAGTAAAACTTATTC
TTAATAGAAGAGATTTCAAATTAAGAATATAATAGTCTATCTTAATTCCC
AACATATTCAAAAATTATAGTTAAGACTTCTTGTCCTCATCTCTCAAAAT
AAATATAAGGCAAATTATCAATATTTCACTTGCAAGTAATCTGTCATTAA
AGTGATAAATACTTATATGAGTTGAAATCTTAAGATTATTGATCAATATT
AGTATATCTATCTAAAATTTTAAGCAATATTTTAGAAAAACTTGAAATGG
TTAATTTTTGAACTAATAATTAATTATTAAATATTCTCCTTTTTTAAAAT
TAAAAGAATTTATTATCAATATTTACTTCATACCATACATTCTTTTAAAT
AATCCCCTTCCCCAAGGGGTTTTCTTTTTATTTGTATAACGGAAGAAGAT
TATTTATTTCATACATAGATTTTTCACTCAAAAAATTTTCTCTACAAGTG
TTTTTTAAAATCCTTTATACCTCAAGGAGGTATACACATTAATTATAATA
ATCTTTACTTATCAAGAGACAATTAGATGTTTATGAATCTGACAAGTAAT
TGCTTGATTTTAGTCCTCATTTATTTTCTGAAAAAAGTTGGGGGATAAAG
GCGATATTTCTATTTATAGAGGCAATATTTCTGTGATTTATAGATAATCT
CTGTACTTTTAAATCCCTTTGTCTTTAAGGCAGTATGAGTGTGTTTTACT
GGATCTTTAGTAATGACTTTAATATGATCTTTGCAGGAATTATAATGTTA
TAACGATATTAATTCTCTTGTGAAATTTATACCTTAACAAAGGTACTTCT
TCGGTGAGAGAATAACCTTTATCTCTTATTGAGATTACTTTAAAAGTAAT
GCGTCATTTTAATTATTTGTATAAATTTTTTATTTTCAATTTAAAAAGGT
TGTCTATTTAATGTAAAGAAGTTTTTTTGGTTTTGTTAGGGTGTTTGGTT
TTATGTTCTGTCTGACAAATTTTTAGCTATTACAAAGTATAGTGGGTTTT
TGAAAAAATTCTTAATTTTATACTTGTAATTATTTTTTCTTTCTTTTTTT
TAGCTCATGTATTAATTTTTTCTTTGTATCCTTATATCTTGGTAGTCTTT
TTTGTTGTTTACCCTTGTGTAACATGTATTTTTCTAATATCTTTTCTATT
GTTTGTGGTTGTTTATTGCTTTCTATTATCGTTTTTTTCTTATTATTTAT
ATTATTATTTATATTATTATATACACTGCTATTTTTTGTTCTATTTTTTT
GCTCTGTTTTATTTTTGATTTTTTCCTGTTTGCTTAGTTTATATATAATA
TTGAATGTTCTTTCT
>k141_152
GACGCTCTTCCGATCTAAGGACAATTTAGTTTAAGATTTTTGAGTTAATG
TTATTGATAGTTTAGAGCCAAGCTTAGATAAAAACCCTTTGGTTGGTCGA
GAAGAAGAGTTATGCGAATTGATTCAAATAATGCTTCGTAAATATAAGAG
TAATCCAATTGTATTTGGAGATCCTGGAGTTGGGAAGACAATATTATTGC
AAGGACTTGCTTATATGATAAAAGTGGAACAAGTACCTCAGGAATTGGTA
GGTTATGAGGTTTATTCTCTTGATATTGGGAGACTTATATCTGGAACGCG
GTATAGAGGAGATCTTGAAGATAGAGTAAATAAACTCTTAGATTTCTTAT
ATTTAAAAAAAAAAGTAATTCTTTTTATCGACGAAATTCATATGATAGTT
GGAGCTGGGGCTACGTCTTTTAGTAACATAGATGTTTCAAATTTATTAAA
GCCTATATTAACTTTAGGTAAAGTAAAATTAATTGGTGCTACTACCAAAT
ATGAATACCAAAAATTCTTTTTGAAAGATAAAGCTTTAATGAGAAGATTT
CATAGCATAGAACTTAAAGAACCAAGTTTTGAGGATACTTATCTTATTTT
AAAAGGGGCTAAGGAACAATATGAAAAACATCATAATGTGGAGTACACAG
ATGGGGCCATATGGGCTTCAATTAATATGTCTAAGTATATTAAAGACAGA
TTTCTTCCCGATAAAGCTTTTGACCTATTAGATGGTCTTGGAGCTAAATT
TAAACTTGAGGGTAATAAGAAAGTCATAACGGGCGATGATGTAAAAATTT
TTGTTAAATCCATTATTGGAACTAATGTTTTTAATTTTGATGATTATGAT
CAAAATTTGCTCGTTAATCTGGAACGTAAAATAAGAGAGAGCATAATAAT
TGATGAGAATATTTTATCTGATTTGATATTAAACATTAAACTTTT
>k141_113
ATTTTATATTTTGATATGATGTAGCTATTCCACATTGCGGCATTTACTTT
TCCAATGCCAGTAGTTAAAGAGATTACCTTGTGACCCGCAATTTCTCCCT
TATAGATTTTCTTCTCACCTGAATAATCGTCTAATATAATAGGTGCTGCT
AGCGCATACAGCGCAATCCTTCTAGATAGAACATATAAAGGGGCTTCAAA
CTCTGGTGCATCTCTTATTGAACTAATACAAGATGCTGATAAGAAATTTG
ATAAAAGAGTTTTAAAACTAATAATTAAGGTTCTCTCTCAATGTCCTCTG
GGTTTTATTGTTGAACTCAATGACAATTCAATTGCCAAAATAATAAAAAT
TAACGAAGATAATATTAATGTCCCATATATAAAATACATAATAAGAGATG
ACAAAATCGTACCTCCTAGTGAAAATAAAAATTATGTCAAGTCCATACCC
AAAACAGAAACCGGAATAAAAAAAATATTAAGACAAGATGAAATAGAATT
TATTTCAAAAAAATATGGATTAAAGGAAATATAAAAGGAGTAAAGTATGA
TTTTAATAACATCTGCAATGGATGAAGAATCGATAGAAATAAATAAAATT
ATCGAGAACAAAG
>k141_153
CCCCCCCCCCCCCCCCCCCCCCCCCCCCCAGATTGGGTCTCTAGTGACTG
GAGTTCAGACGTGTGCTCTTCCGATCTCCGAAAAATAATAAAGTTTACTA
TCCTTAAGCATTTTAACAAACAAACTAATTGAACATAATCCAACCATAAA
AGCAATAATTGCTCCCAAGTTTATCTCAAAAACACTAAAAAGTATATCTG
ATTCAAATAACTCCTTATACTTTAAAAGTAAACTTCCAAAAACAATAGGA
ATCAAAGATAAGAACGAAATCTCAAACGAATCTGACCTGCTAAACCAGAT
CGGAAGAGCGTCGTGTAGGGAAAGAGTGTCAGCTGAGGGGTGTAGATCTC
GGTGGTCGTCGTGTCAGTGAAAAGGGGG
>k141_131
CTAATTGAAAATATTTATTGAACGAATTTAAAAAACGTAATGCTATCTTA
TTTTTTTCAATTTCTACTTGATTCTTAAGTCTATTTGCTTCACTTTCAAC
CTCAAAACTTCGAGCAAGCATATTATTGAAAGTATCTTCACGAATAATAA
GCTTAATGGCACCATTAATATACTCAGGGTCATCCTTAATCTCTTCCCAT
TTGCGTCTCATCTTTCCTACATTAACACGACTAACTCCAAGTTCTTTTGC
TATCCTCGCGTCATTAAGCTTCCCTTCTCTAAAATACACAACATAATCAT
CAAACGATTTCTTTACCCTAATCATACCTTTTAATATAAGTTAACTAATA
GGTTAACAAAAATATATTTAACATAAAATTTATAACAAAACAATAAATTT
TACAAAAACAATTAATACTCATACGTACATGTACATTAAGAAGATAAATA
GAGATATATTTTTAAAACAAATAGATAAGGGGATTTATATGAATAAAATT
AATTTTATTTTGGTGTTGGCACTACTAATTAGTAGTTGTGAATATGAGCA
TGGAAATGCTACACCTAAGAGTAGAGTTAAAAGAGAAGTAAATGAAGAAC
AATCAGAGGAACAAAAAACACCTGAAGAAGTGTTAAGAGAAAAATTAAAT
GAGACTGAAAAATCAAACCTGGATTTCTTAAAAGATGCTTTAAATAATAA
G
>k141_158
CCAAGTCTAAACAAGGATTTTAATTTTTTGAATGTAGGTGGTATTTTTAG
TCAAGCAAAAAAGGGTGTTTTTTCAGATCTTATTTCTTCAGAGATTCAAA
ATCTGTCTAGGTTTAGGAACTCAATGCTAGAATTTGTAAAATTTTTAAAA
AGTAATGGCCTTATAAGTAAGGATTTTAAGAATATCTCTTTAAAGAGACC
ATTTACCTTTGAAAAATTTAGTGATAACGGTTTCGTGTCTGATTTAAAAT
CTTTAATAAAAAAGGTGAATAGTTTATTTGATTTTGAAAGTCTGAAAATT
TTAAGTGAGAGTTTGTCTTTTGATTCTGAGATTAGTGACAAAATAAAAAT
GTTAAAAAATTTTGAAAAAGTTTTGTCTGATCTTAACATTTTGTTTGGCA
ATGTAAATTCTCTTTTTAATTTTGATGTTTTAAGTGTTGATCTTAATTTT
AATCATATAGATTTGAATTTTGTAAAGAGAGATAAGGAAAAAAATGTTAT
TGCTATTGATGTTAAAAATTTTAAGAAAAATGATAGTGTTAAGGAATTTC
TTAATTCAGGTTCTAGGTTTAGGTTAATTGATGGTGAAAATTATGTTGGC
AAGTATGGTCTTAAAGAAACGTTTGATGGATTGACAGAATTTATAGGTGA
TCTTTCTAGTTTTAATACAAAACCTGTTAAAGGATCTTTTATTAGTCACA
TTGCTGATAATTTAATGTCAGAATGGAATTTAAAAATAAATCATAATATT
GTGAATAAGGCCAAAATTGTGTTAAAATCGAATAATACAGGAGAAATTAG
GCTGATTTTAAAGCCCAAAAGACTTGGTAGTATAAGAATTAATTTAAATC
TTGATTCTAATAATAATTTATTAGGTAAGATTATAGTTGACAATCATAAT
GTTAAGACTCTTTTTGAGCAAAATATGTATTCGATCAGCAAAATGTTAAA
TGATAATGGTTTTAATACTAGTTTAAATCTTTCTATTGCAGGTAGTGGTT
CTGGTTTTTTTTTATGGTAATTTTGAGGATGATGTTGAGAGCCAATTATC
TTCTTTGAATAAGAATAATATCTTTAAAGTTGAGGATAATGTTGAGATTT
CTGTTGATTTAGAAAAAAGTATTAATTTTGTTGTTTAAAATGGAGGATAG
ATGGGTACAATTGATCATATTGACAATTTAGTCGGTATAGACCGAGCTAA
GGAAATATCTAATTCTAAGATACAAAGAGGTGTTAAGGGTAATAATCTTG
GTCGGGATGATTTTTTGAAACTACTTGTTACTCAACTTAAATATCAAGAT
CCTACAGACCCAATGAAAGATAAAGAGTTTATTTCGCAAATGGCACAATT
CTCAGCTCTTGAACAAATGACAAATATGAGTAAATCTTTTGAGAGGCTCT
CATCTGTTCTTGGTATAAATAAAGATTTGGATTTATTGGGCAAAATAGTT
GAGTTTGAACATGTTGATGGAGAGATTATTAAGGGTAAAGTTACAAATAT
TAAAACAGGAATAGTTCCACAAATTATGATTGATGGCAAGTATTATGTTT
ATAATAATATTTTGTCAGTAGGATTGGAGGAGTAGTTATATGATGAGGTC
TTTATATTCTGGTGTTTCTGGTCTTCAGAATCATCAAACAAGAATGGATG
TTGTTGGTAATAACATTGCCAATGTTAATACTATTGGTTTTAAGAAAGGA
AGGGTTAATTTTCAAGATGTGATATCTCAGAGTATTTCTGGAGCATCTCG
TCCTACTGATGGTCGCGGAGGTGTTAATCCAAAACAAGTTGGTCTTGGAA
TGAGTGTTGCTACTATTGATACTATTCATACTCAAGGATCTTTTCAAAGC
ACCCAAAAAGCCTCTGATCTTGGAATTAGTGGTAATGGTTTTTTTATTTT
AAGAGATGGTAATAATTCTTTTTATACAAGAGCTGGTGCATTTGATGTTG
ATTCTAATAGGCGTCTTGTAAATCCTGCAAATGGTATGAGAATTCAAGGT
TGGATGGCAAAGTCTATTGGTGGAGAACAGGTTATTAATACATCTGCTGA
TGTTGAAGATTTAGTTATTCCTATTGGGGATAAAGAAGGTGCTAAGGCTA
CGGAACACATTACTTTTGCTTGTAATCTTGATAAAAGATTACCTATAATT
GAGGAAGGTGCAAGTGAAGTGGATGTTGCTCGTGGTACTTGGGTTGTTAA
TAAGACTATTTATGATAGTTTGGGAAATACTAGTGTTGTTGAACTTAGAG
TTGTAAAGGATACAACTATTCCTAATTTATGGAACGCTACAGTTTTAGTA
AATGGGGAGACAAATTCCAATTTTACAATAGGCTTTAATAATGAAGGAGC
ATTGCTTTCTTTAAATGGTCAGGCAGGTCAGCCTGGTGATTTACTTGAGT
TTCCTATAACTTTTGGTGTTGTGAATGCTAATGCCGGAGAAGTTGGTGAG
CAGCAAACTATTAATCTTAGACTTGGTAATGTTGGTAGTTATACTGATTC
AATTACGCAATTTGCTGATGCAAGTACTACAAAGGCTATTATCCAAGATG
GATATGGTATGGGATATATGGAAAACTATGAAATAGATCAAAATGGCATA
ATAATGGGAGTTTATTCAAATGGTATTAGACGAGATATTGGTAAAATTGC
GCTTGCTTCATTTGTTAATCCTTGGGGACTTGCAAAGATAGGTGATACTA
ATTTTAGTTAGACAAGTAATTCAGGTCAGGCTAGGGTAGGTGAAACTGGT
TTGGCAGGTCTTGGTACTATTAGAGCAGGAGTTTTAGAAATGGCTAATGT
TGATCTTGCTGAGCAATTT
