# Supplementary material for: Molecular detection of relapsing fever Borrelia puertoricensis in migratory Mexican free-tailed bats
Source: mSphere. 2026 Jun 2;11(6):e00085-26. doi: 10.1128/msphere.00085-26 (PMC13317190; doi:10.1128/msphere.00085-26)
Supplement: Table S4 — BLAST results of all 622 partial or complete Borrelia genes identified. [file msphere.00085-26-s0004.xlsx]

## Sheet: Sheet1
Contig or Read name (from File S1 or S2)	Query length (bp)	BlastxFirstHit	Type	Predicted function	% identity	alignment length (aa)
NODE_2_length_2864_cov_6.466714	2864	NZ_CP149102.1_Borrelia_puertoricensis_strain_CAU1_chromosome,_complete_genome	Chromosome	DNA primase	99.659	586
scaffold_0	4642	NZ_CP075387.1_Borrelia_puertoricensis_strain_SUM_plasmid_cp59-2,_complete_sequence	Plasmid	DUF244 domain-containing protein	89.159	452
k141_156	2056	NZ_CP149102.1_Borrelia_puertoricensis_strain_CAU1_chromosome,_complete_genome	Chromosome	EAL domain-containing protein	100	434
k141_158	2819	NZ_CP138334.1_Borrelia_sp._MN22-0132_chromosome,_complete_genome	Chromosome	flagellar hook protein FlgE	99.024	410
NODE_4_length_1715_cov_5.138554	1715	NZ_CP138334.1_Borrelia_sp._MN22-0132_chromosome,_complete_genome	Chromosome	EAL domain-containing protein	100	378
k141_111	1209	NZ_CP138334.1_Borrelia_sp._MN22-0132_chromosome,_complete_genome	Chromosome	DNA primase	99.471	378
scaffold_7	1101	NZ_CP149102.1_Borrelia_puertoricensis_strain_CAU1_chromosome,_complete_genome	Chromosome	hypothetical protein	99.171	362
NODE_12_length_1063_cov_1.584325	1063	NZ_CP075379.1_Borrelia_puertoricensis_strain_SUM_chromosome,_complete_genome	Chromosome	UDP-N-acetylmuramoyl-L-alanyl-D-glutamate--2,6-diaminopimelate ligase	99.717	353
scaffold_4	1787	NZ_CP075379.1_Borrelia_puertoricensis_strain_SUM_chromosome,_complete_genome	Chromosome	EAL domain-containing protein	99.14	349
k141_161	1603	NZ_CP149102.1_Borrelia_puertoricensis_strain_CAU1_chromosome,_complete_genome	Chromosome	aminopeptidase	96.481	341
k141_104	1073	NZ_CP149102.1_Borrelia_puertoricensis_strain_CAU1_chromosome,_complete_genome	Chromosome	endolytic transglycosylase MltG	100	317
NODE_15_length_990_cov_2.139037	990	NZ_CP149102.1_Borrelia_puertoricensis_strain_CAU1_chromosome,_complete_genome	Chromosome	NAD(P)H-dependent glycerol-3-phosphate dehydrogenase	94.286	315
k141_91	921	NZ_CP149102.1_Borrelia_puertoricensis_strain_CAU1_chromosome,_complete_genome	Chromosome	NAD(P)H-dependent glycerol-3-phosphate dehydrogenase	95.498	311
scaffold_10	921	NZ_CP149102.1_Borrelia_puertoricensis_strain_CAU1_chromosome,_complete_genome	Chromosome	NAD(P)H-dependent glycerol-3-phosphate dehydrogenase	95.177	311
k141_152	945	NZ_CP149102.1_Borrelia_puertoricensis_strain_CAU1_chromosome,_complete_genome	Chromosome	AAA family ATPase	98.701	308
NODE_16_length_977_cov_4.059653	977	NZ_CP149102.1_Borrelia_puertoricensis_strain_CAU1_chromosome,_complete_genome	Chromosome	sigma-54-dependent transcriptional regulator	99.667	300
NODE_14_length_1018_cov_13.740395	1018	NZ_CP149102.1_Borrelia_puertoricensis_strain_CAU1_chromosome,_complete_genome	Chromosome	endolytic transglycosylase MltG	99.663	297
k141_122	894	NZ_CP149102.1_Borrelia_puertoricensis_strain_CAU1_chromosome,_complete_genome	Chromosome	hypothetical protein	99.663	297
NODE_13_length_1037_cov_3.328921	1037	NZ_CP138334.1_Borrelia_sp._MN22-0132_chromosome,_complete_genome	Chromosome	flagellar motor switch protein FliM	100	290
scaffold_2	1987	NZ_CP138334.1_Borrelia_sp._MN22-0132_chromosome,_complete_genome	Chromosome	flagellar motor switch protein FliM	100	290
k141_26	923	NZ_CP075379.1_Borrelia_puertoricensis_strain_SUM_chromosome,_complete_genome	Chromosome	UDP-N-acetylmuramoyl-L-alanyl-D-glutamate--2,6-diaminopimelate ligase	96.466	283
k141_110	2021	NZ_CP075388.1_Borrelia_puertoricensis_strain_SUM_plasmid_cp60,_complete_sequence	Plasmid	DUF244 domain-containing protein	89.399	283
scaffold_9	936	NZ_CP149102.1_Borrelia_puertoricensis_strain_CAU1_chromosome,_complete_genome	Chromosome	EAL domain-containing protein	98.921	278
k141_59	978	NZ_CP149102.1_Borrelia_puertoricensis_strain_CAU1_chromosome,_complete_genome	Chromosome	EAL domain-containing protein	100	275
k141_41	1091	NZ_CP149102.1_Borrelia_puertoricensis_strain_CAU1_chromosome,_complete_genome	Chromosome	DNA translocase FtsK	100	269
k141_65	919	NZ_CP075401.1_Borrelia_puertoricensis_strain_SUM_plasmid_lp65,_complete_sequence	Plasmid	PBSX family phage terminase large subunit	92.937	269
scaffold_14	816	NZ_CP075401.1_Borrelia_puertoricensis_strain_SUM_plasmid_lp65,_complete_sequence	Plasmid	PBSX family phage terminase large subunit	94.717	265
scaffold_12	867	NZ_CP149102.1_Borrelia_puertoricensis_strain_CAU1_chromosome,_complete_genome	Chromosome	endolytic transglycosylase MltG	100	263
NODE_6_length_1423_cov_4.482456	1423	NZ_CP138334.1_Borrelia_sp._MN22-0132_chromosome,_complete_genome	Chromosome	flagellar motor protein MotB	100	261
NODE_19_length_846_cov_3.394437	846	NZ_CP138334.1_Borrelia_sp._MN22-0132_chromosome,_complete_genome	Chromosome	flagellar hook-length control protein FliK	99.592	245
k141_64	1108	NZ_CP138334.1_Borrelia_sp._MN22-0132_chromosome,_complete_genome	Chromosome	ribonuclease III	98.347	242
scaffold_11	880	NZ_CP149102.1_Borrelia_puertoricensis_strain_CAU1_chromosome,_complete_genome	Chromosome	RNA polymerase sigma factor RpoD	98.707	232
k141_116	922	NZ_CP149102.1_Borrelia_puertoricensis_strain_CAU1_chromosome,_complete_genome	Chromosome	RNA polymerase sigma factor RpoD	98.707	232
NODE_21_length_790_cov_4.043537	790	NZ_CP149102.1_Borrelia_puertoricensis_strain_CAU1_chromosome,_complete_genome	Chromosome	aminopeptidase	99.563	229
NODE_29_length_689_cov_2.085174	689	NZ_CP138334.1_Borrelia_sp._MN22-0132_chromosome,_complete_genome	Chromosome	DNA translocase FtsK	98.69	229
k141_81	689	NZ_CP138334.1_Borrelia_sp._MN22-0132_chromosome,_complete_genome	Chromosome	DNA translocase FtsK	98.69	229
NODE_25_length_723_cov_3.932635	723	NZ_CP075401.1_Borrelia_puertoricensis_strain_SUM_plasmid_lp65,_complete_sequence	Plasmid	PBSX family phage terminase large subunit	92.982	228
NODE_26_length_696_cov_2.483619	696	NZ_CP149102.1_Borrelia_puertoricensis_strain_CAU1_chromosome,_complete_genome	Chromosome	hypothetical protein	99.107	224
NODE_11_length_1069_cov_6.862919	1069	NZ_CP075379.1_Borrelia_puertoricensis_strain_SUM_chromosome,_complete_genome	Chromosome	prolipoprotein diacylglyceryl transferase	99.55	222
NODE_23_length_778_cov_2.372061	778	NZ_CP149102.1_Borrelia_puertoricensis_strain_CAU1_chromosome,_complete_genome	Chromosome	AAA family ATPase	93.925	214
k141_25	650	NZ_CP149102.1_Borrelia_puertoricensis_strain_CAU1_chromosome,_complete_genome	Chromosome	sigma-54-dependent transcriptional regulator	97.143	210
k141_85	774	NZ_CP138334.1_Borrelia_sp._MN22-0132_chromosome,_complete_genome	Chromosome	flagellar motor switch protein FliM	96.172	209
NODE_24_length_753_cov_4.322350	753	NZ_CP138334.1_Borrelia_sp._MN22-0132_chromosome,_complete_genome	Chromosome	undecaprenyldiphospho-muramoylpentapeptide beta-N-acetylglucosaminyltransferase	100	206
k141_130	2615	NZ_CP075390.1_Borrelia_puertoricensis_strain_SUM_plasmid_lp10,_complete_sequence	Plasmid	hypothetical protein	100	205
k141_95	1037	NZ_CP138334.1_Borrelia_sp._MN22-0132_chromosome,_complete_genome	Chromosome	undecaprenyldiphospho-muramoylpentapeptide beta-N-acetylglucosaminyltransferase	83.415	205
scaffold_20	675	NZ_CP138334.1_Borrelia_sp._MN22-0132_chromosome,_complete_genome	Chromosome	flagellar hook-length control protein FliK	97.99	199
NODE_31_length_660_cov_2.917355	660	NZ_CP149102.1_Borrelia_puertoricensis_strain_CAU1_chromosome,_complete_genome	Chromosome	hypothetical protein	100	198
k141_148	1315	NZ_CP149102.1_Borrelia_puertoricensis_strain_CAU1_chromosome,_complete_genome	Chromosome	hypothetical protein	100	198
NODE_42_length_581_cov_2.977186	581	NZ_CP149102.1_Borrelia_puertoricensis_strain_CAU1_chromosome,_complete_genome	Chromosome	tetratricopeptide repeat protein	98.446	193
k141_145	581	NZ_CP149102.1_Borrelia_puertoricensis_strain_CAU1_chromosome,_complete_genome	Chromosome	tetratricopeptide repeat protein	98.446	193
scaffold_18	680	NZ_CP138334.1_Borrelia_sp._MN22-0132_chromosome,_complete_genome	Chromosome	undecaprenyldiphospho-muramoylpentapeptide beta-N-acetylglucosaminyltransferase	99.471	189
scaffold_30	574	NZ_CP075379.1_Borrelia_puertoricensis_strain_SUM_chromosome,_complete_genome	Chromosome	UDP-N-acetylmuramoyl-L-alanyl-D-glutamate--2,6-diaminopimelate ligase	96.296	189
k141_106	1043	NZ_CP149115.1_Borrelia_puertoricensis_strain_CAU1_plasmid_lp35-2,_complete_sequence	Plasmid	DUF603 domain-containing protein	94.149	188
scaffold_13	856	NZ_CP138334.1_Borrelia_sp._MN22-0132_chromosome,_complete_genome	Chromosome	ribonuclease III	99.465	187
NODE_8_length_1234_cov_3.029686	1234	NZ_CP075381.1_Borrelia_puertoricensis_strain_SUM_plasmid_cp28-1,_complete_sequence	Plasmid	DUF603 domain-containing protein	95.187	187
scaffold_8	976	NZ_CP149102.1_Borrelia_puertoricensis_strain_CAU1_chromosome,_complete_genome	Chromosome	aminopeptidase	99.462	186
scaffold_28	582	NZ_CP149102.1_Borrelia_puertoricensis_strain_CAU1_chromosome,_complete_genome	Chromosome	DNA translocase FtsK	98.907	183
NODE_38_length_595_cov_2.848148	595	NZ_CP149110.1_Borrelia_puertoricensis_strain_CAU1_plasmid_lp45,_complete_sequence	Plasmid	variable large family protein	85.246	183
k141_86	595	NZ_CP149110.1_Borrelia_puertoricensis_strain_CAU1_plasmid_lp45,_complete_sequence	Plasmid	variable large family protein	85.246	183
NODE_47_length_549_cov_0.953441	549	NZ_CP138334.1_Borrelia_sp._MN22-0132_chromosome,_complete_genome	Chromosome	flagellar biosynthesis protein FlhB	98.901	182
NODE_49_length_542_cov_1.505133	542	NZ_CP075390.1_Borrelia_puertoricensis_strain_SUM_plasmid_lp10,_complete_sequence	Plasmid	ParA family protein	99.444	180
k141_121	537	NZ_CP075390.1_Borrelia_puertoricensis_strain_SUM_plasmid_lp10,_complete_sequence	Plasmid	ParA family protein	100	179
k141_90	1537	NZ_CP138334.1_Borrelia_sp._MN22-0132_chromosome,_complete_genome	Chromosome	hypothetical protein	99.441	179
NODE_17_length_878_cov_2.826245	878	NZ_CP138334.1_Borrelia_sp._MN22-0132_chromosome,_complete_genome	Chromosome	hypothetical protein	98.324	179
NODE_39_length_593_cov_5.323420	593	NZ_CP138334.1_Borrelia_sp._MN22-0132_chromosome,_complete_genome	Chromosome	undecaprenyldiphospho-muramoylpentapeptide beta-N-acetylglucosaminyltransferase	99.425	174
NODE_36_length_632_cov_1.934142	632	NZ_CP149102.1_Borrelia_puertoricensis_strain_CAU1_chromosome,_complete_genome	Chromosome	hypothetical protein	99.422	173
NODE_53_length_518_cov_2.060475	518	NZ_CP138334.1_Borrelia_sp._MN22-0132_chromosome,_complete_genome	Chromosome	D-alanine--D-alanine ligase	98.837	172
k141_101	518	NZ_CP138334.1_Borrelia_sp._MN22-0132_chromosome,_complete_genome	Chromosome	D-alanine--D-alanine ligase	98.837	172
scaffold_26	586	NZ_CP138334.1_Borrelia_sp._MN22-0132_chromosome,_complete_genome	Chromosome	flagellar biosynthetic protein FliR	98.225	169
k141_42	640	NZ_CP149102.1_Borrelia_puertoricensis_strain_CAU1_chromosome,_complete_genome	Chromosome	hypothetical protein	99.405	168
k141_21	645	NZ_CP149102.1_Borrelia_puertoricensis_strain_CAU1_chromosome,_complete_genome	Chromosome	ATP-dependent DNA helicase	98.78	164
scaffold_39	508	NZ_CP149102.1_Borrelia_puertoricensis_strain_CAU1_chromosome,_complete_genome	Chromosome	sigma-54-dependent transcriptional regulator	100	163
NODE_56_length_481_cov_3.039906	481	NZ_CP149102.1_Borrelia_puertoricensis_strain_CAU1_chromosome,_complete_genome	Chromosome	hypothetical protein	99.375	160
NODE_28_length_690_cov_3.319685	690	NZ_CP138334.1_Borrelia_sp._MN22-0132_chromosome,_complete_genome	Chromosome	P-loop NTPase	97.5	160
scaffold_33	543	NZ_CP138334.1_Borrelia_sp._MN22-0132_chromosome,_complete_genome	Chromosome	P-loop NTPase	98.726	157
NODE_18_length_847_cov_2.228535	847	NZ_CP075379.1_Borrelia_puertoricensis_strain_SUM_chromosome,_complete_genome	Chromosome	S-ribosylhomocysteine lyase	96.815	157
k141_15	535	NZ_CP149121.1_Borrelia_puertoricensis_strain_CAU1_plasmid_lp29	Plasmid	ERF family protein	90.446	157
NODE_59_length_471_cov_7.163462	471	NZ_CP149102.1_Borrelia_puertoricensis_strain_CAU1_chromosome,_complete_genome	Chromosome	EAL domain-containing protein	100	156
scaffold_44	467	NZ_CP149102.1_Borrelia_puertoricensis_strain_CAU1_chromosome,_complete_genome	Chromosome	tetratricopeptide repeat protein	98.065	155
scaffold_46	466	NZ_CP149110.1_Borrelia_puertoricensis_strain_CAU1_plasmid_lp45,_complete_sequence	Plasmid	variable large family protein	90.323	155
scaffold_47	463	NZ_CP149102.1_Borrelia_puertoricensis_strain_CAU1_chromosome,_complete_genome	Chromosome	AAA family ATPase	99.351	154
NODE_34_length_642_cov_1.291312	642	NZ_CP149102.1_Borrelia_puertoricensis_strain_CAU1_chromosome,_complete_genome	Chromosome	single-stranded-DNA-specific exonuclease RecJ	99.351	154
k141_55	457	NZ_CP149102.1_Borrelia_puertoricensis_strain_CAU1_chromosome,_complete_genome	Chromosome	tRNA (adenosine(37)-N6)-threonylcarbamoyltransferase complex transferase subunit TsaD	100	151
scaffold_42	485	NZ_CP138334.1_Borrelia_sp._MN22-0132_chromosome,_complete_genome	Chromosome	DNA primase	98.667	150
scaffold_41	486	NZ_CP138334.1_Borrelia_sp._MN22-0132_chromosome,_complete_genome	Chromosome	S41 family peptidase	98.667	150
NODE_22_length_784_cov_3.262003	784	NZ_CP129313.1_Borrelia_turicatae_strain_BTCAM1_plasmid_lp32,_complete_sequence	Plasmid	ParA family protein	98.649	148
NODE_54_length_498_cov_2.112867	498	NZ_CP004164.1_Borrelia_nietonii_YOR_plasmid_unnamed_clone_Contig0019_map_unlocalized	Plasmid	DUF777 family protein	94.521	146
k141_107	498	NZ_CP004164.1_Borrelia_nietonii_YOR_plasmid_unnamed_clone_Contig0019_map_unlocalized	Plasmid	DUF777 family protein	94.521	146
k141_143	737	NZ_CP138334.1_Borrelia_sp._MN22-0132_chromosome,_complete_genome	Chromosome	P-loop NTPase	98.621	145
k141_126	516	NZ_CP138334.1_Borrelia_sp._MN22-0132_chromosome,_complete_genome	Chromosome	S41 family peptidase	98.611	144
scaffold_52	425	NZ_CP149102.1_Borrelia_puertoricensis_strain_CAU1_chromosome,_complete_genome	Chromosome	AAA family ATPase	100	141
NODE_65_length_427_cov_1.129032	427	NZ_CP138334.1_Borrelia_sp._MN22-0132_chromosome,_complete_genome	Chromosome	DNA topoisomerase (ATP-hydrolyzing) subunit A	100	140
scaffold_43	477	NZ_CP138334.1_Borrelia_sp._MN22-0132_chromosome,_complete_genome	Chromosome	tetratricopeptide repeat protein	100	140
k141_80	487	NZ_CP149102.1_Borrelia_puertoricensis_strain_CAU1_chromosome,_complete_genome	Chromosome	DNA-processing protein DprA	95.683	139
scaffold_53	419	NZ_CP129314.1_Borrelia_turicatae_strain_BTCAM1_plasmid_pcp30-1,_complete_sequence	Plasmid	ERF family protein, partial	89.928	139
NODE_68_length_416_cov_1.113573	416	NZ_CP149121.1_Borrelia_puertoricensis_strain_CAU1_plasmid_lp29	Plasmid	ERF family protein	95.652	138
k141_149	2898	NZ_CP075387.1_Borrelia_puertoricensis_strain_SUM_plasmid_cp59-2,_complete_sequence	Plasmid	DUF261 family protein	91.304	138
NODE_69_length_414_cov_1.370474	414	NZ_CP138334.1_Borrelia_sp._MN22-0132_chromosome,_complete_genome	Chromosome	DNA topoisomerase (ATP-hydrolyzing) subunit A	100	137
k141_141	586	NZ_CP149102.1_Borrelia_puertoricensis_strain_CAU1_chromosome,_complete_genome	Chromosome	single-stranded-DNA-specific exonuclease RecJ	98.529	136
scaffold_31	557	NZ_CP138334.1_Borrelia_sp._MN22-0132_chromosome,_complete_genome	Chromosome	HD-GYP domain-containing protein	99.254	134
k141_113	613	NZ_CP149102.1_Borrelia_puertoricensis_strain_CAU1_chromosome,_complete_genome	Chromosome	HD-GYP domain-containing protein	99.254	134
NODE_73_length_400_cov_1.246377	400	NZ_CP149102.1_Borrelia_puertoricensis_strain_CAU1_chromosome,_complete_genome	Chromosome	valine--tRNA ligase	99.248	133
NODE_30_length_678_cov_2.258427	678	NZ_CP149122.1_Borrelia_puertoricensis_strain_CAU1_plasmid_lp28,_complete_sequence	Plasmid	hypothetical protein	97.744	133
scaffold_19	678	NZ_CP149122.1_Borrelia_puertoricensis_strain_CAU1_plasmid_lp28,_complete_sequence	Plasmid	hypothetical protein	97.744	133
k141_37	678	NZ_CP149122.1_Borrelia_puertoricensis_strain_CAU1_plasmid_lp28,_complete_sequence	Plasmid	hypothetical protein	97.744	133
NODE_52_length_527_cov_2.684322	527	NZ_CP138334.1_Borrelia_sp._MN22-0132_chromosome,_complete_genome	Chromosome	S41 family peptidase	99.242	132
NODE_20_length_820_cov_4.984314	820	NZ_CP138334.1_Borrelia_sp._MN22-0132_chromosome,_complete_genome	Chromosome	ribonuclease III	97.727	132
NODE_67_length_417_cov_1.359116	417	NZ_CP138334.1_Borrelia_sp._MN22-0132_chromosome,_complete_genome	Chromosome	hypothetical protein	96.97	132
k141_23	785	NZ_CP149102.1_Borrelia_puertoricensis_strain_CAU1_chromosome,_complete_genome	Chromosome	hypothetical protein	95.455	132
scaffold_58	398	NZ_CP149102.1_Borrelia_puertoricensis_strain_CAU1_chromosome,_complete_genome	Chromosome	DNA translocase FtsK	92.424	132
k141_69	896	NZ_CP075385.1_Borrelia_puertoricensis_strain_SUM_plasmid_cp30,_complete_sequence	Plasmid	hypothetical protein	96.947	131
scaffold_40	499	NZ_CP149102.1_Borrelia_puertoricensis_strain_CAU1_chromosome,_complete_genome	Chromosome	flagellar hook-length control protein FliK	96.947	131
k141_157	394	NZ_CP138334.1_Borrelia_sp._MN22-0132_chromosome,_complete_genome	Chromosome	BMP family ABC transporter substrate-binding protein	96.183	131
k141_139	516	NZ_CP138334.1_Borrelia_sp._MN22-0132_chromosome,_complete_genome	Chromosome	hypothetical protein	95.42	131
NODE_79_length_389_cov_2.946108	389	NZ_CP149102.1_Borrelia_puertoricensis_strain_CAU1_chromosome,_complete_genome	Chromosome	flagellar assembly lytic transglycosylase	100	129
k141_71	389	NZ_CP149102.1_Borrelia_puertoricensis_strain_CAU1_chromosome,_complete_genome	Chromosome	flagellar assembly lytic transglycosylase	100	129
k141_138	814	NZ_CP138334.1_Borrelia_sp._MN22-0132_chromosome,_complete_genome	Chromosome	aminopeptidase	99.225	129
NODE_81_length_387_cov_1.364458	387	NZ_CP073201.1_Borrelia_turicatae_strain_BTE5EL_plasmid_lp30,_complete_sequence	Plasmid	plasmid maintenance protein	92.969	128
NODE_61_length_457_cov_2.447761	457	NZ_CP138334.1_Borrelia_sp._MN22-0132_chromosome,_complete_genome	Chromosome	flagellar biosynthesis protein FlhA	96.063	127
NODE_63_length_443_cov_0.938144	443	NZ_CP138334.1_Borrelia_sp._MN22-0132_chromosome,_complete_genome	Chromosome	asparagine--tRNA ligase	99.2	125
NODE_85_length_374_cov_1.445141	374	NZ_CP149102.1_Borrelia_puertoricensis_strain_CAU1_chromosome,_complete_genome	Chromosome	hemolysin family protein	100	124
k141_92	489	NZ_CP149102.1_Borrelia_puertoricensis_strain_CAU1_chromosome,_complete_genome	Chromosome	MGH1-like glycoside hydrolase domain-containing protein	99.194	124
k141_14	374	NZ_CP149102.1_Borrelia_puertoricensis_strain_CAU1_chromosome,_complete_genome	Chromosome	hemolysin family protein	99.194	124
scaffold_23	630	NZ_CP075387.1_Borrelia_puertoricensis_strain_SUM_plasmid_cp59-2,_complete_sequence	Plasmid	hypothetical protein	96.774	124
scaffold_24	622	NZ_CP138334.1_Borrelia_sp._MN22-0132_chromosome,_complete_genome	Chromosome	aminopeptidase	85.484	124
scaffold_61	387	NZ_CP075379.1_Borrelia_puertoricensis_strain_SUM_chromosome,_complete_genome	Chromosome	histidine--tRNA ligase	100	123
k141_136	387	NZ_CP075379.1_Borrelia_puertoricensis_strain_SUM_chromosome,_complete_genome	Chromosome	histidine--tRNA ligase	100	123
NODE_86_length_373_cov_1.254717	373	NZ_CP075379.1_Borrelia_puertoricensis_strain_SUM_chromosome,_complete_genome	Chromosome	flagellar assembly lytic transglycosylase	100	123
NODE_72_length_401_cov_1.008671	401	NZ_CP149102.1_Borrelia_puertoricensis_strain_CAU1_chromosome,_complete_genome	Chromosome	undecaprenyl-diphosphate phosphatase	95.122	123
scaffold_64	378	NZ_CP129313.1_Borrelia_turicatae_strain_BTCAM1_plasmid_lp32,_complete_sequence	Plasmid	ParA family protein	99.18	122
scaffold_15	744	NZ_CP075381.1_Borrelia_puertoricensis_strain_SUM_plasmid_cp28-1,_complete_sequence	Plasmid	DUF603 domain-containing protein	97.541	122
NODE_46_length_556_cov_0.954092	556	NZ_CP075391.1_Borrelia_puertoricensis_strain_SUM_plasmid_lp110,_complete_sequence	Plasmid	virulence associated lipoprotein	92.623	122
scaffold_68	366	NZ_CP149102.1_Borrelia_puertoricensis_strain_CAU1_chromosome,_complete_genome	Chromosome	flagellar assembly lytic transglycosylase	100	121
NODE_83_length_383_cov_4.189024	383	NZ_CP073149.1_Borrelia_nietonii_YOR_plasmid_cp30-1,_complete_sequence	Plasmid	DUF276 domain-containing protein	90.083	121
k141_89	369	NZ_CP073149.1_Borrelia_nietonii_YOR_plasmid_cp30-1,_complete_sequence	Plasmid	DUF276 domain-containing protein	90.083	121
scaffold_56	405	NZ_CP138334.1_Borrelia_sp._MN22-0132_chromosome,_complete_genome	Chromosome	flagellar hook assembly protein FlgD	100	120
k141_140	361	NZ_CP149102.1_Borrelia_puertoricensis_strain_CAU1_chromosome,_complete_genome	Chromosome	DNA primase	93.277	119
scaffold_17	697	NZ_CP149102.1_Borrelia_puertoricensis_strain_CAU1_chromosome,_complete_genome	Chromosome	undecaprenyldiphospho-muramoylpentapeptide beta-N-acetylglucosaminyltransferase	91.597	119
NODE_60_length_461_cov_1.918719	461	NZ_CP149114.1_Borrelia_puertoricensis_strain_CAU1_plasmid_lp35-1,_complete_sequence	Plasmid	ParA family protein	98.305	118
scaffold_55	413	NZ_CP149102.1_Borrelia_puertoricensis_strain_CAU1_chromosome,_complete_genome	Chromosome	transcription elongation factor GreA	99.145	117
k141_100	455	NZ_CP149102.1_Borrelia_puertoricensis_strain_CAU1_chromosome,_complete_genome	Chromosome	transcription elongation factor GreA	97.436	117
scaffold_36	531	NZ_CP129315.1_Borrelia_turicatae_strain_BTCAM1_plasmid_pcp30-2,_complete_sequence	Plasmid	anti-CBASS protein Acb1 family protein	95.726	117
k141_30	346	NZ_CP149102.1_Borrelia_puertoricensis_strain_CAU1_chromosome,_complete_genome	Chromosome	tetratricopeptide repeat protein	99.13	115
scaffold_22	644	NZ_CP138334.1_Borrelia_sp._MN22-0132_chromosome,_complete_genome	Chromosome	hypothetical protein	99.123	114
k141_33	682	NZ_CP129313.1_Borrelia_turicatae_strain_BTCAM1_plasmid_lp32,_complete_sequence	Plasmid	ParA family protein	99.123	114
scaffold_37	523	NZ_CP149102.1_Borrelia_puertoricensis_strain_CAU1_chromosome,_complete_genome	Chromosome	undecaprenyl phosphate translocase family protein	100	113
k141_46	782	NZ_CP149102.1_Borrelia_puertoricensis_strain_CAU1_chromosome,_complete_genome	Chromosome	undecaprenyl phosphate translocase family protein	100	113
NODE_64_length_436_cov_1.805774	436	NZ_CP149102.1_Borrelia_puertoricensis_strain_CAU1_chromosome,_complete_genome	Chromosome	pantetheine-phosphate adenylyltransferase	98.23	113
NODE_74_length_396_cov_2.639296	396	NZ_CP149102.1_Borrelia_puertoricensis_strain_CAU1_chromosome,_complete_genome	Chromosome	hypothetical protein	96.46	113
scaffold_59	396	NZ_CP149102.1_Borrelia_puertoricensis_strain_CAU1_chromosome,_complete_genome	Chromosome	hypothetical protein	96.46	113
scaffold_21	647	NZ_CP075389.1_Borrelia_puertoricensis_strain_SUM_plasmid_cp61,_complete_sequence	Plasmid	BlyB family putative holin accessory protein	95.575	113
k141_32	396	NZ_CP149102.1_Borrelia_puertoricensis_strain_CAU1_chromosome,_complete_genome	Chromosome	hypothetical protein	94.69	113
k141_142	501	NZ_CP149121.1_Borrelia_puertoricensis_strain_CAU1_plasmid_lp29	Plasmid	anti-CBASS protein Acb1 family protein	93.75	112
k141_70	323	NZ_CP149102.1_Borrelia_puertoricensis_strain_CAU1_chromosome,_complete_genome	Chromosome	tetratricopeptide repeat protein	84.821	112
k141_135	336	NZ_CP129316.1_Borrelia_turicatae_strain_BTCAM1_plasmid_pcp30-3,_complete_sequence	Plasmid	ParA family protein	87.387	111
NODE_106_length_326_cov_4.557196	326	NZ_CP149102.1_Borrelia_puertoricensis_strain_CAU1_chromosome,_complete_genome	Chromosome	two-component system sensor histidine kinase NtrB	100	108
k141_87	326	NZ_CP149102.1_Borrelia_puertoricensis_strain_CAU1_chromosome,_complete_genome	Chromosome	two-component system sensor histidine kinase NtrB	100	108
k141_45	494	NZ_CP129312.1_Borrelia_turicatae_strain_BTCAM1_plasmid_lp41,_complete_sequence	Plasmid	hypothetical protein	97.222	108
k141_131	701	NZ_CP149112.1_Borrelia_puertoricensis_strain_CAU1_plasmid_lp44-2,_complete_sequence	Plasmid	DUF603 domain-containing protein	95.37	108
scaffold_86	326	NZ_CP073149.1_Borrelia_nietonii_YOR_plasmid_cp30-1,_complete_sequence	Plasmid	DUF777 family protein	92.593	108
k141_94	325	NZ_CP149102.1_Borrelia_puertoricensis_strain_CAU1_chromosome,_complete_genome	Chromosome	flagellar filament outer layer protein FlaA	100	107
NODE_37_length_626_cov_1.795096	626	NZ_CP149102.1_Borrelia_puertoricensis_strain_CAU1_chromosome,_complete_genome	Chromosome	hypothetical protein	98.131	107
k141_57	618	NZ_CP149102.1_Borrelia_puertoricensis_strain_CAU1_chromosome,_complete_genome	Chromosome	hypothetical protein	98.131	107
k141_10	323	NZ_CP129319.1_Borrelia_turicatae_strain_BTCAM1_plasmid_lp29-2,_complete_sequence	Plasmid	PBSX family phage terminase large subunit	94.393	107
NODE_32_length_656_cov_2.470882	656	NZ_CP138334.1_Borrelia_sp._MN22-0132_chromosome,_complete_genome	Chromosome	flagellar basal-body MS-ring/collar protein FliF	90.654	107
scaffold_29	576	NZ_CP138334.1_Borrelia_sp._MN22-0132_chromosome,_complete_genome	Chromosome	flagellar basal-body MS-ring/collar protein FliF	90.654	107
k141_180	651	NZ_CP138334.1_Borrelia_sp._MN22-0132_chromosome,_complete_genome	Chromosome	flagellar basal-body MS-ring/collar protein FliF	90.654	107
NODE_41_length_590_cov_1.435514	590	NZ_CP149102.1_Borrelia_puertoricensis_strain_CAU1_chromosome,_complete_genome	Chromosome	BMP family lipoprotein	95.283	106
NODE_7_length_1351_cov_2.297068	1351	NZ_CP073193.1_Borrelia_turicatae_strain_BTE5EL_plasmid_cp30-1,_complete_sequence	Plasmid	BlyB family putative holin accessory protein	93.396	106
k141_151	1206	NZ_CP129315.1_Borrelia_turicatae_strain_BTCAM1_plasmid_pcp30-2,_complete_sequence	Plasmid	BlyB family putative holin accessory protein	93.396	106
NODE_77_length_390_cov_3.683582	390	NZ_CP075387.1_Borrelia_puertoricensis_strain_SUM_plasmid_cp59-2,_complete_sequence	Plasmid	hypothetical protein	88.679	106
k141_54	695	NZ_CP075379.1_Borrelia_puertoricensis_strain_SUM_chromosome,_complete_genome	Chromosome	tetratricopeptide repeat protein	100	104
k141_97	316	NZ_CP138334.1_Borrelia_sp._MN22-0132_chromosome,_complete_genome	Chromosome	chemotaxis protein CheA	99.038	104
k141_117	517	NZ_CP075379.1_Borrelia_puertoricensis_strain_SUM_chromosome,_complete_genome	Chromosome	S-ribosylhomocysteine lyase	96.154	104
k141_78	316	NZ_CP073177.1_Borrelia_turicatae_91E135_plasmid_cp30-1,_complete_sequence	Plasmid	plasmid maintenance protein	90.385	104
NODE_43_length_576_cov_2.614203	576	NZ_CP129316.1_Borrelia_turicatae_strain_BTCAM1_plasmid_pcp30-3,_complete_sequence	Plasmid	ParA family protein	97.087	103
k141_22	570	NZ_CP129316.1_Borrelia_turicatae_strain_BTCAM1_plasmid_pcp30-3,_complete_sequence	Plasmid	ParA family protein	97.087	103
k141_60	307	NZ_CP149102.1_Borrelia_puertoricensis_strain_CAU1_chromosome,_complete_genome	Chromosome	ABC transporter ATP-binding protein	100	102
k141_13	415	NZ_CP138334.1_Borrelia_sp._MN22-0132_chromosome,_complete_genome	Chromosome	hypothetical protein	100	102
NODE_35_length_640_cov_1.642735	640	NZ_CP075383.1_Borrelia_puertoricensis_strain_SUM_plasmid_cp29-1,_complete_sequence	Plasmid	ERF family protein	95.098	102
k141_99	644	NZ_CP075383.1_Borrelia_puertoricensis_strain_SUM_plasmid_cp29-1,_complete_sequence	Plasmid	ERF family protein	95.098	102
k141_124	326	NZ_CP149102.1_Borrelia_puertoricensis_strain_CAU1_chromosome,_complete_genome	Chromosome	asparagine--tRNA ligase	93.069	101
k141_39	304	NZ_CP149109.1_Borrelia_puertoricensis_strain_CAU1_plasmid_lp48,_complete_sequence	Plasmid	DUF244 domain-containing protein	93.069	101
scaffold_94	303	NZ_CP129316.1_Borrelia_turicatae_strain_BTCAM1_plasmid_pcp30-3,_complete_sequence	Plasmid	ParA family protein	89.109	101
scaffold_101	301	NZ_CP149102.1_Borrelia_puertoricensis_strain_CAU1_chromosome,_complete_genome	Chromosome	DNA-directed RNA polymerase subunit beta	100	100
k141_53	301	NZ_CP149102.1_Borrelia_puertoricensis_strain_CAU1_chromosome,_complete_genome	Chromosome	DNA-directed RNA polymerase subunit beta	100	100
R2_VH01794:64:AAHNC7YM5:1:2201:26355:36043	301	NZ_CP149102.1_Borrelia_puertoricensis_strain_CAU1_chromosome,_complete_genome	Chromosome	valine--tRNA ligase	100	100
R1_VH01794:64:AAHNC7YM5:1:2402:61669:2022	301	NZ_CP149102.1_Borrelia_puertoricensis_strain_CAU1_chromosome,_complete_genome	Chromosome	S41 family peptidase	100	100
R1_VH01794:64:AAHNC7YM5:1:1403:56557:54274	301	NZ_CP149102.1_Borrelia_puertoricensis_strain_CAU1_chromosome,_complete_genome	Chromosome	S41 family peptidase	100	100
R1_VH01794:64:AAHNC7YM5:1:2302:76098:17130	301	NZ_CP149102.1_Borrelia_puertoricensis_strain_CAU1_chromosome,_complete_genome	Chromosome	HslU--HslV peptidase ATPase subunit	100	100
R1_VH01794:64:AAHNC7YM5:1:2401:46332:33638	301	NZ_CP149102.1_Borrelia_puertoricensis_strain_CAU1_chromosome,_complete_genome	Chromosome	S41 family peptidase	100	100
R1_VH01794:64:AAHNC7YM5:1:2204:61291:33260	301	NZ_CP149123.1_Borrelia_puertoricensis_strain_CAU1_plasmid_lp10,_complete_sequence	Plasmid	plasmid maintenance protein	100	100
R1_VH01794:64:AAHNC7YM5:1:2204:68164:46948	301	NZ_CP149102.1_Borrelia_puertoricensis_strain_CAU1_chromosome,_complete_genome	Chromosome	LysM peptidoglycan-binding domain-containing M23 family metallopeptidase	100	100
R2_VH01794:64:AAHNC7YM5:1:2401:46332:33638	301	NZ_CP149102.1_Borrelia_puertoricensis_strain_CAU1_chromosome,_complete_genome	Chromosome	S41 family peptidase	99	100
R2_VH01794:64:AAHNC7YM5:1:1402:22170:26482	301	NZ_CP149102.1_Borrelia_puertoricensis_strain_CAU1_chromosome,_complete_genome	Chromosome	P-loop NTPase	99	100
scaffold_16	706	NZ_CP138334.1_Borrelia_sp._MN22-0132_chromosome,_complete_genome	Chromosome	hypothetical protein	99	100
k141_108	1016	NZ_CP138334.1_Borrelia_sp._MN22-0132_chromosome,_complete_genome	Chromosome	hypothetical protein	99	100
R2_VH01794:64:AAHNC7YM5:1:2204:68164:46948	301	NZ_CP149102.1_Borrelia_puertoricensis_strain_CAU1_chromosome,_complete_genome	Chromosome	LysM peptidoglycan-binding domain-containing M23 family metallopeptidase	99	100
R1_VH01794:64:AAHNC7YM5:1:2202:61215:56357	301	NZ_CP138334.1_Borrelia_sp._MN22-0132_chromosome,_complete_genome	Chromosome	chemotaxis protein CheW	99	100
R1_VH01794:64:AAHNC7YM5:1:2301:54057:26217	301	NZ_CP149102.1_Borrelia_puertoricensis_strain_CAU1_chromosome,_complete_genome	Chromosome	motility protein A	98	100
R2_VH01794:64:AAHNC7YM5:1:2301:54057:26217	301	NZ_CP149102.1_Borrelia_puertoricensis_strain_CAU1_chromosome,_complete_genome	Chromosome	motility protein A	98	100
R1_VH01794:64:AAHNC7YM5:1:1201:7476:24551	301	NZ_CP149103.1_Borrelia_puertoricensis_strain_CAU1_plasmid_lp110,_complete_sequence	Plasmid	ParA family protein	98	100
R1_VH01794:64:AAHNC7YM5:1:2201:34440:54539	301	NZ_CP149119.1_Borrelia_puertoricensis_strain_CAU1_plasmid_lp30-2,_complete_sequence	Plasmid	tape measure protein	98	100
R2_VH01794:64:AAHNC7YM5:1:1403:56557:54274	301	NZ_CP149102.1_Borrelia_puertoricensis_strain_CAU1_chromosome,_complete_genome	Chromosome	S41 family peptidase	98	100
R1_VH01794:64:AAHNC7YM5:1:1403:5658:28375	301	NZ_CP149102.1_Borrelia_puertoricensis_strain_CAU1_chromosome,_complete_genome	Chromosome	MATE family efflux transporter	98	100
R1_VH01794:64:AAHNC7YM5:1:1402:54644:7721	301	NZ_CP149102.1_Borrelia_puertoricensis_strain_CAU1_chromosome,_complete_genome	Chromosome	P-loop NTPase	98	100
R2_VH01794:64:AAHNC7YM5:1:1201:7476:24551	301	NZ_CP149103.1_Borrelia_puertoricensis_strain_CAU1_plasmid_lp110,_complete_sequence	Plasmid	ParA family protein	97	100
R2_VH01794:64:AAHNC7YM5:1:2201:34440:54539	301	NZ_CP149119.1_Borrelia_puertoricensis_strain_CAU1_plasmid_lp30-2,_complete_sequence	Plasmid	tape measure protein	97	100
R2_VH01794:64:AAHNC7YM5:1:2303:56954:44411	301	NZ_CP149102.1_Borrelia_puertoricensis_strain_CAU1_chromosome,_complete_genome	Chromosome	hypothetical protein	97	100
R2_VH01794:64:AAHNC7YM5:1:2303:61044:26615	301	NZ_CP149102.1_Borrelia_puertoricensis_strain_CAU1_chromosome,_complete_genome	Chromosome	P-loop NTPase	96	100
R2_VH01794:64:AAHNC7YM5:1:1403:5658:28375	301	NZ_CP149102.1_Borrelia_puertoricensis_strain_CAU1_chromosome,_complete_genome	Chromosome	MATE family efflux transporter	95	100
R2_VH01794:64:AAHNC7YM5:1:2202:61215:56357	301	NZ_CP138334.1_Borrelia_sp._MN22-0132_chromosome,_complete_genome	Chromosome	chemotaxis protein CheW	93	100
R2_VH01794:64:AAHNC7YM5:1:2201:27358:49011	301	NZ_CP075391.1_Borrelia_puertoricensis_strain_SUM_plasmid_lp110,_complete_sequence	Plasmid	virulence associated lipoprotein	87	100
k141_68	301	NZ_CP138334.1_Borrelia_sp._MN22-0132_chromosome,_complete_genome	Chromosome	undecaprenyldiphospho-muramoylpentapeptide beta-N-acetylglucosaminyltransferase	79	100
scaffold_97	301	NZ_CP149102.1_Borrelia_puertoricensis_strain_CAU1_chromosome,_complete_genome	Chromosome	tRNA (adenosine(37)-N6)-threonylcarbamoyltransferase complex transferase subunit TsaD	100	99
R2_VH01794:64:AAHNC7YM5:1:2402:61669:2022	301	NZ_CP149102.1_Borrelia_puertoricensis_strain_CAU1_chromosome,_complete_genome	Chromosome	S41 family peptidase	100	99
k141_49	376	NZ_CP149106.1_Borrelia_puertoricensis_strain_CAU1_plasmid_pcp59,_complete_sequence	Plasmid	PBSX family phage terminase large subunit	98.99	99
R2_VH01794:64:AAHNC7YM5:1:2101:35046:10958	301	NZ_CP138334.1_Borrelia_sp._MN22-0132_chromosome,_complete_genome	Chromosome	S41 family peptidase	98.99	99
R1_VH01794:64:AAHNC7YM5:1:2303:56954:44411	301	NZ_CP149102.1_Borrelia_puertoricensis_strain_CAU1_chromosome,_complete_genome	Chromosome	hypothetical protein	98.99	99
R1_VH01794:64:AAHNC7YM5:1:2204:27245:53858	301	NZ_CP138334.1_Borrelia_sp._MN22-0132_chromosome,_complete_genome	Chromosome	hemolysin family protein	98.99	99
R1_VH01794:64:AAHNC7YM5:1:1204:40670:43918	301	NZ_CP149102.1_Borrelia_puertoricensis_strain_CAU1_chromosome,_complete_genome	Chromosome	P-loop NTPase	97.98	99
R1_VH01794:64:AAHNC7YM5:1:2204:57598:43767	301	NZ_CP149102.1_Borrelia_puertoricensis_strain_CAU1_chromosome,_complete_genome	Chromosome	P-loop NTPase	97.98	99
R1_VH01794:64:AAHNC7YM5:1:1402:22170:26482	301	NZ_CP149102.1_Borrelia_puertoricensis_strain_CAU1_chromosome,_complete_genome	Chromosome	P-loop NTPase	97.98	99
R2_VH01794:64:AAHNC7YM5:1:2204:27245:53858	301	NZ_CP138334.1_Borrelia_sp._MN22-0132_chromosome,_complete_genome	Chromosome	hemolysin family protein	97.98	99
R2_VH01794:64:AAHNC7YM5:1:2204:61291:33260	301	NZ_CP149123.1_Borrelia_puertoricensis_strain_CAU1_plasmid_lp10,_complete_sequence	Plasmid	plasmid maintenance protein	96.97	99
R2_VH01794:64:AAHNC7YM5:1:2204:23779:16694	301	NZ_CP149102.1_Borrelia_puertoricensis_strain_CAU1_chromosome,_complete_genome	Chromosome	trypsin-like peptidase domain-containing protein	95.96	99
R2_VH01794:64:AAHNC7YM5:1:1304:49248:30988	301	NZ_CP149102.1_Borrelia_puertoricensis_strain_CAU1_chromosome,_complete_genome	Chromosome	P-loop NTPase	95.96	99
k141_137	301	NZ_CP149102.1_Borrelia_puertoricensis_strain_CAU1_chromosome,_complete_genome	Chromosome	undecaprenyldiphospho-muramoylpentapeptide beta-N-acetylglucosaminyltransferase	93.939	99
k141_31	406	NZ_CP149109.1_Borrelia_puertoricensis_strain_CAU1_plasmid_lp48,_complete_sequence	Plasmid	DUF244 domain-containing protein	92.929	99
scaffold_106	301	NZ_CP149102.1_Borrelia_puertoricensis_strain_CAU1_chromosome,_complete_genome	Chromosome	DNA primase	91.919	99
scaffold_85	327	NZ_CP149102.1_Borrelia_puertoricensis_strain_CAU1_chromosome,_complete_genome	Chromosome	magnesium transporter	90.909	99
k141_51	327	NZ_CP149102.1_Borrelia_puertoricensis_strain_CAU1_chromosome,_complete_genome	Chromosome	magnesium transporter	90.909	99
R1_VH01794:64:AAHNC7YM5:1:2201:27358:49011	301	NZ_CP075391.1_Borrelia_puertoricensis_strain_SUM_plasmid_lp110,_complete_sequence	Plasmid	virulence associated lipoprotein	88.889	99
k141_128	301	NZ_CP149102.1_Borrelia_puertoricensis_strain_CAU1_chromosome,_complete_genome	Chromosome	flagellar hook-length control protein FliK	83.838	99
R2_VH01794:64:AAHNC7YM5:1:1303:76022:22544	301	NZ_CP149102.1_Borrelia_puertoricensis_strain_CAU1_chromosome,_complete_genome	Chromosome	hypothetical protein	98.98	98
R1_VH01794:64:AAHNC7YM5:1:1101:42393:31935	301	NZ_CP149102.1_Borrelia_puertoricensis_strain_CAU1_chromosome,_complete_genome	Chromosome	S41 family peptidase	97.959	98
R2_VH01794:64:AAHNC7YM5:1:1104:45839:26255	301	NZ_CP149102.1_Borrelia_puertoricensis_strain_CAU1_chromosome,_complete_genome	Chromosome	methyl-accepting chemotaxis protein	94.898	98
R1_VH01794:64:AAHNC7YM5:1:2201:37318:29511	301	NZ_CP129316.1_Borrelia_turicatae_strain_BTCAM1_plasmid_pcp30-3,_complete_sequence	Plasmid	chromosome replication/partitioning protein	93.878	98
scaffold_102	301	NZ_CP149102.1_Borrelia_puertoricensis_strain_CAU1_chromosome,_complete_genome	Chromosome	flagellar biosynthetic protein FliR	87.755	98
k141_29	301	NZ_CP149102.1_Borrelia_puertoricensis_strain_CAU1_chromosome,_complete_genome	Chromosome	flagellar biosynthetic protein FliR	87.755	98
R2_VH01794:64:AAHNC7YM5:1:2201:37318:29511	301	NZ_CP129316.1_Borrelia_turicatae_strain_BTCAM1_plasmid_pcp30-3,_complete_sequence	Plasmid	chromosome replication/partitioning protein	80.612	98
R2_VH01794:64:AAHNC7YM5:1:1403:32755:37217	301	NZ_CP129319.1_Borrelia_turicatae_strain_BTCAM1_plasmid_lp29-2,_complete_sequence	Plasmid	ParA family protein	79.592	98
R1_VH01794:64:AAHNC7YM5:1:1104:45839:26255	301	NZ_CP149102.1_Borrelia_puertoricensis_strain_CAU1_chromosome,_complete_genome	Chromosome	methyl-accepting chemotaxis protein	96.907	97
k141_24	365	NZ_CP138334.1_Borrelia_sp._MN22-0132_chromosome,_complete_genome	Chromosome	30S ribosomal protein S12	81.443	97
NODE_88_length_364_cov_1.411003	364	NZ_CP149102.1_Borrelia_puertoricensis_strain_CAU1_chromosome,_complete_genome	Chromosome	CarD family transcriptional regulator	100	96
k141_120	364	NZ_CP149102.1_Borrelia_puertoricensis_strain_CAU1_chromosome,_complete_genome	Chromosome	CarD family transcriptional regulator	100	96
R2_VH01794:64:AAHNC7YM5:1:1101:42393:31935	301	NZ_CP149102.1_Borrelia_puertoricensis_strain_CAU1_chromosome,_complete_genome	Chromosome	S41 family peptidase	96.875	96
R2_VH01794:64:AAHNC7YM5:1:2302:76098:17130	301	NZ_CP149102.1_Borrelia_puertoricensis_strain_CAU1_chromosome,_complete_genome	Chromosome	HslU--HslV peptidase ATPase subunit	98.947	95
scaffold_100	301	NZ_CP149102.1_Borrelia_puertoricensis_strain_CAU1_chromosome,_complete_genome	Chromosome	hypothetical protein	87.368	95
k141_119	301	NZ_CP149102.1_Borrelia_puertoricensis_strain_CAU1_chromosome,_complete_genome	Chromosome	hypothetical protein	87.368	95
R2_VH01794:64:AAHNC7YM5:1:1104:17398:13230	301	NZ_CP149102.1_Borrelia_puertoricensis_strain_CAU1_chromosome,_complete_genome	Chromosome	flagellar hook protein FlgE	80	95
scaffold_75	354	NZ_CP149102.1_Borrelia_puertoricensis_strain_CAU1_chromosome,_complete_genome	Chromosome	aminopeptidase	98.936	94
scaffold_77	348	NZ_CP149108.1_Borrelia_puertoricensis_strain_CAU1_plasmid_lp49,_complete_sequence	Plasmid	chromosome replication/partitioning protein	95.745	94
R2_VH01794:64:AAHNC7YM5:1:2203:19367:3878	301	NZ_CP149102.1_Borrelia_puertoricensis_strain_CAU1_chromosome,_complete_genome	Chromosome	aminopeptidase	74.468	94
k141_17	331	NZ_CP149102.1_Borrelia_puertoricensis_strain_CAU1_chromosome,_complete_genome	Chromosome	ribosome small subunit-dependent GTPase A	100	93
R1_VH01794:64:AAHNC7YM5:1:2404:46332:26520	301	NZ_CP149102.1_Borrelia_puertoricensis_strain_CAU1_chromosome,_complete_genome	Chromosome	histidine--tRNA ligase	98.925	93
R1_VH01794:64:AAHNC7YM5:1:2103:65475:4313	301	NZ_CP149102.1_Borrelia_puertoricensis_strain_CAU1_chromosome,_complete_genome	Chromosome	TolC family protein	94.624	93
R2_VH01794:64:AAHNC7YM5:1:2404:46332:26520	301	NZ_CP149102.1_Borrelia_puertoricensis_strain_CAU1_chromosome,_complete_genome	Chromosome	histidine--tRNA ligase	94.624	93
k141_115	461	NZ_CP138334.1_Borrelia_sp._MN22-0132_chromosome,_complete_genome	Chromosome	flagellar motor switch protein FliM	100	92
scaffold_108	300	NZ_CP149102.1_Borrelia_puertoricensis_strain_CAU1_chromosome,_complete_genome	Chromosome	hypothetical protein	100	92
scaffold_72	358	NZ_CP138334.1_Borrelia_sp._MN22-0132_chromosome,_complete_genome	Chromosome	BMP family protein	86.957	92
k141_38	362	NZ_CP138334.1_Borrelia_sp._MN22-0132_chromosome,_complete_genome	Chromosome	BMP family protein	86.957	92
NODE_55_length_494_cov_2.018223	494	NZ_CP149102.1_Borrelia_puertoricensis_strain_CAU1_chromosome,_complete_genome	Chromosome	PfkB family carbohydrate kinase	98.901	91
k141_16	494	NZ_CP149102.1_Borrelia_puertoricensis_strain_CAU1_chromosome,_complete_genome	Chromosome	PfkB family carbohydrate kinase	98.901	91
R1_VH01794:64:AAHNC7YM5:1:1402:50100:33468	301	NZ_CP149102.1_Borrelia_puertoricensis_strain_CAU1_chromosome,_complete_genome	Chromosome	S41 family peptidase	98.901	91
NODE_40_length_590_cov_4.426168	590	NZ_CP138334.1_Borrelia_sp._MN22-0132_chromosome,_complete_genome	Chromosome	PTS sugar transporter subunit IIB	98.901	91
scaffold_25	592	NZ_CP149102.1_Borrelia_puertoricensis_strain_CAU1_chromosome,_complete_genome	Chromosome	hypothetical protein	93.407	91
scaffold_38	510	NZ_CP149114.1_Borrelia_puertoricensis_strain_CAU1_plasmid_lp35-1,_complete_sequence	Plasmid	plasmid maintenance protein	98.889	90
k141_181	510	NZ_CP149114.1_Borrelia_puertoricensis_strain_CAU1_plasmid_lp35-1,_complete_sequence	Plasmid	plasmid maintenance protein	98.889	90
k141_66	306	NZ_CP075385.1_Borrelia_puertoricensis_strain_SUM_plasmid_cp30,_complete_sequence	Plasmid	DUF228 domain-containing protein	96.667	90
scaffold_57	403	NZ_CP149102.1_Borrelia_puertoricensis_strain_CAU1_chromosome,_complete_genome	Chromosome	DNA-processing protein DprA	94.444	90
scaffold_98	301	NZ_CP075389.1_Borrelia_puertoricensis_strain_SUM_plasmid_cp61,_complete_sequence	Plasmid	anti-CBASS protein Acb1 family protein	91.111	90
R2_VH01794:64:AAHNC7YM5:1:1204:27756:12757	301	NZ_CP149102.1_Borrelia_puertoricensis_strain_CAU1_chromosome,_complete_genome	Chromosome	EAL domain-containing protein	83.333	90
R1_VH01794:64:AAHNC7YM5:1:1304:49248:30988	301	NZ_CP149102.1_Borrelia_puertoricensis_strain_CAU1_chromosome,_complete_genome	Chromosome	P-loop NTPase	98.876	89
k141_58	344	NZ_CP138334.1_Borrelia_sp._MN22-0132_chromosome,_complete_genome	Chromosome	flagellar biosynthesis protein FlhA	93.258	89
k141_82	301	NZ_CP149102.1_Borrelia_puertoricensis_strain_CAU1_chromosome,_complete_genome	Chromosome	tRNA (guanosine(37)-N1)-methyltransferase TrmD	100	88
R2_VH01794:64:AAHNC7YM5:1:1402:54644:7721	301	NZ_CP149102.1_Borrelia_puertoricensis_strain_CAU1_chromosome,_complete_genome	Chromosome	P-loop NTPase	98.864	88
NODE_27_length_695_cov_3.614063	695	NZ_CP149102.1_Borrelia_puertoricensis_strain_CAU1_chromosome,_complete_genome	Chromosome	hypothetical protein	98.864	88
R2_VH01794:64:AAHNC7YM5:1:1402:50100:33468	301	NZ_CP149102.1_Borrelia_puertoricensis_strain_CAU1_chromosome,_complete_genome	Chromosome	S41 family peptidase	98.864	88
k141_93	350	NZ_CP149118.1_Borrelia_puertoricensis_strain_CAU1_plasmid_lp30-1,_complete_sequence	Plasmid	right-handed parallel beta-helix repeat-containing protein	96.591	88
scaffold_90	316	NZ_CP149118.1_Borrelia_puertoricensis_strain_CAU1_plasmid_lp30-1,_complete_sequence	Plasmid	right-handed parallel beta-helix repeat-containing protein	96.591	88
scaffold_96	301	NZ_CP075381.1_Borrelia_puertoricensis_strain_SUM_plasmid_cp28-1,_complete_sequence	Plasmid	DUF603 domain-containing protein	95.455	88
k141_171	398	NZ_CP149102.1_Borrelia_puertoricensis_strain_CAU1_chromosome,_complete_genome	Chromosome	5'-methylthioadenosine/adenosylhomocysteine nucleosidase	79.545	88
k141_36	301	NZ_CP129319.1_Borrelia_turicatae_strain_BTCAM1_plasmid_lp29-2,_complete_sequence	Plasmid	PBSX family phage terminase large subunit	64.773	88
R1_VH01794:64:AAHNC7YM5:1:1402:61480:18796	301	NZ_CP149102.1_Borrelia_puertoricensis_strain_CAU1_chromosome,_complete_genome	Chromosome	hypothetical protein	98.851	87
k141_114	431	NZ_CP149123.1_Borrelia_puertoricensis_strain_CAU1_plasmid_lp10,_complete_sequence	Plasmid	hypothetical protein	95.402	87
R2_VH01794:64:AAHNC7YM5:1:2401:50384:48670	301	NZ_CP149102.1_Borrelia_puertoricensis_strain_CAU1_chromosome,_complete_genome	Chromosome	P-loop NTPase	93.103	87
k141_105	426	NZ_CP138334.1_Borrelia_sp._MN22-0132_chromosome,_complete_genome	Chromosome	MATE family efflux transporter	79.31	87
R2_VH01794:64:AAHNC7YM5:1:1204:40670:43918	301	NZ_CP149102.1_Borrelia_puertoricensis_strain_CAU1_chromosome,_complete_genome	Chromosome	P-loop NTPase	98.837	86
R2_VH01794:64:AAHNC7YM5:1:2204:57598:43767	301	NZ_CP149102.1_Borrelia_puertoricensis_strain_CAU1_chromosome,_complete_genome	Chromosome	P-loop NTPase	98.837	86
scaffold_51	432	NZ_CP138334.1_Borrelia_sp._MN22-0132_chromosome,_complete_genome	Chromosome	EscU/YscU/HrcU family type III secretion system export apparatus switch protein	98.837	86
k141_118	335	NZ_CP138334.1_Borrelia_sp._MN22-0132_chromosome,_complete_genome	Chromosome	periplasmic-type flagellar collar protein FlbB	98.837	86
R2_VH01794:64:AAHNC7YM5:1:1402:61480:18796	301	NZ_CP149102.1_Borrelia_puertoricensis_strain_CAU1_chromosome,_complete_genome	Chromosome	hypothetical protein	98.837	86
k141_102	437	NZ_CP149102.1_Borrelia_puertoricensis_strain_CAU1_chromosome,_complete_genome	Chromosome	DNA-directed RNA polymerase subunit beta'	97.674	86
scaffold_88	322	NZ_CP138334.1_Borrelia_sp._MN22-0132_chromosome,_complete_genome	Chromosome	periplasmic-type flagellar collar protein FlbB	97.674	86
R1_VH01794:64:AAHNC7YM5:1:2401:50384:48670	301	NZ_CP149102.1_Borrelia_puertoricensis_strain_CAU1_chromosome,_complete_genome	Chromosome	P-loop NTPase	93.023	86
k141_84	340	NZ_CP075386.1_Borrelia_puertoricensis_strain_SUM_plasmid_cp59-1,_complete_sequence	Plasmid	DUF228 domain-containing protein	90.698	86
R2_VH01794:64:AAHNC7YM5:1:1204:65911:17584	301	NZ_CP075379.1_Borrelia_puertoricensis_strain_SUM_chromosome,_complete_genome	Chromosome	flagellar filament outsheath protein	88.372	86
k141_153	378	NZ_CP138334.1_Borrelia_sp._MN22-0132_chromosome,_complete_genome	Chromosome	undecaprenyl-diphosphate phosphatase	82.558	86
k141_159	308	NZ_CP149102.1_Borrelia_puertoricensis_strain_CAU1_chromosome,_complete_genome	Chromosome	glycine betaine ABC transporter substrate-binding protein	100	85
k141_7	331	NZ_CP075383.1_Borrelia_puertoricensis_strain_SUM_plasmid_cp29-1,_complete_sequence	Plasmid	ParA family protein	98.824	85
R2_VH01794:64:AAHNC7YM5:1:2204:12191:11583	301	NZ_CP149102.1_Borrelia_puertoricensis_strain_CAU1_chromosome,_complete_genome	Chromosome	DNA translocase FtsK	97.647	85
scaffold_74	354	NZ_CP138334.1_Borrelia_sp._MN22-0132_chromosome,_complete_genome	Chromosome	flagellar hook protein FlgE	97.647	85
k141_132	409	NZ_CP075383.1_Borrelia_puertoricensis_strain_SUM_plasmid_cp29-1,_complete_sequence	Plasmid	DUF244 domain-containing protein	91.765	85
R2_VH01794:64:AAHNC7YM5:1:1204:11036:35077	301	NZ_CP149123.1_Borrelia_puertoricensis_strain_CAU1_plasmid_lp10,_complete_sequence	Plasmid	hypothetical protein	82.353	85
R2_VH01794:64:AAHNC7YM5:1:2101:13497:41855	301	NZ_CP149102.1_Borrelia_puertoricensis_strain_CAU1_chromosome,_complete_genome	Chromosome	hypothetical protein	82.353	85
R1_VH01794:64:AAHNC7YM5:1:2201:26355:36043	301	NZ_CP149102.1_Borrelia_puertoricensis_strain_CAU1_chromosome,_complete_genome	Chromosome	valine--tRNA ligase	98.81	84
k141_35	391	NZ_CP149102.1_Borrelia_puertoricensis_strain_CAU1_chromosome,_complete_genome	Chromosome	sigma-70 family RNA polymerase sigma factor	97.619	84
NODE_78_length_390_cov_1.567164	390	NZ_CP138334.1_Borrelia_sp._MN22-0132_chromosome,_complete_genome	Chromosome	DNA topoisomerase (ATP-hydrolyzing) subunit A	95.238	84
k141_163	364	NZ_CP138334.1_Borrelia_sp._MN22-0132_chromosome,_complete_genome	Chromosome	DNA topoisomerase (ATP-hydrolyzing) subunit A	95.238	84
scaffold_54	419	NZ_CP138334.1_Borrelia_sp._MN22-0132_chromosome,_complete_genome	Chromosome	hypothetical protein	98.795	83
scaffold_93	311	NZ_CP149102.1_Borrelia_puertoricensis_strain_CAU1_chromosome,_complete_genome	Chromosome	TatD family hydrolase	98.795	83
k141_109	352	NZ_CP149102.1_Borrelia_puertoricensis_strain_CAU1_chromosome,_complete_genome	Chromosome	TatD family hydrolase	98.795	83
NODE_71_length_402_cov_1.164265	402	NZ_CP149102.1_Borrelia_puertoricensis_strain_CAU1_chromosome,_complete_genome	Chromosome	preprotein translocase subunit SecA	100	82
R1_VH01794:64:AAHNC7YM5:1:2204:23779:16694	301	NZ_CP149102.1_Borrelia_puertoricensis_strain_CAU1_chromosome,_complete_genome	Chromosome	trypsin-like peptidase domain-containing protein	97.561	82
NODE_80_length_387_cov_2.882530	387	NZ_CP149121.1_Borrelia_puertoricensis_strain_CAU1_plasmid_lp29	Plasmid	DUF1506 family protein	92.683	82
scaffold_78	347	NZ_CP149102.1_Borrelia_puertoricensis_strain_CAU1_chromosome,_complete_genome	Chromosome	CCA tRNA nucleotidyltransferase	92.683	82
R2_VH01794:64:AAHNC7YM5:1:1203:42071:23964	301	NZ_CP149102.1_Borrelia_puertoricensis_strain_CAU1_chromosome,_complete_genome	Chromosome	endolytic transglycosylase MltG	86.585	82
scaffold_83	335	NZ_CP138334.1_Borrelia_sp._MN22-0132_chromosome,_complete_genome	Chromosome	undecaprenyl-diphosphate phosphatase	85.366	82
R1_VH01794:64:AAHNC7YM5:1:1303:76022:22544	301	NZ_CP149102.1_Borrelia_puertoricensis_strain_CAU1_chromosome,_complete_genome	Chromosome	hypothetical protein	100	81
R1_VH01794:64:AAHNC7YM5:1:2302:70001:20878	301	NZ_CP138334.1_Borrelia_sp._MN22-0132_chromosome,_complete_genome	Chromosome	flagella biosynthesis regulatory protein FliZ	98.765	81
R1_VH01794:64:AAHNC7YM5:1:2303:19746:36403	301	NZ_CP149102.1_Borrelia_puertoricensis_strain_CAU1_chromosome,_complete_genome	Chromosome	HemN-related non-iron pseudo-SAM protein PsgB	97.531	81
R1_VH01794:64:AAHNC7YM5:1:2204:54474:10996	301	NZ_CP149102.1_Borrelia_puertoricensis_strain_CAU1_chromosome,_complete_genome	Chromosome	50S ribosomal protein L19	97.531	81
scaffold_71	358	NZ_CP149102.1_Borrelia_puertoricensis_strain_CAU1_chromosome,_complete_genome	Chromosome	MGH1-like glycoside hydrolase domain-containing protein	95.062	81
R2_VH01794:64:AAHNC7YM5:1:2303:19746:36403	301	NZ_CP149102.1_Borrelia_puertoricensis_strain_CAU1_chromosome,_complete_genome	Chromosome	HemN-related non-iron pseudo-SAM protein PsgB	95.062	81
R2_VH01794:64:AAHNC7YM5:1:2401:48642:30306	301	NZ_CP138334.1_Borrelia_sp._MN22-0132_chromosome,_complete_genome	Chromosome	DNA topoisomerase (ATP-hydrolyzing) subunit A	75.309	81
NODE_96_length_341_cov_1.646853	341	NZ_CP149114.1_Borrelia_puertoricensis_strain_CAU1_plasmid_lp35-1,_complete_sequence	Plasmid	plasmid maintenance protein	98.75	80
R2_VH01794:64:AAHNC7YM5:1:1304:48642:40378	301	NZ_CP149102.1_Borrelia_puertoricensis_strain_CAU1_chromosome,_complete_genome	Chromosome	magnesium transporter	98.75	80
k141_73	355	NZ_CP149121.1_Borrelia_puertoricensis_strain_CAU1_plasmid_lp29	Plasmid	DUF1506 family protein	92.5	80
R1_VH01794:64:AAHNC7YM5:1:1204:65911:17584	301	NZ_CP149102.1_Borrelia_puertoricensis_strain_CAU1_chromosome,_complete_genome	Chromosome	flagellar filament outer layer protein FlaA	100	79
k141_103	366	NZ_CP149102.1_Borrelia_puertoricensis_strain_CAU1_chromosome,_complete_genome	Chromosome	HslU--HslV peptidase ATPase subunit	100	79
R2_VH01794:64:AAHNC7YM5:1:2201:29725:4275	301	NZ_CP149102.1_Borrelia_puertoricensis_strain_CAU1_chromosome,_complete_genome	Chromosome	DNA translocase FtsK	100	79
R1_VH01794:64:AAHNC7YM5:1:1203:60249:49674	301	NZ_CP149102.1_Borrelia_puertoricensis_strain_CAU1_chromosome,_complete_genome	Chromosome	hypothetical protein	100	79
NODE_100_length_337_cov_5.996454	337	NZ_CP149121.1_Borrelia_puertoricensis_strain_CAU1_plasmid_lp29	Plasmid	anti-CBASS protein Acb1 family protein	97.468	79
k141_56	332	NZ_CP073156.1_Borrelia_nietonii_YOR_plasmid_lp73,_complete_sequence	Plasmid	DUF226 domain-containing protein	97.468	79
R2_VH01794:64:AAHNC7YM5:1:2204:54474:10996	301	NZ_CP149102.1_Borrelia_puertoricensis_strain_CAU1_chromosome,_complete_genome	Chromosome	50S ribosomal protein L19	97.468	79
R1_VH01794:64:AAHNC7YM5:1:2103:17095:25725	301	NZ_CP138334.1_Borrelia_sp._MN22-0132_chromosome,_complete_genome	Chromosome	hypothetical protein	97.468	79
k141_67	301	NZ_CP149102.1_Borrelia_puertoricensis_strain_CAU1_chromosome,_complete_genome	Chromosome	flagellar biosynthetic protein FliR	97.468	79
R1_VH01794:64:AAHNC7YM5:1:1204:27756:12757	301	NZ_CP149102.1_Borrelia_puertoricensis_strain_CAU1_chromosome,_complete_genome	Chromosome	EAL domain-containing protein	93.671	79
R1_VH01794:64:AAHNC7YM5:1:2201:29725:4275	301	NZ_CP149102.1_Borrelia_puertoricensis_strain_CAU1_chromosome,_complete_genome	Chromosome	DNA translocase FtsK	98.718	78
R2_VH01794:64:AAHNC7YM5:1:2103:17095:25725	301	NZ_CP138334.1_Borrelia_sp._MN22-0132_chromosome,_complete_genome	Chromosome	hypothetical protein	98.718	78
NODE_82_length_386_cov_1.335347	386	NZ_CP149114.1_Borrelia_puertoricensis_strain_CAU1_plasmid_lp35-1,_complete_sequence	Plasmid	chromosome replication/partitioning protein	98.718	78
scaffold_48	455	NZ_CP149123.1_Borrelia_puertoricensis_strain_CAU1_plasmid_lp10,_complete_sequence	Plasmid	hypothetical protein	96.154	78
R1_VH01794:64:AAHNC7YM5:1:2401:17247:55031	301	NZ_CP149102.1_Borrelia_puertoricensis_strain_CAU1_chromosome,_complete_genome	Chromosome	flagellar type III secretion system pore protein FliP	96.154	78
k141_96	365	NZ_CP149102.1_Borrelia_puertoricensis_strain_CAU1_chromosome,_complete_genome	Chromosome	hypothetical protein	93.59	78
scaffold_70	361	NZ_CP149102.1_Borrelia_puertoricensis_strain_CAU1_chromosome,_complete_genome	Chromosome	hypothetical protein	93.59	78
R1_VH01794:64:AAHNC7YM5:1:1103:74110:14195	301	NZ_CP149102.1_Borrelia_puertoricensis_strain_CAU1_chromosome,_complete_genome	Chromosome	transcription elongation factor GreA	91.026	78
R2_VH01794:64:AAHNC7YM5:1:2401:17247:55031	301	NZ_CP149102.1_Borrelia_puertoricensis_strain_CAU1_chromosome,_complete_genome	Chromosome	flagellar type III secretion system pore protein FliP	100	77
k141_20	347	NZ_CP149102.1_Borrelia_puertoricensis_strain_CAU1_chromosome,_complete_genome	Chromosome	MGH1-like glycoside hydrolase domain-containing protein	98.701	77
NODE_101_length_336_cov_1.637011	336	NZ_CP138334.1_Borrelia_sp._MN22-0132_chromosome,_complete_genome	Chromosome	30S ribosomal protein S12	98.701	77
scaffold_80	337	NZ_CP138334.1_Borrelia_sp._MN22-0132_chromosome,_complete_genome	Chromosome	30S ribosomal protein S12	98.701	77
NODE_102_length_333_cov_3.406475	333	NZ_CP149102.1_Borrelia_puertoricensis_strain_CAU1_chromosome,_complete_genome	Chromosome	transcription elongation factor GreA	97.403	77
R2_VH01794:64:AAHNC7YM5:1:1301:68505:11431	301	NZ_CP149102.1_Borrelia_puertoricensis_strain_CAU1_chromosome,_complete_genome	Chromosome	flagellar motor protein MotB	93.506	77
k141_61	727	NZ_CP075383.1_Borrelia_puertoricensis_strain_SUM_plasmid_cp29-1,_complete_sequence	Plasmid	tyrosine-type recombinase/integrase	92.208	77
NODE_33_length_649_cov_7.020202	649	NZ_CP075383.1_Borrelia_puertoricensis_strain_SUM_plasmid_cp29-1,_complete_sequence	Plasmid	tyrosine-type recombinase/integrase	92.208	77
R1_VH01794:64:AAHNC7YM5:1:1403:32755:37217	301	NZ_CP129319.1_Borrelia_turicatae_strain_BTCAM1_plasmid_lp29-2,_complete_sequence	Plasmid	ParA family protein	90.909	77
R1_VH01794:64:AAHNC7YM5:1:1304:48642:40378	301	NZ_CP149102.1_Borrelia_puertoricensis_strain_CAU1_chromosome,_complete_genome	Chromosome	magnesium transporter	100	76
NODE_70_length_408_cov_3.008499	408	NZ_CP149102.1_Borrelia_puertoricensis_strain_CAU1_chromosome,_complete_genome	Chromosome	PfkB family carbohydrate kinase	100	76
R1_VH01794:64:AAHNC7YM5:1:1302:23742:30477	301	NZ_CP149102.1_Borrelia_puertoricensis_strain_CAU1_chromosome,_complete_genome	Chromosome	aminopeptidase	98.684	76
k141_133	334	NZ_CP149114.1_Borrelia_puertoricensis_strain_CAU1_plasmid_lp35-1,_complete_sequence	Plasmid	hypothetical protein	98.684	76
NODE_66_length_420_cov_2.528767	420	NZ_CP149102.1_Borrelia_puertoricensis_strain_CAU1_chromosome,_complete_genome	Chromosome	tetratricopeptide repeat protein	98.684	76
R1_VH01794:64:AAHNC7YM5:1:2204:58677:26028	301	NZ_CP138334.1_Borrelia_sp._MN22-0132_chromosome,_complete_genome	Chromosome	ribonuclease III	98.684	76
NODE_95_length_345_cov_3.017241	345	NZ_CP149102.1_Borrelia_puertoricensis_strain_CAU1_chromosome,_complete_genome	Chromosome	tetratricopeptide repeat protein	98.684	76
scaffold_50	445	NZ_CP149102.1_Borrelia_puertoricensis_strain_CAU1_chromosome,_complete_genome	Chromosome	tetratricopeptide repeat protein	98.684	76
k141_72	313	NZ_CP149102.1_Borrelia_puertoricensis_strain_CAU1_chromosome,_complete_genome	Chromosome	tetratricopeptide repeat protein	98.684	76
R2_VH01794:64:AAHNC7YM5:1:2204:58677:26028	301	NZ_CP138334.1_Borrelia_sp._MN22-0132_chromosome,_complete_genome	Chromosome	ribonuclease III	97.368	76
R1_VH01794:64:AAHNC7YM5:1:2204:49891:12548	301	NZ_CP149102.1_Borrelia_puertoricensis_strain_CAU1_chromosome,_complete_genome	Chromosome	EAL domain-containing protein	97.368	76
R1_VH01794:64:AAHNC7YM5:1:2203:19367:3878	301	NZ_CP149102.1_Borrelia_puertoricensis_strain_CAU1_chromosome,_complete_genome	Chromosome	aminopeptidase	94.737	76
k141_129	445	NZ_CP075379.1_Borrelia_puertoricensis_strain_SUM_chromosome,_complete_genome	Chromosome	tetratricopeptide repeat protein	89.474	76
scaffold_45	467	NZ_CP149102.1_Borrelia_puertoricensis_strain_CAU1_chromosome,_complete_genome	Chromosome	DNA translocase FtsK	100	75
R2_VH01794:64:AAHNC7YM5:1:1302:23742:30477	301	NZ_CP149102.1_Borrelia_puertoricensis_strain_CAU1_chromosome,_complete_genome	Chromosome	aminopeptidase	100	75
NODE_105_length_328_cov_1.611722	328	NZ_CP149102.1_Borrelia_puertoricensis_strain_CAU1_chromosome,_complete_genome	Chromosome	M16 family metallopeptidase	98.667	75
k141_146	381	NZ_CP149102.1_Borrelia_puertoricensis_strain_CAU1_chromosome,_complete_genome	Chromosome	M16 family metallopeptidase	98.667	75
R2_VH01794:64:AAHNC7YM5:1:1201:66252:50450	301	NZ_CP149102.1_Borrelia_puertoricensis_strain_CAU1_chromosome,_complete_genome	Chromosome	EAL domain-containing protein	96	75
R1_VH01794:64:AAHNC7YM5:1:2103:25218:7494	301	NZ_CP149102.1_Borrelia_puertoricensis_strain_CAU1_chromosome,_complete_genome	Chromosome	RNA polymerase sigma factor RpoD	94.667	75
R2_VH01794:64:AAHNC7YM5:1:1101:30123:13495	301	NZ_CP149102.1_Borrelia_puertoricensis_strain_CAU1_chromosome,_complete_genome	Chromosome	sigma-54-dependent transcriptional regulator	94.667	75
k141_88	327	NZ_CP149102.1_Borrelia_puertoricensis_strain_CAU1_chromosome,_complete_genome	Chromosome	flagellar assembly protein FliH	100	74
R1_VH01794:64:AAHNC7YM5:1:2103:56538:4805	301	NZ_CP149102.1_Borrelia_puertoricensis_strain_CAU1_chromosome,_complete_genome	Chromosome	sigma-54-dependent transcriptional regulator	98.649	74
k141_6	345	NZ_CP149114.1_Borrelia_puertoricensis_strain_CAU1_plasmid_lp35-1,_complete_sequence	Plasmid	plasmid maintenance protein	98.649	74
k141_127	301	NZ_CP138334.1_Borrelia_sp._MN22-0132_chromosome,_complete_genome	Chromosome	flagellar biosynthetic protein FliR	98.649	74
R1_VH01794:64:AAHNC7YM5:1:1201:66252:50450	301	NZ_CP149102.1_Borrelia_puertoricensis_strain_CAU1_chromosome,_complete_genome	Chromosome	EAL domain-containing protein	98.649	74
R2_VH01794:64:AAHNC7YM5:1:2201:41238:54861	301	NZ_CP149102.1_Borrelia_puertoricensis_strain_CAU1_chromosome,_complete_genome	Chromosome	EAL domain-containing protein	93.243	74
R2_VH01794:64:AAHNC7YM5:1:2301:56784:21257	301	NZ_CP075383.1_Borrelia_puertoricensis_strain_SUM_plasmid_cp29-1,_complete_sequence	Plasmid	hypothetical protein	93.243	74
k141_77	301	NZ_CP138334.1_Borrelia_sp._MN22-0132_chromosome,_complete_genome	Chromosome	signal peptidase I	89.189	74
R1_VH01794:64:AAHNC7YM5:1:2401:48642:30306	301	NZ_CP138334.1_Borrelia_sp._MN22-0132_chromosome,_complete_genome	Chromosome	DNA topoisomerase (ATP-hydrolyzing) subunit A	86.486	74
k141_83	301	NZ_CP138334.1_Borrelia_sp._MN22-0132_chromosome,_complete_genome	Chromosome	signal peptidase I	85.135	74
R1_VH01794:64:AAHNC7YM5:1:1101:40727:12435	301	NZ_CP149102.1_Borrelia_puertoricensis_strain_CAU1_chromosome,_complete_genome	Chromosome	prolipoprotein diacylglyceryl transferase	100	73
R1_VH01794:64:AAHNC7YM5:1:1301:68505:11431	301	NZ_CP149102.1_Borrelia_puertoricensis_strain_CAU1_chromosome,_complete_genome	Chromosome	flagellar motor protein MotB	100	73
NODE_110_length_324_cov_1.557621	324	NZ_CP138334.1_Borrelia_sp._MN22-0132_chromosome,_complete_genome	Chromosome	Hsp70 family protein	98.63	73
R1_VH01794:64:AAHNC7YM5:1:1103:75644:29549	301	NZ_CP138334.1_Borrelia_sp._MN22-0132_chromosome,_complete_genome	Chromosome	undecaprenyldiphospho-muramoylpentapeptide beta-N-acetylglucosaminyltransferase	97.26	73
R2_VH01794:64:AAHNC7YM5:1:2204:49891:12548	301	NZ_CP149102.1_Borrelia_puertoricensis_strain_CAU1_chromosome,_complete_genome	Chromosome	EAL domain-containing protein	95.89	73
NODE_44_length_564_cov_1.821218	564	NZ_CP075379.1_Borrelia_puertoricensis_strain_SUM_chromosome,_complete_genome	Chromosome	tetratricopeptide repeat protein	91.781	73
R1_VH01794:64:AAHNC7YM5:1:2101:39193:40246	301	NZ_CP149102.1_Borrelia_puertoricensis_strain_CAU1_chromosome,_complete_genome	Chromosome	endolytic transglycosylase MltG	100	72
k141_147	384	NZ_CP138334.1_Borrelia_sp._MN22-0132_chromosome,_complete_genome	Chromosome	flagellar motor switch protein FliG	100	72
R2_VH01794:64:AAHNC7YM5:1:1403:7211:26747	301	NZ_CP149102.1_Borrelia_puertoricensis_strain_CAU1_chromosome,_complete_genome	Chromosome	DNA primase	100	72
k141_166	381	NZ_CP149102.1_Borrelia_puertoricensis_strain_CAU1_chromosome,_complete_genome	Chromosome	flagellar basal-body MS-ring/collar protein FliF	100	72
NODE_109_length_325_cov_1.622222	325	NZ_CP149102.1_Borrelia_puertoricensis_strain_CAU1_chromosome,_complete_genome	Chromosome	flagellar basal-body MS-ring/collar protein FliF	100	72
R1_VH01794:64:AAHNC7YM5:1:1403:21999:19156	301	NZ_CP149102.1_Borrelia_puertoricensis_strain_CAU1_chromosome,_complete_genome	Chromosome	hypothetical protein	100	72
R2_VH01794:64:AAHNC7YM5:1:1403:21999:19156	301	NZ_CP149102.1_Borrelia_puertoricensis_strain_CAU1_chromosome,_complete_genome	Chromosome	hypothetical protein	100	72
R1_VH01794:64:AAHNC7YM5:1:1403:20333:17868	301	NZ_CP149102.1_Borrelia_puertoricensis_strain_CAU1_chromosome,_complete_genome	Chromosome	hypothetical protein	100	72
k141_9	301	NZ_CP149102.1_Borrelia_puertoricensis_strain_CAU1_chromosome,_complete_genome	Chromosome	tRNA dihydrouridine synthase	98.611	72
R2_VH01794:64:AAHNC7YM5:1:2101:39193:40246	301	NZ_CP149102.1_Borrelia_puertoricensis_strain_CAU1_chromosome,_complete_genome	Chromosome	endolytic transglycosylase MltG	98.611	72
R1_VH01794:64:AAHNC7YM5:1:1403:7211:26747	301	NZ_CP149102.1_Borrelia_puertoricensis_strain_CAU1_chromosome,_complete_genome	Chromosome	DNA primase	98.611	72
NODE_107_length_326_cov_1.483395	326	NZ_CP138334.1_Borrelia_sp._MN22-0132_chromosome,_complete_genome	Chromosome	flagellar motor switch protein FliG	98.611	72
R1_VH01794:64:AAHNC7YM5:1:1104:17493:54558	301	NZ_CP149102.1_Borrelia_puertoricensis_strain_CAU1_chromosome,_complete_genome	Chromosome	endolytic transglycosylase MltG	98.611	72
R1_VH01794:64:AAHNC7YM5:1:2402:48168:53384	301	NZ_CP149102.1_Borrelia_puertoricensis_strain_CAU1_chromosome,_complete_genome	Chromosome	tetratricopeptide repeat protein	97.222	72
R2_VH01794:64:AAHNC7YM5:1:2402:48168:53384	301	NZ_CP149102.1_Borrelia_puertoricensis_strain_CAU1_chromosome,_complete_genome	Chromosome	tetratricopeptide repeat protein	97.222	72
R2_VH01794:64:AAHNC7YM5:1:1103:75644:29549	301	NZ_CP138334.1_Borrelia_sp._MN22-0132_chromosome,_complete_genome	Chromosome	undecaprenyldiphospho-muramoylpentapeptide beta-N-acetylglucosaminyltransferase	97.222	72
scaffold_107	300	NZ_CP149102.1_Borrelia_puertoricensis_strain_CAU1_chromosome,_complete_genome	Chromosome	two-component system sensor histidine kinase NtrB	95.833	72
k141_112	361	NZ_CP129315.1_Borrelia_turicatae_strain_BTCAM1_plasmid_pcp30-2,_complete_sequence	Plasmid	anti-CBASS protein Acb1 family protein	93.056	72
scaffold_27	583	NZ_CP075383.1_Borrelia_puertoricensis_strain_SUM_plasmid_cp29-1,_complete_sequence	Plasmid	tyrosine-type recombinase/integrase	91.667	72
NODE_97_length_340_cov_1.414035	340	NZ_CP149105.1_Borrelia_puertoricensis_strain_CAU1_plasmid_pcp60,_complete_sequence	Plasmid	DUF228 domain-containing protein	80.556	72
k141_12	368	NZ_CP149102.1_Borrelia_puertoricensis_strain_CAU1_chromosome,_complete_genome	Chromosome	DNA translocase FtsK	72.222	72
NODE_50_length_538_cov_6.122153	538	NZ_CP075390.1_Borrelia_puertoricensis_strain_SUM_plasmid_lp10,_complete_sequence	Plasmid	plasmid maintenance protein	30.556	72
R2_VH01794:64:AAHNC7YM5:1:2103:25218:7494	301	NZ_CP149102.1_Borrelia_puertoricensis_strain_CAU1_chromosome,_complete_genome	Chromosome	RNA polymerase sigma factor RpoD	100	71
R2_VH01794:64:AAHNC7YM5:1:2103:56538:4805	301	NZ_CP149102.1_Borrelia_puertoricensis_strain_CAU1_chromosome,_complete_genome	Chromosome	sigma-54-dependent transcriptional regulator	100	71
R1_VH01794:64:AAHNC7YM5:1:1104:23022:15256	301	NZ_CP149102.1_Borrelia_puertoricensis_strain_CAU1_chromosome,_complete_genome	Chromosome	endolytic transglycosylase MltG	100	71
R2_VH01794:64:AAHNC7YM5:1:2103:19462:29000	301	NZ_CP149102.1_Borrelia_puertoricensis_strain_CAU1_chromosome,_complete_genome	Chromosome	flagellar basal body-associated protein FliL	98.592	71
R1_VH01794:64:AAHNC7YM5:1:2104:23836:43975	301	NZ_CP149102.1_Borrelia_puertoricensis_strain_CAU1_chromosome,_complete_genome	Chromosome	DNA translocase FtsK	98.592	71
R1_VH01794:64:AAHNC7YM5:1:1203:42071:23964	301	NZ_CP149102.1_Borrelia_puertoricensis_strain_CAU1_chromosome,_complete_genome	Chromosome	endolytic transglycosylase MltG	98.592	71
scaffold_104	301	NZ_CP138334.1_Borrelia_sp._MN22-0132_chromosome,_complete_genome	Chromosome	flagellar motor switch protein FliG	98.592	71
R1_VH01794:64:AAHNC7YM5:1:2201:41238:54861	301	NZ_CP149102.1_Borrelia_puertoricensis_strain_CAU1_chromosome,_complete_genome	Chromosome	EAL domain-containing protein	98.592	71
R2_VH01794:64:AAHNC7YM5:1:1403:20333:17868	301	NZ_CP149102.1_Borrelia_puertoricensis_strain_CAU1_chromosome,_complete_genome	Chromosome	hypothetical protein	98.592	71
R2_VH01794:64:AAHNC7YM5:1:1301:71175:30988	301	NZ_CP149121.1_Borrelia_puertoricensis_strain_CAU1_plasmid_lp29	Plasmid	plasmid maintenance protein	97.183	71
R2_VH01794:64:AAHNC7YM5:1:1104:23022:15256	301	NZ_CP149102.1_Borrelia_puertoricensis_strain_CAU1_chromosome,_complete_genome	Chromosome	endolytic transglycosylase MltG	95.775	71
R2_VH01794:64:AAHNC7YM5:1:1301:49418:27031	301	NZ_CP149102.1_Borrelia_puertoricensis_strain_CAU1_chromosome,_complete_genome	Chromosome	aminopeptidase	91.549	71
k141_176	376	NZ_CP149102.1_Borrelia_puertoricensis_strain_CAU1_chromosome,_complete_genome	Chromosome	MGH1-like glycoside hydrolase domain-containing protein	81.69	71
scaffold_87	323	NZ_CP149103.1_Borrelia_puertoricensis_strain_CAU1_plasmid_lp110,_complete_sequence	Plasmid	virulence associated lipoprotein	81.69	71
k141_123	323	NZ_CP149103.1_Borrelia_puertoricensis_strain_CAU1_plasmid_lp110,_complete_sequence	Plasmid	virulence associated lipoprotein	81.69	71
scaffold_89	319	NZ_CP149123.1_Borrelia_puertoricensis_strain_CAU1_plasmid_lp10,_complete_sequence	Plasmid	hypothetical protein	100	70
R2_VH01794:64:AAHNC7YM5:1:2104:23836:43975	301	NZ_CP149102.1_Borrelia_puertoricensis_strain_CAU1_chromosome,_complete_genome	Chromosome	DNA translocase FtsK	100	70
R2_VH01794:64:AAHNC7YM5:1:1104:17493:54558	301	NZ_CP149102.1_Borrelia_puertoricensis_strain_CAU1_chromosome,_complete_genome	Chromosome	endolytic transglycosylase MltG	100	70
R2_VH01794:64:AAHNC7YM5:1:1203:10468:24741	301	NZ_CP138334.1_Borrelia_sp._MN22-0132_chromosome,_complete_genome	Chromosome	DNA primase	98.571	70
R1_VH01794:64:AAHNC7YM5:1:2103:19462:29000	301	NZ_CP149102.1_Borrelia_puertoricensis_strain_CAU1_chromosome,_complete_genome	Chromosome	flagellar basal body-associated protein FliL	98.571	70
R1_VH01794:64:AAHNC7YM5:1:2103:18137:30022	301	NZ_CP149102.1_Borrelia_puertoricensis_strain_CAU1_chromosome,_complete_genome	Chromosome	flagellar basal body-associated protein FliL	98.571	70
R2_VH01794:64:AAHNC7YM5:1:1103:74110:14195	301	NZ_CP149102.1_Borrelia_puertoricensis_strain_CAU1_chromosome,_complete_genome	Chromosome	transcription elongation factor GreA	98.571	70
R2_VH01794:64:AAHNC7YM5:1:2403:69679:25479	301	NZ_CP149102.1_Borrelia_puertoricensis_strain_CAU1_chromosome,_complete_genome	Chromosome	RNA polymerase sigma factor RpoD	98.571	70
R1_VH01794:64:AAHNC7YM5:1:1101:30123:13495	301	NZ_CP149102.1_Borrelia_puertoricensis_strain_CAU1_chromosome,_complete_genome	Chromosome	sigma-54-dependent transcriptional regulator	98.571	70
R1_VH01794:64:AAHNC7YM5:1:1203:10468:24741	301	NZ_CP138334.1_Borrelia_sp._MN22-0132_chromosome,_complete_genome	Chromosome	DNA primase	97.143	70
R1_VH01794:64:AAHNC7YM5:1:2201:60457:5884	301	NZ_CP073162.1_Borrelia_parkeri_strain_SLO_plasmid_cp58,_complete_sequence	Plasmid	tyrosine-type recombinase/integrase	95.714	70
R2_VH01794:64:AAHNC7YM5:1:1101:40727:12435	301	NZ_CP149102.1_Borrelia_puertoricensis_strain_CAU1_chromosome,_complete_genome	Chromosome	prolipoprotein diacylglyceryl transferase	95.714	70
R1_VH01794:64:AAHNC7YM5:1:2402:67482:46304	301	NZ_CP149117.1_Borrelia_puertoricensis_strain_CAU1_plasmid_pcp31-2,_complete_sequence	Plasmid	DUF244 domain-containing protein	88.571	70
R2_VH01794:64:AAHNC7YM5:1:2103:18137:30022	301	NZ_CP149102.1_Borrelia_puertoricensis_strain_CAU1_chromosome,_complete_genome	Chromosome	flagellar basal body-associated protein FliL	100	69
R2_VH01794:64:AAHNC7YM5:1:2404:52126:38788	301	NZ_CP149102.1_Borrelia_puertoricensis_strain_CAU1_chromosome,_complete_genome	Chromosome	endolytic transglycosylase MltG	100	69
R1_VH01794:64:AAHNC7YM5:1:1301:71175:30988	301	NZ_CP149121.1_Borrelia_puertoricensis_strain_CAU1_plasmid_lp29	Plasmid	plasmid maintenance protein	100	69
k141_34	445	NZ_CP149123.1_Borrelia_puertoricensis_strain_CAU1_plasmid_lp10,_complete_sequence	Plasmid	chromosome replication/partitioning protein	100	69
R1_VH01794:64:AAHNC7YM5:1:2404:52126:38788	301	NZ_CP149102.1_Borrelia_puertoricensis_strain_CAU1_chromosome,_complete_genome	Chromosome	endolytic transglycosylase MltG	98.551	69
scaffold_84	328	NZ_CP149102.1_Borrelia_puertoricensis_strain_CAU1_chromosome,_complete_genome	Chromosome	hypothetical protein	98.551	69
k141_98	328	NZ_CP149102.1_Borrelia_puertoricensis_strain_CAU1_chromosome,_complete_genome	Chromosome	hypothetical protein	98.551	69
R2_VH01794:64:AAHNC7YM5:1:1304:21602:16070	301	NZ_CP149102.1_Borrelia_puertoricensis_strain_CAU1_chromosome,_complete_genome	Chromosome	EAL domain-containing protein	97.101	69
R1_VH01794:64:AAHNC7YM5:1:1204:11036:35077	301	NZ_CP149123.1_Borrelia_puertoricensis_strain_CAU1_plasmid_lp10,_complete_sequence	Plasmid	hypothetical protein	95.652	69
R1_VH01794:64:AAHNC7YM5:1:1201:41370:2174	301	NZ_CP149102.1_Borrelia_puertoricensis_strain_CAU1_chromosome,_complete_genome	Chromosome	prolipoprotein diacylglyceryl transferase	95.588	68
NODE_117_length_311_cov_1.273438	311	NZ_CP075387.1_Borrelia_puertoricensis_strain_SUM_plasmid_cp59-2,_complete_sequence	Plasmid	anti-CBASS protein Acb1 family protein	95.588	68
k141_182	360	NZ_CP075387.1_Borrelia_puertoricensis_strain_SUM_plasmid_cp59-2,_complete_sequence	Plasmid	anti-CBASS protein Acb1 family protein	95.588	68
NODE_75_length_391_cov_2.818452	391	NZ_CP149102.1_Borrelia_puertoricensis_strain_CAU1_chromosome,_complete_genome	Chromosome	D-alanine--D-alanine ligase	91.176	68
R2_VH01794:64:AAHNC7YM5:1:2402:67482:46304	301	NZ_CP149117.1_Borrelia_puertoricensis_strain_CAU1_plasmid_pcp31-2,_complete_sequence	Plasmid	DUF244 domain-containing protein	89.706	68
k141_63	301	NZ_CP075383.1_Borrelia_puertoricensis_strain_SUM_plasmid_cp29-1,_complete_sequence	Plasmid	hypothetical protein	77.941	68
NODE_118_length_304_cov_1.935743	304	NZ_CP138334.1_Borrelia_sp._MN22-0132_chromosome,_complete_genome	Chromosome	tetratricopeptide repeat protein	100	67
NODE_58_length_479_cov_1.969340	479	NZ_CP149102.1_Borrelia_puertoricensis_strain_CAU1_chromosome,_complete_genome	Chromosome	nucleoside triphosphate pyrophosphohydrolase family protein	100	67
k141_40	479	NZ_CP149102.1_Borrelia_puertoricensis_strain_CAU1_chromosome,_complete_genome	Chromosome	nucleoside triphosphate pyrophosphohydrolase family protein	100	67
R2_VH01794:64:AAHNC7YM5:1:1202:35216:17111	301	NZ_CP149102.1_Borrelia_puertoricensis_strain_CAU1_chromosome,_complete_genome	Chromosome	prolipoprotein diacylglyceryl transferase	100	67
R2_VH01794:64:AAHNC7YM5:1:2303:41049:25479	301	NZ_CP149102.1_Borrelia_puertoricensis_strain_CAU1_chromosome,_complete_genome	Chromosome	endolytic transglycosylase MltG	98.507	67
R1_VH01794:64:AAHNC7YM5:1:2101:13497:41855	301	NZ_CP149102.1_Borrelia_puertoricensis_strain_CAU1_chromosome,_complete_genome	Chromosome	hypothetical protein	97.015	67
R1_VH01794:64:AAHNC7YM5:1:1104:17398:13230	301	NZ_CP149102.1_Borrelia_puertoricensis_strain_CAU1_chromosome,_complete_genome	Chromosome	flagellar hook protein FlgE	97.015	67
NODE_92_length_354_cov_3.123746	354	NZ_CP075387.1_Borrelia_puertoricensis_strain_SUM_plasmid_cp59-2,_complete_sequence	Plasmid	hypothetical protein	95.522	67
NODE_119_length_304_cov_1.365462	304	NZ_CP149102.1_Borrelia_puertoricensis_strain_CAU1_chromosome,_complete_genome	Chromosome	DNA topoisomerase (ATP-hydrolyzing) subunit B	95.522	67
R1_VH01794:64:AAHNC7YM5:1:2101:35046:10958	301	NZ_CP138334.1_Borrelia_sp._MN22-0132_chromosome,_complete_genome	Chromosome	S41 family peptidase	100	66
R1_VH01794:64:AAHNC7YM5:1:1202:35216:17111	301	NZ_CP149102.1_Borrelia_puertoricensis_strain_CAU1_chromosome,_complete_genome	Chromosome	prolipoprotein diacylglyceryl transferase	100	66
R1_VH01794:64:AAHNC7YM5:1:2303:41049:25479	301	NZ_CP149102.1_Borrelia_puertoricensis_strain_CAU1_chromosome,_complete_genome	Chromosome	endolytic transglycosylase MltG	98.485	66
R2_VH01794:64:AAHNC7YM5:1:1201:41370:2174	301	NZ_CP149102.1_Borrelia_puertoricensis_strain_CAU1_chromosome,_complete_genome	Chromosome	prolipoprotein diacylglyceryl transferase	98.485	66
R1_VH01794:64:AAHNC7YM5:1:2303:61044:26615	301	NZ_CP149102.1_Borrelia_puertoricensis_strain_CAU1_chromosome,_complete_genome	Chromosome	MinD/ParA family protein	98.485	66
R1_VH01794:64:AAHNC7YM5:1:1304:21602:16070	301	NZ_CP149102.1_Borrelia_puertoricensis_strain_CAU1_chromosome,_complete_genome	Chromosome	EAL domain-containing protein	98.485	66
k141_27	426	NZ_CP138334.1_Borrelia_sp._MN22-0132_chromosome,_complete_genome	Chromosome	undecaprenyldiphospho-muramoylpentapeptide beta-N-acetylglucosaminyltransferase	96.97	66
R2_VH01794:64:AAHNC7YM5:1:2203:63904:31367	301	NZ_CP138334.1_Borrelia_sp._MN22-0132_chromosome,_complete_genome	Chromosome	DNA primase	95.455	66
R2_VH01794:64:AAHNC7YM5:1:1304:47373:35475	301	NZ_CP149114.1_Borrelia_puertoricensis_strain_CAU1_plasmid_lp35-1,_complete_sequence	Plasmid	hypothetical protein	92.424	66
k141_178	436	NZ_CP129316.1_Borrelia_turicatae_strain_BTCAM1_plasmid_pcp30-3,_complete_sequence	Plasmid	DUF226 domain-containing protein	59.091	66
scaffold_67	368	NZ_CP149114.1_Borrelia_puertoricensis_strain_CAU1_plasmid_lp35-1,_complete_sequence	Plasmid	ParA family protein	100	65
k141_169	407	NZ_CP149114.1_Borrelia_puertoricensis_strain_CAU1_plasmid_lp35-1,_complete_sequence	Plasmid	ParA family protein	100	65
k141_167	398	NZ_CP149102.1_Borrelia_puertoricensis_strain_CAU1_chromosome,_complete_genome	Chromosome	flagellar basal body rod protein FlgB	100	65
NODE_120_length_302_cov_1.599190	302	NZ_CP149102.1_Borrelia_puertoricensis_strain_CAU1_chromosome,_complete_genome	Chromosome	flagellar basal body rod protein FlgB	100	65
R2_VH01794:64:AAHNC7YM5:1:2201:15410:12681	301	NZ_CP149102.1_Borrelia_puertoricensis_strain_CAU1_chromosome,_complete_genome	Chromosome	hypothetical protein	100	65
R2_VH01794:64:AAHNC7YM5:1:2201:60457:5884	301	NZ_CP149121.1_Borrelia_puertoricensis_strain_CAU1_plasmid_lp29	Plasmid	single-stranded DNA-binding protein	98.462	65
R1_VH01794:64:AAHNC7YM5:1:2201:15410:12681	301	NZ_CP149102.1_Borrelia_puertoricensis_strain_CAU1_chromosome,_complete_genome	Chromosome	hypothetical protein	98.462	65
R2_VH01794:64:AAHNC7YM5:1:2403:40007:49011	301	NZ_CP138334.1_Borrelia_sp._MN22-0132_chromosome,_complete_genome	Chromosome	tetratricopeptide repeat protein	93.846	65
R2_VH01794:64:AAHNC7YM5:1:1401:35368:21617	301	NZ_CP073178.1_Borrelia_turicatae_91E135_plasmid_cp30-2,_complete_sequence	Plasmid	chromosome replication/partitioning protein	92.308	65
R2_VH01794:64:AAHNC7YM5:1:2201:69490:13362	301	NZ_CP149117.1_Borrelia_puertoricensis_strain_CAU1_plasmid_pcp31-2,_complete_sequence	Plasmid	DUF244 domain-containing protein	86.154	65
R1_VH01794:64:AAHNC7YM5:1:1302:12494:43313	301	NZ_CP138334.1_Borrelia_sp._MN22-0132_chromosome,_complete_genome	Chromosome	DNA primase	100	64
scaffold_32	556	NZ_CP138334.1_Borrelia_sp._MN22-0132_chromosome,_complete_genome	Chromosome	undecaprenyldiphospho-muramoylpentapeptide beta-N-acetylglucosaminyltransferase	100	64
R1_VH01794:64:AAHNC7YM5:1:1301:49418:27031	301	NZ_CP149102.1_Borrelia_puertoricensis_strain_CAU1_chromosome,_complete_genome	Chromosome	aminopeptidase	100	64
R1_VH01794:64:AAHNC7YM5:1:1202:60931:21995	301	NZ_CP149102.1_Borrelia_puertoricensis_strain_CAU1_chromosome,_complete_genome	Chromosome	hypothetical protein	98.438	64
R2_VH01794:64:AAHNC7YM5:1:1304:48490:3650	301	NZ_CP149102.1_Borrelia_puertoricensis_strain_CAU1_chromosome,_complete_genome	Chromosome	EAL domain-containing protein	95.312	64
k141_52	546	NZ_CP129319.1_Borrelia_turicatae_strain_BTCAM1_plasmid_lp29-2,_complete_sequence	Plasmid	DUF603 domain-containing protein	93.75	64
NODE_48_length_546_cov_1.435845	546	NZ_CP129319.1_Borrelia_turicatae_strain_BTCAM1_plasmid_lp29-2,_complete_sequence	Plasmid	DUF603 domain-containing protein	90.625	64
R1_VH01794:64:AAHNC7YM5:1:2104:47809:24741	301	NZ_CP075381.1_Borrelia_puertoricensis_strain_SUM_plasmid_cp28-1,_complete_sequence	Plasmid	plasmid maintenance protein	89.062	64
k141_179	395	NZ_CP149102.1_Borrelia_puertoricensis_strain_CAU1_chromosome,_complete_genome	Chromosome	16S rRNA (uracil(1498)-N(3))-methyltransferase	84.375	64
NODE_121_length_300_cov_1.575510	300	NZ_CP075379.1_Borrelia_puertoricensis_strain_SUM_chromosome,_complete_genome	Chromosome	ribose 5-phosphate isomerase A	100	63
scaffold_69	362	NZ_CP075379.1_Borrelia_puertoricensis_strain_SUM_chromosome,_complete_genome	Chromosome	ribose 5-phosphate isomerase A	100	63
k141_170	398	NZ_CP075379.1_Borrelia_puertoricensis_strain_SUM_chromosome,_complete_genome	Chromosome	ribose 5-phosphate isomerase A	100	63
k141_172	378	NZ_CP149102.1_Borrelia_puertoricensis_strain_CAU1_chromosome,_complete_genome	Chromosome	S41 family peptidase	100	63
R1_VH01794:64:AAHNC7YM5:1:1304:47373:35475	301	NZ_CP149114.1_Borrelia_puertoricensis_strain_CAU1_plasmid_lp35-1,_complete_sequence	Plasmid	hypothetical protein	98.413	63
NODE_89_length_359_cov_1.411184	359	NZ_CP149102.1_Borrelia_puertoricensis_strain_CAU1_chromosome,_complete_genome	Chromosome	ribonuclease Z	98.413	63
R1_VH01794:64:AAHNC7YM5:1:2401:48869:15275	301	NZ_CP149102.1_Borrelia_puertoricensis_strain_CAU1_chromosome,_complete_genome	Chromosome	sigma-54-dependent transcriptional regulator	98.413	63
R1_VH01794:64:AAHNC7YM5:1:1301:12380:18512	301	NZ_CP138334.1_Borrelia_sp._MN22-0132_chromosome,_complete_genome	Chromosome	DNA primase	96.825	63
R2_VH01794:64:AAHNC7YM5:1:1302:12494:43313	301	NZ_CP138334.1_Borrelia_sp._MN22-0132_chromosome,_complete_genome	Chromosome	DNA primase	95.238	63
R2_VH01794:64:AAHNC7YM5:1:2104:47809:24741	301	NZ_CP075381.1_Borrelia_puertoricensis_strain_SUM_plasmid_cp28-1,_complete_sequence	Plasmid	plasmid maintenance protein	90.476	63
R2_VH01794:64:AAHNC7YM5:1:2201:18894:8970	301	NZ_CP138334.1_Borrelia_sp._MN22-0132_chromosome,_complete_genome	Chromosome	HslU--HslV peptidase ATPase subunit	100	62
R1_VH01794:64:AAHNC7YM5:1:1301:27832:4389	301	NZ_CP138334.1_Borrelia_sp._MN22-0132_chromosome,_complete_genome	Chromosome	flagellar hook protein FlgE	100	62
R1_VH01794:64:AAHNC7YM5:1:2403:69679:25479	301	NZ_CP149102.1_Borrelia_puertoricensis_strain_CAU1_chromosome,_complete_genome	Chromosome	RNA polymerase sigma factor RpoD	100	62
R2_VH01794:64:AAHNC7YM5:1:2403:60249:45319	301	NZ_CP149102.1_Borrelia_puertoricensis_strain_CAU1_chromosome,_complete_genome	Chromosome	flagellar basal body-associated protein FliL	100	62
R1_VH01794:64:AAHNC7YM5:1:2403:60249:45319	301	NZ_CP149102.1_Borrelia_puertoricensis_strain_CAU1_chromosome,_complete_genome	Chromosome	flagellar basal body-associated protein FliL	100	62
R2_VH01794:64:AAHNC7YM5:1:1301:27832:4389	301	NZ_CP138334.1_Borrelia_sp._MN22-0132_chromosome,_complete_genome	Chromosome	flagellar hook protein FlgE	98.387	62
k141_4	301	NZ_CP149102.1_Borrelia_puertoricensis_strain_CAU1_chromosome,_complete_genome	Chromosome	sigma-54-dependent transcriptional regulator	98.387	62
NODE_98_length_340_cov_1.382456	340	NZ_CP138334.1_Borrelia_sp._MN22-0132_chromosome,_complete_genome	Chromosome	Hsp70 family protein	88.71	62
k141_175	433	NZ_CP138334.1_Borrelia_sp._MN22-0132_chromosome,_complete_genome	Chromosome	Hsp70 family protein	88.71	62
R1_VH01794:64:AAHNC7YM5:1:2201:18894:8970	301	NZ_CP138334.1_Borrelia_sp._MN22-0132_chromosome,_complete_genome	Chromosome	HslU--HslV peptidase ATPase subunit	98.361	61
R1_VH01794:64:AAHNC7YM5:1:2102:18913:21295	301	NZ_CP149102.1_Borrelia_puertoricensis_strain_CAU1_chromosome,_complete_genome	Chromosome	excinuclease ABC subunit UvrC	98.361	61
R2_VH01794:64:AAHNC7YM5:1:2104:52921:8346	301	NZ_CP149102.1_Borrelia_puertoricensis_strain_CAU1_chromosome,_complete_genome	Chromosome	endolytic transglycosylase MltG	96.721	61
R1_VH01794:64:AAHNC7YM5:1:2202:7003:20178	301	NZ_CP149102.1_Borrelia_puertoricensis_strain_CAU1_chromosome,_complete_genome	Chromosome	DNA-processing protein DprA	95.082	61
R2_VH01794:64:AAHNC7YM5:1:2301:63828:56205	301	NZ_CP149121.1_Borrelia_puertoricensis_strain_CAU1_plasmid_lp29	Plasmid	plasmid maintenance protein	95.082	61
R2_VH01794:64:AAHNC7YM5:1:1301:12380:18512	301	NZ_CP138334.1_Borrelia_sp._MN22-0132_chromosome,_complete_genome	Chromosome	DNA primase	93.443	61
k141_62	334	NZ_CP149121.1_Borrelia_puertoricensis_strain_CAU1_plasmid_lp29	Plasmid	DNA adenine methylase	78.689	61
R1_VH01794:64:AAHNC7YM5:1:1403:35728:31329	301	NZ_CP149102.1_Borrelia_puertoricensis_strain_CAU1_chromosome,_complete_genome	Chromosome	DNA primase	100	60
scaffold_63	380	NZ_CP149102.1_Borrelia_puertoricensis_strain_CAU1_chromosome,_complete_genome	Chromosome	two-component system sensor histidine kinase NtrB	100	60
NODE_114_length_317_cov_3.431298	317	NZ_CP149102.1_Borrelia_puertoricensis_strain_CAU1_chromosome,_complete_genome	Chromosome	two-component system sensor histidine kinase NtrB	100	60
R2_VH01794:64:AAHNC7YM5:1:1203:49001:36119	301	NZ_CP138334.1_Borrelia_sp._MN22-0132_chromosome,_complete_genome	Chromosome	S41 family peptidase	100	60
NODE_76_length_390_cov_4.038806	390	NZ_CP138334.1_Borrelia_sp._MN22-0132_chromosome,_complete_genome	Chromosome	tetratricopeptide repeat protein	100	60
R1_VH01794:64:AAHNC7YM5:1:2403:40007:49011	301	NZ_CP138334.1_Borrelia_sp._MN22-0132_chromosome,_complete_genome	Chromosome	tetratricopeptide repeat protein	100	60
R1_VH01794:64:AAHNC7YM5:1:2401:38852:55543	301	NZ_CP149102.1_Borrelia_puertoricensis_strain_CAU1_chromosome,_complete_genome	Chromosome	endolytic transglycosylase MltG	98.333	60
R2_VH01794:64:AAHNC7YM5:1:1403:35728:31329	301	NZ_CP149102.1_Borrelia_puertoricensis_strain_CAU1_chromosome,_complete_genome	Chromosome	DNA primase	98.333	60
R2_VH01794:64:AAHNC7YM5:1:2104:45707:43805	301	NZ_CP149102.1_Borrelia_puertoricensis_strain_CAU1_chromosome,_complete_genome	Chromosome	EAL domain-containing protein	98.333	60
R1_VH01794:64:AAHNC7YM5:1:2201:60060:30060	301	NZ_CP149102.1_Borrelia_puertoricensis_strain_CAU1_chromosome,_complete_genome	Chromosome	DUF5312 domain-containing protein	96.667	60
NODE_94_length_346_cov_1.395189	346	NZ_CP149102.1_Borrelia_puertoricensis_strain_CAU1_chromosome,_complete_genome	Chromosome	MGH1-like glycoside hydrolase domain-containing protein	95	60
R2_VH01794:64:AAHNC7YM5:1:2201:32603:20102	301	NZ_CP075389.1_Borrelia_puertoricensis_strain_SUM_plasmid_cp61,_complete_sequence	Plasmid	DUF1357 family protein	90	60
scaffold_95	303	NZ_CP149102.1_Borrelia_puertoricensis_strain_CAU1_chromosome,_complete_genome	Chromosome	D-alanine--D-alanine ligase	100	59
k141_144	303	NZ_CP149102.1_Borrelia_puertoricensis_strain_CAU1_chromosome,_complete_genome	Chromosome	D-alanine--D-alanine ligase	100	59
R2_VH01794:64:AAHNC7YM5:1:2401:38852:55543	301	NZ_CP149102.1_Borrelia_puertoricensis_strain_CAU1_chromosome,_complete_genome	Chromosome	endolytic transglycosylase MltG	100	59
R2_VH01794:64:AAHNC7YM5:1:1203:63676:37046	301	NZ_CP149102.1_Borrelia_puertoricensis_strain_CAU1_chromosome,_complete_genome	Chromosome	hypothetical protein	100	59
R2_VH01794:64:AAHNC7YM5:1:1303:36977:3802	301	NZ_CP149102.1_Borrelia_puertoricensis_strain_CAU1_chromosome,_complete_genome	Chromosome	aminopeptidase	98.305	59
NODE_99_length_338_cov_3.116608	338	NZ_CP129316.1_Borrelia_turicatae_strain_BTCAM1_plasmid_pcp30-3,_complete_sequence	Plasmid	DUF226 domain-containing protein	98.305	59
R1_VH01794:64:AAHNC7YM5:1:1304:48490:3650	301	NZ_CP149102.1_Borrelia_puertoricensis_strain_CAU1_chromosome,_complete_genome	Chromosome	EAL domain-containing protein	98.305	59
R1_VH01794:64:AAHNC7YM5:1:2203:63904:31367	301	NZ_CP138334.1_Borrelia_sp._MN22-0132_chromosome,_complete_genome	Chromosome	DNA primase	98.305	59
R2_VH01794:64:AAHNC7YM5:1:2102:18913:21295	301	NZ_CP149102.1_Borrelia_puertoricensis_strain_CAU1_chromosome,_complete_genome	Chromosome	excinuclease ABC subunit UvrC	98.305	59
R2_VH01794:64:AAHNC7YM5:1:2204:34535:31954	301	NZ_CP149102.1_Borrelia_puertoricensis_strain_CAU1_chromosome,_complete_genome	Chromosome	DNA polymerase III subunit gamma/tau	98.305	59
k141_125	323	NZ_CP138334.1_Borrelia_sp._MN22-0132_chromosome,_complete_genome	Chromosome	flagellar motor switch protein FliN	98.305	59
R1_VH01794:64:AAHNC7YM5:1:2104:45707:43805	301	NZ_CP149102.1_Borrelia_puertoricensis_strain_CAU1_chromosome,_complete_genome	Chromosome	EAL domain-containing protein	98.305	59
R2_VH01794:64:AAHNC7YM5:1:2202:7003:20178	301	NZ_CP149102.1_Borrelia_puertoricensis_strain_CAU1_chromosome,_complete_genome	Chromosome	DNA-processing protein DprA	94.915	59
k141_50	311	NZ_CP138334.1_Borrelia_sp._MN22-0132_chromosome,_complete_genome	Chromosome	flagellar type III secretion system pore protein FliP	91.525	59
R1_VH01794:64:AAHNC7YM5:1:2201:69490:13362	301	NZ_CP149117.1_Borrelia_puertoricensis_strain_CAU1_plasmid_pcp31-2,_complete_sequence	Plasmid	DUF244 domain-containing protein	91.525	59
k141_75	346	NZ_CP075400.1_Borrelia_puertoricensis_strain_SUM_plasmid_lp57,_complete_sequence	Plasmid	variable large family protein, partial	83.051	59
k141_168	559	NZ_CP149121.1_Borrelia_puertoricensis_strain_CAU1_plasmid_lp29	Plasmid	hypothetical protein	64.407	59
k141_1	450	NZ_CP149102.1_Borrelia_puertoricensis_strain_CAU1_chromosome,_complete_genome	Chromosome	peptidoglycan DD-metalloendopeptidase family protein	100	58
R1_VH01794:64:AAHNC7YM5:1:1303:36977:3802	301	NZ_CP149102.1_Borrelia_puertoricensis_strain_CAU1_chromosome,_complete_genome	Chromosome	aminopeptidase	100	58
R1_VH01794:64:AAHNC7YM5:1:2301:63828:56205	301	NZ_CP149121.1_Borrelia_puertoricensis_strain_CAU1_plasmid_lp29	Plasmid	plasmid maintenance protein	100	58
R2_VH01794:64:AAHNC7YM5:1:2201:60060:30060	301	NZ_CP149102.1_Borrelia_puertoricensis_strain_CAU1_chromosome,_complete_genome	Chromosome	DUF5312 domain-containing protein	96.552	58
R2_VH01794:64:AAHNC7YM5:1:1301:23155:8156	301	NZ_CP138334.1_Borrelia_sp._MN22-0132_chromosome,_complete_genome	Chromosome	DNA-processing protein DprA	91.379	58
R1_VH01794:64:AAHNC7YM5:1:1401:53906:43369	301	NZ_CP149121.1_Borrelia_puertoricensis_strain_CAU1_plasmid_lp29	Plasmid	hypothetical protein	89.655	58
R2_VH01794:64:AAHNC7YM5:1:1401:53906:43369	301	NZ_CP149121.1_Borrelia_puertoricensis_strain_CAU1_plasmid_lp29	Plasmid	hypothetical protein	87.931	58
scaffold_99	301	NZ_CP075400.1_Borrelia_puertoricensis_strain_SUM_plasmid_lp57,_complete_sequence	Plasmid	variable large family protein, partial	84.483	58
R1_VH01794:64:AAHNC7YM5:1:2104:52921:8346	301	NZ_CP149102.1_Borrelia_puertoricensis_strain_CAU1_chromosome,_complete_genome	Chromosome	endolytic transglycosylase MltG	100	57
R2_VH01794:64:AAHNC7YM5:1:1201:39553:54729	301	NZ_CP149102.1_Borrelia_puertoricensis_strain_CAU1_chromosome,_complete_genome	Chromosome	EAL domain-containing protein	100	57
R1_VH01794:64:AAHNC7YM5:1:1401:65305:53895	301	NZ_CP138334.1_Borrelia_sp._MN22-0132_chromosome,_complete_genome	Chromosome	flagellar hook assembly protein FlgD	98.246	57
R2_VH01794:64:AAHNC7YM5:1:1401:65305:53895	301	NZ_CP138334.1_Borrelia_sp._MN22-0132_chromosome,_complete_genome	Chromosome	flagellar hook assembly protein FlgD	98.246	57
scaffold_65	378	NZ_CP138334.1_Borrelia_sp._MN22-0132_chromosome,_complete_genome	Chromosome	flagellar hook assembly protein FlgD	98.246	57
R2_VH01794:64:AAHNC7YM5:1:1203:60249:49674	301	NZ_CP149102.1_Borrelia_puertoricensis_strain_CAU1_chromosome,_complete_genome	Chromosome	hypothetical protein	98.246	57
R1_VH01794:64:AAHNC7YM5:1:1201:39553:54729	301	NZ_CP149102.1_Borrelia_puertoricensis_strain_CAU1_chromosome,_complete_genome	Chromosome	EAL domain-containing protein	98.246	57
R2_VH01794:64:AAHNC7YM5:1:2304:48320:4843	301	NZ_CP149105.1_Borrelia_puertoricensis_strain_CAU1_plasmid_pcp60,_complete_sequence	Plasmid	ERF family protein	84.211	57
R1_VH01794:64:AAHNC7YM5:1:2303:36996:13173	301	NZ_CP149117.1_Borrelia_puertoricensis_strain_CAU1_plasmid_pcp31-2,_complete_sequence	Plasmid	DUF244 domain-containing protein	80.702	57
NODE_108_length_326_cov_1.413284	326	NZ_CP149102.1_Borrelia_puertoricensis_strain_CAU1_chromosome,_complete_genome	Chromosome	hypothetical protein	100	56
R2_VH01794:64:AAHNC7YM5:1:1201:25010:17243	301	NZ_CP149102.1_Borrelia_puertoricensis_strain_CAU1_chromosome,_complete_genome	Chromosome	NAD(P)H-dependent glycerol-3-phosphate dehydrogenase	98.214	56
R2_VH01794:64:AAHNC7YM5:1:2401:48869:15275	301	NZ_CP149102.1_Borrelia_puertoricensis_strain_CAU1_chromosome,_complete_genome	Chromosome	sigma-54-dependent transcriptional regulator	98.214	56
R2_VH01794:64:AAHNC7YM5:1:1202:60931:21995	301	NZ_CP138334.1_Borrelia_sp._MN22-0132_chromosome,_complete_genome	Chromosome	hypothetical protein	96.429	56
R1_VH01794:64:AAHNC7YM5:1:2304:66933:2742	301	NZ_CP149102.1_Borrelia_puertoricensis_strain_CAU1_chromosome,_complete_genome	Chromosome	RNA polymerase sigma factor RpoD	100	55
R1_VH01794:64:AAHNC7YM5:1:1203:47676:41306	301	NZ_CP138334.1_Borrelia_sp._MN22-0132_chromosome,_complete_genome	Chromosome	DNA primase	100	55
R1_VH01794:64:AAHNC7YM5:1:1201:25010:17243	301	NZ_CP149102.1_Borrelia_puertoricensis_strain_CAU1_chromosome,_complete_genome	Chromosome	NAD(P)H-dependent glycerol-3-phosphate dehydrogenase	100	55
R2_VH01794:64:AAHNC7YM5:1:1203:47676:41306	301	NZ_CP138334.1_Borrelia_sp._MN22-0132_chromosome,_complete_genome	Chromosome	DNA primase	100	55
NODE_93_length_351_cov_1.391892	351	NZ_CP149114.1_Borrelia_puertoricensis_strain_CAU1_plasmid_lp35-1,_complete_sequence	Plasmid	ParA family protein	100	55
k141_177	406	NZ_CP149114.1_Borrelia_puertoricensis_strain_CAU1_plasmid_lp35-1,_complete_sequence	Plasmid	ParA family protein	100	55
scaffold_91	315	NZ_CP149102.1_Borrelia_puertoricensis_strain_CAU1_chromosome,_complete_genome	Chromosome	hypothetical protein	100	55
R2_VH01794:64:AAHNC7YM5:1:2304:66933:2742	301	NZ_CP149102.1_Borrelia_puertoricensis_strain_CAU1_chromosome,_complete_genome	Chromosome	RNA polymerase sigma factor RpoD	98.182	55
NODE_104_length_329_cov_3.094891	329	NZ_CP149102.1_Borrelia_puertoricensis_strain_CAU1_chromosome,_complete_genome	Chromosome	undecaprenyl phosphate translocase family protein	98.182	55
scaffold_76	352	NZ_CP149102.1_Borrelia_puertoricensis_strain_CAU1_chromosome,_complete_genome	Chromosome	undecaprenyl phosphate translocase family protein	98.182	55
k141_154	338	NZ_CP149102.1_Borrelia_puertoricensis_strain_CAU1_chromosome,_complete_genome	Chromosome	undecaprenyl phosphate translocase family protein	98.182	55
R2_VH01794:64:AAHNC7YM5:1:1102:57750:22980	301	NZ_CP149102.1_Borrelia_puertoricensis_strain_CAU1_chromosome,_complete_genome	Chromosome	HD-GYP domain-containing protein	96.364	55
R1_VH01794:64:AAHNC7YM5:1:1302:33474:54028	301	NZ_CP075388.1_Borrelia_puertoricensis_strain_SUM_plasmid_cp60,_complete_sequence	Plasmid	YqaJ viral recombinase family protein	90.909	55
R2_VH01794:64:AAHNC7YM5:1:1302:33474:54028	301	NZ_CP075388.1_Borrelia_puertoricensis_strain_SUM_plasmid_cp60,_complete_sequence	Plasmid	YqaJ viral recombinase family protein	90.909	55
R1_VH01794:64:AAHNC7YM5:1:1403:23514:14044	301	NZ_CP075383.1_Borrelia_puertoricensis_strain_SUM_plasmid_cp29-1,_complete_sequence	Plasmid	DUF244 domain-containing protein	90.909	55
R2_VH01794:64:AAHNC7YM5:1:1302:76363:37273	301	NZ_CP138334.1_Borrelia_sp._MN22-0132_chromosome,_complete_genome	Chromosome	tetratricopeptide repeat protein	85.455	55
R2_VH01794:64:AAHNC7YM5:1:2401:76723:32976	301	NZ_CP149102.1_Borrelia_puertoricensis_strain_CAU1_chromosome,_complete_genome	Chromosome	CvpA family protein	100	54
R2_VH01794:64:AAHNC7YM5:1:2203:38189:22317	301	NZ_CP149102.1_Borrelia_puertoricensis_strain_CAU1_chromosome,_complete_genome	Chromosome	endolytic transglycosylase MltG	98.148	54
R1_VH01794:64:AAHNC7YM5:1:1102:57750:22980	301	NZ_CP149102.1_Borrelia_puertoricensis_strain_CAU1_chromosome,_complete_genome	Chromosome	HD-GYP domain-containing protein	98.148	54
R1_VH01794:64:AAHNC7YM5:1:2203:38189:22317	301	NZ_CP149102.1_Borrelia_puertoricensis_strain_CAU1_chromosome,_complete_genome	Chromosome	endolytic transglycosylase MltG	96.296	54
R1_VH01794:64:AAHNC7YM5:1:2304:48320:4843	301	NZ_CP149105.1_Borrelia_puertoricensis_strain_CAU1_plasmid_pcp60,_complete_sequence	Plasmid	ERF family protein	88.889	54
scaffold_62	386	NZ_CP149102.1_Borrelia_puertoricensis_strain_CAU1_chromosome,_complete_genome	Chromosome	ATP-dependent Clp protease proteolytic subunit	100	53
scaffold_81	337	NZ_CP149102.1_Borrelia_puertoricensis_strain_CAU1_chromosome,_complete_genome	Chromosome	flagellar basal body rod protein FlgC	100	53
k141_19	336	NZ_CP149102.1_Borrelia_puertoricensis_strain_CAU1_chromosome,_complete_genome	Chromosome	flagellar basal body rod protein FlgC	100	53
R2_VH01794:64:AAHNC7YM5:1:2302:70001:20878	301	NZ_CP138334.1_Borrelia_sp._MN22-0132_chromosome,_complete_genome	Chromosome	flagella biosynthesis regulatory protein FliZ	98.113	53
k141_173	366	NZ_CP149102.1_Borrelia_puertoricensis_strain_CAU1_chromosome,_complete_genome	Chromosome	flagellar basal-body MS-ring/collar protein FliF	96.226	53
R1_VH01794:64:AAHNC7YM5:1:2301:56784:21257	301	NZ_CP075383.1_Borrelia_puertoricensis_strain_SUM_plasmid_cp29-1,_complete_sequence	Plasmid	hypothetical protein	96.226	53
k141_44	448	NZ_CP149102.1_Borrelia_puertoricensis_strain_CAU1_chromosome,_complete_genome	Chromosome	ATP-dependent Clp protease proteolytic subunit	96.226	53
R2_VH01794:64:AAHNC7YM5:1:1203:48168:27940	301	NZ_CP138334.1_Borrelia_sp._MN22-0132_chromosome,_complete_genome	Chromosome	DNA primase	92.453	53
R2_VH01794:64:AAHNC7YM5:1:2303:32868:8857	301	NZ_CP149102.1_Borrelia_puertoricensis_strain_CAU1_chromosome,_complete_genome	Chromosome	endolytic transglycosylase MltG	88.679	53
R1_VH01794:64:AAHNC7YM5:1:2402:58943:41249	301	NZ_CP149102.1_Borrelia_puertoricensis_strain_CAU1_chromosome,_complete_genome	Chromosome	flagellar hook assembly protein FlgD	64.151	53
R2_VH01794:64:AAHNC7YM5:1:2402:58943:41249	301	NZ_CP149102.1_Borrelia_puertoricensis_strain_CAU1_chromosome,_complete_genome	Chromosome	flagellar hook assembly protein FlgD	64.151	53
R1_VH01794:64:AAHNC7YM5:1:1301:23155:8156	301	NZ_CP138334.1_Borrelia_sp._MN22-0132_chromosome,_complete_genome	Chromosome	DNA-processing protein DprA	98.077	52
R1_VH01794:64:AAHNC7YM5:1:1301:71989:40359	301	NZ_CP149102.1_Borrelia_puertoricensis_strain_CAU1_chromosome,_complete_genome	Chromosome	undecaprenyldiphospho-muramoylpentapeptide beta-N-acetylglucosaminyltransferase	98.077	52
k141_5	356	NZ_CP138334.1_Borrelia_sp._MN22-0132_chromosome,_complete_genome	Chromosome	motility protein A	98.077	52
R2_VH01794:64:AAHNC7YM5:1:1403:23514:14044	301	NZ_CP075383.1_Borrelia_puertoricensis_strain_SUM_plasmid_cp29-1,_complete_sequence	Plasmid	DUF244 domain-containing protein	92.308	52
R2_VH01794:64:AAHNC7YM5:1:2403:52921:27050	301	NZ_CP149121.1_Borrelia_puertoricensis_strain_CAU1_plasmid_lp29	Plasmid	hypothetical protein	90.385	52
R1_VH01794:64:AAHNC7YM5:1:2301:20598:34150	301	NZ_CP149102.1_Borrelia_puertoricensis_strain_CAU1_chromosome,_complete_genome	Chromosome	hypothetical protein, partial	80.769	52
R1_VH01794:64:AAHNC7YM5:1:2104:63790:41135	301	NZ_CP138334.1_Borrelia_sp._MN22-0132_chromosome,_complete_genome	Chromosome	PTS sugar transporter subunit IIB	100	51
R2_VH01794:64:AAHNC7YM5:1:2104:63790:41135	301	NZ_CP138334.1_Borrelia_sp._MN22-0132_chromosome,_complete_genome	Chromosome	PTS sugar transporter subunit IIB	100	51
R1_VH01794:64:AAHNC7YM5:1:2204:65570:31821	301	NZ_CP149102.1_Borrelia_puertoricensis_strain_CAU1_chromosome,_complete_genome	Chromosome	endolytic transglycosylase MltG	98.039	51
k141_18	306	NZ_CP075385.1_Borrelia_puertoricensis_strain_SUM_plasmid_cp30,_complete_sequence	Plasmid	DUF261 family protein	96.078	51
R2_VH01794:64:AAHNC7YM5:1:2204:65570:31821	301	NZ_CP149102.1_Borrelia_puertoricensis_strain_CAU1_chromosome,_complete_genome	Chromosome	endolytic transglycosylase MltG	94.118	51
R1_VH01794:64:AAHNC7YM5:1:1103:18231:30534	301	NZ_CP138334.1_Borrelia_sp._MN22-0132_chromosome,_complete_genome	Chromosome	EAL domain-containing protein	90.196	51
R1_VH01794:64:AAHNC7YM5:1:2403:52921:27050	301	NZ_CP149121.1_Borrelia_puertoricensis_strain_CAU1_plasmid_lp29	Plasmid	hypothetical protein	88.235	51
NODE_113_length_318_cov_2.095057	318	NZ_CP149102.1_Borrelia_puertoricensis_strain_CAU1_chromosome,_complete_genome	Chromosome	CCA tRNA nucleotidyltransferase	82.353	51
R2_VH01794:64:AAHNC7YM5:1:1301:71989:40359	301	NZ_CP149102.1_Borrelia_puertoricensis_strain_CAU1_chromosome,_complete_genome	Chromosome	undecaprenyldiphospho-muramoylpentapeptide beta-N-acetylglucosaminyltransferase	98	50
R1_VH01794:64:AAHNC7YM5:1:1203:48168:27940	301	NZ_CP138334.1_Borrelia_sp._MN22-0132_chromosome,_complete_genome	Chromosome	CCA tRNA nucleotidyltransferase	96	50
NODE_90_length_358_cov_1.372937	358	NZ_CP149102.1_Borrelia_puertoricensis_strain_CAU1_chromosome,_complete_genome	Chromosome	alanine racemase	94	50
k141_174	418	NZ_CP149102.1_Borrelia_puertoricensis_strain_CAU1_chromosome,_complete_genome	Chromosome	alanine racemase	94	50
R2_VH01794:64:AAHNC7YM5:1:2301:20598:34150	301	NZ_CP149102.1_Borrelia_puertoricensis_strain_CAU1_chromosome,_complete_genome	Chromosome	hypothetical protein, partial	82	50
