# Supplementary material for: Molecular detection of relapsing fever Borrelia puertoricensis in migratory Mexican free-tailed bats
Source: mSphere. 2026 Jun 2;11(6):e00085-26. doi: 10.1128/msphere.00085-26 (PMC13317190; doi:10.1128/msphere.00085-26)
Supplement: Table S5 — Reference Borrelia genomes used in bioinformatic analyses. [file msphere.00085-26-s0005.xlsx]

## Sheet: Sheet1
Organism Name	Assembly Name	Assembly Accession Number
Borrelia miyamotoi	ASM1966850v1	GCA_019668505.1
Borrelia turicatae 91E135	ASM1208v2	GCA_000012085.2
Borrelia duttonii Ly	ASM1968v1	GCA_000019685.1
Borrelia coriaceae	ASM2303529v1	GCA_023035295.1
Borrelia anserina Es	ASM193625v1	GCA_001936255.1
Borrelia recurrentis A1	ASM1970v1	GCA_000019705.1
Borrelia turcica IST7	ASM360628v1	GCA_003606285.1
Borrelia maritima	ASM893184v1	GCA_008931845.1
Borrelia puertoricensis	ASM2303587v1	GCA_023035875.1
Borrelia hermsii	ASM2042292v2	GCA_020422925.2
Candidatus Borrelia fainii	ASM2792508v1	GCA_027925085.1
Borrelia nietonii YOR	ASM2303579v1	GCA_023035795.1
Borrelia parkeri HR1	ASM51214v2	GCA_000512145.2
Borrelia crocidurae	Borrelia crocidurae str. 03-02	GCA_000825665.2
Borrelia hispanica CRI	AB2	GCA_000500065.1
Borrelia persica No12	AB6.5.1	GCA_000500045.1
Borrelia hermsii DAH	ASM2303567v1	GCA_023035675.1
Borrelia miyamotoi	CRIE_YEK18v5	GCA_004354445.2
Borrelia miyamotoi	ASM2728616v1	GCA_027286165.1
Borrelia miyamotoi	ASM2728614v1	GCA_027286145.1
Borrelia miyamotoi	ASM1774808v1	GCA_017748085.1
Borrelia miyamotoi	ASM80729v1	GCA_000807295.1
Borrelia miyamotoi	ASM2728612v1	GCA_027286125.1
Borrelia miyamotoi	ASM2728622v1	GCA_027286225.1
Borrelia miyamotoi	ASM2728620v1	GCA_027286205.1
Borrelia miyamotoi	ASM2728618v1	GCA_027286185.1
Borrelia miyamotoi	ASM3965665v1	GCA_039656655.1
Borrelia miyamotoi	ASM2728610v1	GCA_027286105.1
Borrelia miyamotoi	CRIE_YEK19v5	GCA_004353445.2
Borrelia miyamotoi	ASM2728598v1	GCA_027285985.1
Borrelia miyamotoi	ASM274166v3	GCA_002741665.3
Borrelia miyamotoi	CRIE_YEK17v5	GCA_004353465.2
Borrelia miyamotoi	ASM1966860v1	GCA_019668605.1
Borrelia miyamotoi	CRIE_YEK21v5	GCA_004353425.2
Borrelia miyamotoi	CRIE_YEK1v5	GCA_002741785.3
Borrelia miyamotoi	ASM274176v2	GCA_002741765.2
Borrelia miyamotoi	ASM1966852v1	GCA_019668525.1
Borrelia miyamotoi	ASM274184v4	GCA_002741845.4
Borrelia miyamotoi	CRIE_IZH16v5	GCA_002741805.3
Borrelia miyamotoi	ASM274182v3	GCA_002741825.3
Borrelia miyamotoi	ASM1966868v1	GCA_019668685.1
Borrelia miyamotoi	CRIE_YEK76v5	GCA_004353385.2
Borrelia miyamotoi	ASM1966882v1	GCA_019668825.1
Borrelia miyamotoi	ASM1966856v1	GCA_019668565.1
Borrelia miyamotoi	ASM1966866v1	GCA_019668665.1
Borrelia miyamotoi	ASM1966862v1	GCA_019668625.1
Borrelia miyamotoi	ASM1966864v1	GCA_019668645.1
Borrelia miyamotoi	ASM1966892v1	GCA_019668925.1
Borrelia miyamotoi	ASM343184v1	GCA_003431845.1
Borrelia miyamotoi	ASM1966900v1	GCA_019669005.1
Borrelia miyamotoi	ASM1966854v1	GCA_019668545.1
Borrelia miyamotoi	ASM1966870v1	GCA_019668705.1
Borrelia miyamotoi	ASM1966858v1	GCA_019668585.1
Borrelia miyamotoi	ASM2728600v1	GCA_027286005.1
Borrelia miyamotoi	NL-IR-1	GCA_009258445.2
Borrelia miyamotoi	ASM1966902v1	GCA_019669025.1
Borrelia miyamotoi	ASM973406v1	GCA_009734065.1
Borrelia miyamotoi	ASM973404v1	GCA_009734045.1
Borrelia miyamotoi LB-2001	ASM44542v4	GCA_000445425.4
Borrelia hermsii	ASM4079069v1	GCA_040790695.1
Borrelia hermsii	ASM2086552v1	GCA_020865525.1
Borrelia hermsii HS1	ASM166000v1	GCA_001660005.1
Borrelia hermsii CC1	ASM95631v1	GCA_000956315.1
Borrelia turicatae	ASM3636296v1	GCA_036362965.1
Borrelia turicatae	ASM2303541v1	GCA_023035415.1
Borrelia turicatae	ASM356864v1	GCA_003568645.1
Borrelia turicatae 91E135	ASM2303585v1	GCA_023035855.1
Borrelia parkeri	ASM2303581v1	GCA_023035815.1
Borrelia anserina	ASM2303557v1	GCA_023035575.1
Borrelia recurrentis	ASM4246656v1	GCA_042466565.1
Borrelia recurrentis	ASM4246655v1	GCA_042466555.1
Borrelia recurrentis	ASM4246653v1	GCA_042466535.1
Borrelia recurrentis	ASM4246657v1	GCA_042466575.1
Borrelia recurrentis A1	ASM4246658v1	GCA_042466585.1
Borrelia recurrentis	ASM4246654v1	GCA_042466545.1
Borrelia sp. RT1S	ASM2116577v2	GCA_021165775.2
Borrelia sp. RT5S	ASM2116575v1	GCA_021165755.1
Borrelia puertoricensis	ASM5113251v1	GCA_051132515.1
Borrelia sp. MN22-0132	ASM4920103v1	GCA_049201035.1
Borrelia venezuelensis	ASM2303583v1	GCA_023035835.1
Borrelia sp. HM	ASM1966908v1	GCA_019669085.1
Borrelia sp. BU AG58	ASM2088201v2	GCA_020882015.2
Borrelia sp. CA_690	ASM3044027v2	GCA_030440275.2
Borrelia miyamotoi	ASM176741v1	GCA_001767415.1
Borrelia hermsii	ASM159819v1	GCA_001598195.1
Borrelia crocidurae str. Achema	ASM25934v1	GCA_000259345.1
Borrelia sp. A-FGy1	ASM1408402v1	GCA_014084025.1
Borrelia sp. P9F1	ASM3043611v1	GCA_030436115.1
Borrelia hermsii DAH	ASM1206v2	GCA_000012065.2
Borrelia coriaceae ATCC 43381	ASM56875v1	GCA_000568755.1
Borrelia parkeri SLO	ASM56873v2	GCA_000568735.2
Borrelia miyamotoi	ASM435340v1	GCA_004353405.1
Borrelia miyamotoi	NL-IR-2	GCA_009257425.1
Borrelia hermsii MTW	ASM56879v1	GCA_000568795.1
Borrelia hermsii YBT	ASM56877v1	GCA_000568775.1
Borrelia crocidurae DOU	ASM56871v1	GCA_000568715.1
Borrelia anserina BA2	ASM56865v1	GCA_000568655.1
Borrelia nietonii YOR	ASM56867v1	GCA_000568675.1
Borrelia coriaceae ATCC 43381	ASM51812v1	GCA_000518125.1
Borrelia duttonii CR2A	BOR_261	GCA_000523535.1
Borrelia miyamotoi FR64b	ASM56869v2	GCA_000568695.2
